# Supplementary material for: Disentangling the interplay of positive and negative selection forces that shaped mitochondrial genomes of Gammarus pisinnus and Gammarus lacustris
Source: R Soc Open Sci. 2020 Jan 8;7(1):190669. doi: 10.1098/rsos.190669 (PMC7029888; doi:10.1098/rsos.190669)
Supplement: Additional file 4. Partitioning scheme, evolutionary models and alignments used for phylogenetic and selection analyses. [file rsos190669supp4.txt]

Additional file 4. Partitioning scheme, evolutionary models and alignments used for phylogenetic and selection analyses.  

Best partitioning scheme

Scheme lnL        : -159562.275146
Scheme AICc       : 320072.86649
Number of params  : 460
Number of sites   : 15439
Number of subsets : 12

Subset | Best Model | # sites    | subset id                        | Partition names                                                                                     
1      | GTR+I+G    | 2859       | 667ca93e2b6f9f69e855938405cd78bc | nad3_mafft, atp6_mafft, cox2_mafft, cytb_mafft                                                      
2      | GTR+I+G    | 681        | 847b2c17cd397260606ff33be6780bbb | atp8_mafft, nad6_mafft                                                                              
3      | GTR+I+G    | 1581       | fc8ae86b0940660f9125ede6bc6117cf | cox1_mafft                                                                                          
4      | TVM+I+G    | 786        | 513925e664aa2d47bf6016299a2bcbd4 | cox3_mafft                                                                                          
5      | GTR+I+G    | 2271       | f7a4e166c2835f2d7dc47f08eaae885b | nad4_mafft, nad1_mafft                                                                              
6      | GTR+I+G    | 990        | d565da93b649c2a3fd36235ae718ee80 | nad2_mafft                                                                                          
7      | GTR+I+G    | 2028       | e5b7b0475a1d0ac2e4e519623be9a68c | nad4L_mafft, nad5_mafft                                                                             
8      | TVM+I+G    | 1321       | 1f70d356ece5b1f741be026872a168b6 | rrnL_secAlin, trnQ_secAlin, trnL1_secAlin, trnH_secAlin                                             
9      | TVM+G      | 1684       | 87717d77a945857ee37c2a414807a149 | rrnS_secAlin                                                                                        
10     | GTR+I+G    | 401        | 61e96ca030c47b9f30d8ec793e564b5c | trnY_secAlin, trnS2_secAlin, trnF_secAlin, trnV_secAlin, trnA_secAlin, trnC_secAlin                 
11     | TVM+G      | 391        | 2ad4287e64fae1a5504074d67e79f9f1 | trnM_secAlin, trnD_secAlin, trnL2_secAlin, trnI_secAlin, trnK_secAlin, trnP_secAlin                 
12     | TVM+G      | 446        | 2de1217ec9def159665efc7884913faf | trnE_secAlin, trnS1_secAlin, trnW_secAlin, trnR_secAlin, trnG_secAlin, trnT_secAlin, trnN_secAlin   


Scheme Description in PartitionFinder format
Scheme_step_25 = (nad3_mafft, atp6_mafft, cox2_mafft, cytb_mafft) (atp8_mafft, nad6_mafft) (cox1_mafft) (cox3_mafft) (nad4_mafft, nad1_mafft) (nad2_mafft) (nad4L_mafft, nad5_mafft) (rrnL_secAlin, trnQ_secAlin, trnL1_secAlin, trnH_secAlin) (rrnS_secAlin) (trnY_secAlin, trnS2_secAlin, trnF_secAlin, trnV_secAlin, trnA_secAlin, trnC_secAlin) (trnM_secAlin, trnD_secAlin, trnL2_secAlin, trnI_secAlin, trnK_secAlin, trnP_secAlin) (trnE_secAlin, trnS1_secAlin, trnW_secAlin, trnR_secAlin, trnG_secAlin, trnT_secAlin, trnN_secAlin);

Nexus formatted character sets
begin sets;
	charset Subset1 = 6961-7317 1-669 2413-3105 3892-5031;
	charset Subset2 = 670-831 10678-11196;
	charset Subset3 = 832-2412;
	charset Subset4 = 3106-3891;
	charset Subset5 = 7612-8943 5032-5970;
	charset Subset6 = 5971-6960;
	charset Subset7 = 7318-7611 8944-10677;
	charset Subset8 = 11197-12310 14910-14982 14588-14652 14386-14454;
	charset Subset9 = 12311-13994;
	charset Subset10 = 15365-15439 15104-15169 14253-14318 15233-15299 13995-14060 14061-14121;
	charset Subset11 = 14715-14776 14122-14187 14653-14714 14455-14519 14520-14587 14842-14909;
	charset Subset12 = 14188-14252 15046-15103 15300-15364 14983-15045 14319-14385 15170-15232 14777-14841;
	charpartition PartitionFinder = Group1:Subset1, Group2:Subset2, Group3:Subset3, Group4:Subset4, Group5:Subset5, Group6:Subset6, Group7:Subset7, Group8:Subset8, Group9:Subset9, Group10:Subset10, Group11:Subset11, Group12:Subset12;
end;


Alignment (PCGs+rRNAs+tRNAs) used for PhyloBayes

 16 15439
Acanthogammarus_victorii   ATGGTAACTAACTTATTCTCTATTTTTGACCCCTCCGCCCCCCACTTATTATTTTCTAATTGAGCCTCTATCCTAATATTCACCGCCTTGGTCCCCCTATTTATTTGGACTTTGCCAAACCGGTCAAAAATTTTGTCCGCGGTACTAACTAGCTATATTTTTAAAGAGTTTAAGCCCCTAATCAAAAAATCTTCCTATTTCTTAATTTTTCCGCTAACACTATTTACCTTTATTATGTTGAGCAACCTGTTTGGCCTAGTGCCTTATGTATTTACAGGGTCTAGCCAGCTTGTTTTTACACTTTCCCTAGCGCTACCCGTATGACTAACTCTAGTAGTGTACGGTTACTTAAACAACCTCTCTAACCTTATAGCCCATCTAATCCCTCAAAGGACCCCGGGACTACTAATACCCTTTATAGTCCTAATCGAAGTAGTTAGAAACTTAATTCGGCCCCTCACTCTAGCCGTGCGGCTAATAGCCAATATAGTAGCAGGACACCTCCTAATTGTCCTTTTAAACTCTATCGAG---ACCACCTCTGTCTTAGTGCACACTCTTGTCTTCCCCGTCAAGCAAATACTTCTTTTGCTCGAGCTAGCTGTTGCCTTTATTCAAGCTTACGTATTTAGTGTCTTAGTTACCTTATACGCTGCTGAATTTATCTCCGTGCCTCAAATAGCTCCTGTTATATGATTACCTCTATTTACCCTAATTATCTCACTTATACTTATCATGAAGTGCACTACCTACTTTGTCCCATCTAAC---CCCTCAATAACCTGCTATCTAGGCTCAACCCCATTCACA---CCTAACTGACTATGG---ATT------ATTAAACATTGGTTGTTTTCCACAAACCACAAAGATATTGGCACACTATACTTTATCTTAGGAGCCTGAGCTGGTATAGTGGGTACCTCAATAAGAGTGATCATTCGATCCGAGTTAAGCGCCCCAGGTAACTTAATTGGTGATGACCAGCTATATAACGTTATAGTAACCTCACACGCTTTTGTCATAATTTTTTTTATAGTCATACCTATCATAATCGGAGGATTTGGTAACTGGCTAGTCCCACTAATACTCGGCAGCCCCGATATAGCCTTCCCACGTATAAACAACATAAGATTTTGATTACTCCCGCCCTCCCTCACCCTTTTAATCACTAGAGGGCTAGTCGAAAGAGGAGTAGGCACAGGCTGGACCGTATACCCTCCGCTATCAGGTACAACAGCCCATAGGGGCAGGGCTGTAGACCTGGCTATTTTCTCACTACACCTAGCCGGAGCTTCGTCTATTCTAGGGGCCGTAAACTTTATCTCCACTATCGCTAACATACGTAGCCCTAGGATAGCGTTAGACCAAATGCCTCTGTTTGTTTGGGCTATCCTCATTACAACCGTGCTACTCCTTTTATCTCTACCCGTGCTCGCTGGAGCCATCACGATACTACTTACAGACCGTAACCTTAACACATCATTTTTTGACCCCGGGGGGGGTGGAGACCCTATCCTGTACCAGCACCTATTTTGATTTTTTGGCCACCCCGAAGTTTACATTCTAATCTTACCCGCTTTTGGGATAGTCTCACATATCGTAAGACAAGAGTCAGGTAAAAAAGAAACATTCGGCTCCCTAGGCATAATTTATGCCATACTCGCTATTGGCTTCCTAGGCTTTATCGTGTGGGCACACCACATATTCACAGTTGGTATAGATGTAGACACTCGAGCTTACTTCACCTCCGCTACAATAATTATCGCTGTTCCGACCGGCATCAAGGTATTCAGCTGGCTAGGGACCTTACAAGGAGGGAGGATTAAGTTTACCCCTGCTTTAATTTGAAGGCTCGGTTTCATCTTTCTTTTTTCGATTGGTGGCCTAACAGGAGTTATGTTGGCTAACTCGTCAATCGACATTGTTCTCCATGACACTTACTATGTGGTCGCGCACTTTCACTATGTATTATCTATAGGCGCTGTTTTTGGTATCTTCGCTGGCTTCGCCTACTGGTTCCCTTTATTCACAGGGGTGACTGCCAACCCTGTACTAGCAAAAGCTCACTTTTATGCTATATTTACAGGGGTGAACTTAACTTTTTTCCCTCAACATTTTCTTGGCTTAACGGGCATGCCCCGTCGCTACTCCGACTACCCTGACTTCTTTACAGCTTGAAACACTATATCGTCCGTAGGTTCTTACATCTCAGTCGTGGGTATAGTACTATTTGTTCTTATAGTTATGGAAGCCTTTGTAGCTAAGCGCCCCGCCCTTTTCTCTTTAAGCCTAGCTTCTGCTTTAGAGTGGCAGCACCCATACCCTCCAGCTGGTCATAGCTACAGGAGAACCCCTATTCTAGCT---------------------------------------TCGTTGCCCACTTGACACACGCTATCCCTACAAGACAGGGCATCACCATCAATAGAGCAATTGACTTTATTCCATGACTTCACTATAGCGGTTTTAACTTTAATTACAATTATAGTTGCTTTAAACATAGGGTCTATCTGTTACTACACTCTAACAGACCGATTCTTAATACAACACCAAATAGTAGAGATCATTTGAACCGCCTGTCCTATCCTTGTGCTTATCACTATTGCCCTACCGTCCCTACAGACCCTGTATATCCTAGACGACCCCGCCTCGCCCAACCTAACCATTAAGGCTGTTGGCCATCAGTGGTATTGGTCCTACGAGTTTTCGGACTTCCGTAACCTAGAGTTTGACTCTTATATAATCCCTACCTCAGATCTAGTCTCT---------TACCAGGCCCGACTGCTAGAAACTGACAACAGGGTGGCTTTACCCACTAACTCCCAAATCCGGTTAGTCACTACCAGAACTGACGTTATCCACGCCTGGACCATACCCTCCCTAGGCCTTAAGGCAGACGCAGTTCCTGGGCGGTTAAACCAGCTCATATTTTCGGTCAAACGAGCCGGCATTTTTTACGGCCAGTGCAGAGAAATCTGCGGGTCTAACCACAGATTTATGCCAATCAAAATTGAAGCTATCCCTATGGCTTCTTTCTTAACCTGGGCCCTGTCCTTTGAC---ATGACAACTTCG---AGCCACCCTTATCATTTAGTCGAGAAGAGCCCATGACCTATTACTGCTTCATTAAGGGCTATGTTGCTAACTGCGGCCTTAACTAAATGGTTTCATCATATAACTTTAGCGCTGCTAGTAGTTGCGTTGCTCGCTGTAGGAATAGTTAGGTACCAATGGTGACGAGATGTGTCTCGAGAAGGTAGATTACTCGGGCACCACACCCTCAAAGTAACTAAGGGATTACGAATCGGGATGCTACTATTTATCGTGTCAGAAGTGCTATTTTTCTTCTCTTTCTTTTGGGCTTTCTTCCATAGCAGACTAAACCCCACCATAGAACTTGGGGGAGTGTGACCACCTGCACACGTCGCCCCCTTCAATCCTTTTCAAACTCCGCTTTTAAACACAGCTATTCTACTCGCCTCTGGGGTGACTGTCACCTGAGCACACCACTCAGTCATAGAAAGCCTTCATAGAAGAGCTGTTAACAGTCTAACCATAACAGTAAGTCTTGGCCTGTATTTTTCAGCCCTCCAAGGAATAGAGTACATAGAGGCCCCATTTACTATAGCAGACTCTGTATACGGTTCCACTTTCTTTGTAGCGACTGGCTTCCACGGGTTACATGTAGCTATCGGTACTACTTTCTTAATCGTATGTACAGCACGCTTACTAAACGGCCATTTTTCGACCACTCACCACACCGGGTTAGAAGCTGCTATTTGGTACTGGCATTTTGTAGATGTTGTATGATTATTCCTGTACGTATCCATCTACTGGTGGGGCTCA---ATGACAAAATCTACCACTAAAGCAAACCCATTAATAAAGGTATTTAGAAGTACTTTTATTAATCTGCCCGCTCCGACCAATATCTCAACTTTATGAAATTTTGGGTCCCTCCTCTCCCTATGTATAGGGATCCAAATTACTTCAGGGCTCTTTCTAGCTTCTGCTTACTCAGCAGATCTAGAGGGCTCTTTCGCTTTGGTGACACAGACTATGGAGACAATAGACAAGGGTTGGTTAATCCGTAGGGTGCACGCAAATGGCGCCTCTCTATTTTTTGCTTGCCTCTACCTCCACGTAGGCCGGGGACTATACTACGGGTCTTTCGCCCTAGCCCAGGTTTGGTCAGCTGGAACCACCTTACTACTCTTAACTATGGCCACGGCCTTTATAGGCTATGTCCTACCAGCAAACCAAATATCATTTTGAGGCGCTTCTGTTATTACAAATTTATTCTCAGAAGTACCCTATCTAGGGCCCACTATTGTCCAATTCATTTGGGGGGGAGGGGCGGTGGACAGGCCAACTATTATACGATTTTTTACGTTCCATTTTTTTTTGCCCTTTGTCATGCTAGCCCTAGTCATTGTACATATTACTTTCCTCCACCAGACCGGCTCTAGAAACCCCCTGGGAATCTCATCTACAACCAGAAAAATTAGGTTTAACTCCTTTTTGTCATTTAAAGACCTCTTTGGGGTCAGAGCAGCAACCTTCGCGTTCCTGTACCTAAACTTTTACTGGCCTTTACTACTTTCTGACCAAGAAAATTTTAACCCCGCCAATCCATCAGTCACACCTAACCATATCCAACCAGAATGGTACTTCTTATTTGCCTACGCAATTTTACGTTCTATCCCTAATAAACTTGGGGGCGTAGTAGCCTTACTCCTGTCCGTCCTAGTTCTTTACACCTTGCCCCTTACTTTCAGAGCTAAACTAAAAAGGGCCAGGTTTTACCCCCCTAATATATTTCTATTTTGGACCTTTATTGCCACAACCGCCCTACTAACATGAATTGGGGCCCAGCCTGTAGAAGACCCTTATATCCTCACAGGGCAACTCTTAACAGTCGTGTATTTCGCCTACTTCCTACTAACGCCCATACTAGCAAACCTATGGGAC---AGTCTAGCTTCT------TTGGAGGGAGTCTTGGTATTAGCTAGATACTTAATCTTGTTAGTGATGGTCTTAGTTAGAGTAGCTTTTATTACATTGGCTGAACAAAAGTTACTTGCGGGTATGCAAGTACGAGTGGGGCCAAACTTTACTGGATTGTTTGGGTTACTTCAGCCTTTCGCTGATGCAGTTAAGTTGCTAAGAAAAGAGAGTGTGAGAAGCCGGTTTTCCGGCCTTAAAATCTACTATTTTTCTCCAATAGTGGGGTTGAGAGTCTCTATAGTTATATGGGTGGGTTACGTGTTTGATAAAGGAGGGGTTGATTTAAGGTATAGGGTTTTACTTTTTATGTGCTTAAGGGGTCTAATAGTCTACCCTATCCTTACTAGAGGGTGGTCCTCTAACTGTAAGTACTCCATGCTAGGCAGTTTACGGGCGGTGGCACAAATGGTTTCCTATGAGGTGAGGATAGCTATAGTGCTGCTGAGGTTAGTGTGGCTAAGTGGCTCGTTTAGGTTTTACGGTTTAGCGGAAAGGCAGTACTTGCTGTGGAATTTTTTTTTTTTCCCTCCTCTAGGGTACATCTGATATGTGTCAAGACTTGCTGAGACTAACCGTGCGCCTTATGACTTTGCAGAAGGGGAGTCTGAATTAGTTTCAGGGTTTAACACAGAGTATGGGTCCAGTGGGTTTACTTTGATCTTTATAATAGAATATAGCGGGCTATTGTTTATAGGCTTTTTATTTAGGGTGCTATTTTTGAGCAGAGTT---GTTGGGGTAGGTCTTGTATTCAAAAGGGTTTTAGTAGTGTTTAGGTTTATTTGGGTTCGAGGTAGACTACCTCGGTACCGGTACGATAAGCTGATAGGGTTAGCTTGAAAAAGGTTTTTGCCTATTACACTTCTGATATTTAGATACTACCTAAGCATAAGGGAGAGTAGCTTATTTTGTTTGTCTATACACCCAGCCCAGGCGTTATTCTACCTCACCCTATTTACCTCCGTGGCTATTACAACCTCATCAAATTCCTGGTTTATTGCCTGGCTAGGCCTAGAACTTAACCTGTTAGCTTTTATCCCATTAACTCTAAACAAAAAAAATAAGTACTCAGTGGAGTCTGCCCTAAAATACTTCCTAATCCAAAGGGTCTCCTCAGTTTTTATCATTATAGCTTCTTCTATAGGGGCTGGCCATGACTTTTCT---ATTGTACTCTTGCTAATATTACTTATAAAAAGAGGAGCTGCCCCGTCACACCAATGAATGCCGGCTATAGTCGACGGTTTGTCATGACCTATTTTTACTGTCTTAATAACACTACAGAAAACAAACCCGCTAATTATAATTTTTTTTTTA------TCAAAAACAGCCTTTATTTACTGAATTACCATCGGCTATATCTTAATGTCCGCGCTAATCGGGGCACTAGGGGGGCTAACTCAGACTTCTATACGAAAAATTATTGCGTACTCCTCTATCGCTCATTTAGCATGAATACTAGCGGCGCTAATACACACATCCTGACTCTGAACAAGGTACTTTATTGTGTATACCTTCGTAATTATATCCGTAACGCTTCTACTACATCACACCCAAACCAGAACATTAAACCATGTGGCTATTGCCAACAAATCGTACCTGGCGCTTATCACCGCGGTGTCTATCCTCTCCTTAGGGGGCCTGCCCCCTTTTACCGGATTTCTGTGTAAACTGCTAGTGGTCCAATACCTAGTTAGGACACCAGAAAACTTTATTCTAGCACCTTTGTTAGCAAGTGCTTACATCTCACTTTTTTTTTACGCCCGAGTTCTATTAGCCAGACTAATCCTAGCCTCCTCATCACAAGGCCTTTTAACTAAATTTAAATTCACTAACTCTAGCCTCCTAATCGCCAATATAGTCGCTTTACTCGCCCCCACTATTGCTGTGGTACTCTTAATGCCA------GTTATTATCATACTACTCCTACTATCAAGCTCTATTGCTCTCCTTTTAACAAGGCTCGCCTTAGCCACAGGGAAAAAATCAGGGGAGGCCCGAGAAAAACTTACCTCCTTTGAGTGTGGCTTCGACTCAAAAAAAAAAGCCCGTGTCCCCTTTTCTTTGCGCTTCTTTATAATCACTATCCTGTTTTTAATTTTTGACGTAGAAATTACTCTTTTGTTACCTCTAGGATTTTTAACACCTTACTCAGACCCATTCTCGTCCACCCTTACAGCTAGGGCCCTGGCCCTAGTGCTAATCCTAGGTCTTGTTCACGAATGGAACCAAGGCTCCCTTGCTTGGGCCCGTATGATATTTTAC---GTAGAGGGGAGAGTTATGCTAGGGCTGTCAGTAGGGGGGCTAAGATTTGTTTTAAACTATAGGCACTTACTAAATAGGCTGTTAAGGTTGGAATTCTTGACCTTAATAATTTACTGAGGACTAAGTACAAGCACTATATTTATTGGTAATGATTTTTTTTTTTTGCTCTTTTATTTGGCAGTAGGGGCTTGTGAGGCTGTTTTAGGCCTCTCTTTACTGGTTAGTAGAGTGTATAGGCATGGACTAGATTACTTAAAAAGTTACAGAGCTTTGCTGTGTGTGTTGGCA---------GGAGTTTTTAGGTTAGTAGTGTTGAGAAGGGTATGGGGTGAGAGGCTGGTTTGACTTAGGCTCATAAGGGGGCTTATTGTCATAAGAAGGAGGGATAGGATAGTTTGGAAGGCAGGCCTTTTAGGTGAGTTGGACTATATCGGTTGGAGGCTAGGGTTACTTAGATTTTGGGTTGTTTTTTTAGCTGGT---------TTAGGCAGAAAGAGGGTTAAAAAATTGTTTGGGGTAGGGGGGCGGTTTATCAGGGTCTGTCAAATACTATTAGGGGCCCTCTTAGTTAGGTTTTATGTGTCGGATTTTATATTCTTTTATTTAGGGTTTGAAGGCTGTCTAGTACCTATTTTTTTTTTGATTTTGGGTTGGGGGTACCAGCCCGAGCGGGCTCGGGCTGGTACATACATGCTGTTCTATACTTTATTCGGGTCTTTACCCCTTTTTTATATTATTACGGGGTTATATAGCAGT---AGAAGGGGGTATATACCCCTTGTTACC------GGCACGGAGGGATCTATTTTTTACGTTTTTTTAGTAGGGGCCTTTTTAGTCAAATTTCCTATGTACTCGGTTCATTTATGGCTACTGAAAGCCCATGTAGAGGCGCCCGTGGCTGGGTCTATGGTGCTAGCGGGGGTTATGCTTAAATTAGGGGGGTATGGGTTAATTCGAGTTTTGCCTATGTGTCCTTCT---AAACCTGAGCTACTAGTGGAGCTTATTGTATCTTTGAGTAGGTGAGGAGTGGTCTTGGTGGGGCTAAGTTGTTTGCGCCAAATAGACATAAAACTTCTTATTGCGAGGTCGTCAGTTGTTCATATAGGGTTTTGTATTAGGGGCCTGCTAGTAGTCAGAGATTGGGGGTTTAAAGGGGCTATGTTGGTGATAGTAGGGCATGGTCTTTGCTCATCCGGCCTTTTCTATTTAGCCAATGTAGTTTATGAACGTAGACATAGCCGTAGGCTGGCAGCTAGAAAAGGCTTACTCACCCTTATGCCTAGAATATGTTTATGGTGGTTTTTGCTACTAGCGGTTAACATAGCTGCGCCGCCAAGGTTAAATTTATTAGGGGAGATTATGCTAGCTAGTACTTTAGTCAGCTGGAGTGTATATCTAGCTGTAGCTATTAGTCTTATGTCATTTTTAAGTGGGGCCTATAGATTATATCTTTTTTCGTTAAGGCAGCACGGGGCTTACTTAACAAGTAAAAGAGGGTTTCACAGAGGCTGTATTTTAGAGTACCTAGTGTGCTCAGGTCACTGGGTCCCGCTGAACAGTACTGTCTTATGTATAGTCTGGCTAGTG---GTGGGAGCCAGGGTAAAATTTTTTAGGCTAGCTAGGGCGGGCCTTATGTTAGTTAGAGCGGGGATATTTTTTGGGGGAATGGTTAGAGTGCTAGGCCGATGTAGCTTAATTATTGAGTGAGAGATTTTAAGGCTAAGTTCGTGTATAATTAGTATAAGACTTGTATTTGACTGGATAAGATTTTTTTTTTTAGGTAGAGTCTGTCTAATCTCAGGTGCGGTAATAAAATACTCTGAGTACTATATGGAGGGAGAGACTAACTTCGTACGATTTAGGTTAGTCCTAGGGCTGTTTGTAGCGTCGATAGGGCTTCTTATTGTGTGCCCTAATTTAGTTAGGCTTTTGCTAGGTTGAGATGGCTTAGGGCTGACTTCTTACATTCTAGTTATTTATTACCAAAATGAGTCGTCCTGCAATGCGGGGATACTCACTATTTTAAGAAATCGCGTAGGCGATGTTGCTATTTTAATTAGTATCGCGTTGTTATTCAGTGAAGGTAGCTGGGATTTTTACAGCGCAGTGGGTAGGATAGATAAAAGTTTGGTGTTTCTGGTGGTTTTAGCAGCCTTTACTAAAAGAGCTCAGATACCTTTTTCTGCCTGGCTACCTGCCGCCATAGCGGCTCCCACCCCTGTTAGTGCTCTTGTGCACTCCTCTACTCTTGTTACTGCAGGGGTCTATCTGTTAATTCGGTTTAACGATCTGGTCCAGAAAAGAGAGCTAGGGGGTTTACTTTTAACAGTATCGGCTCTGACTATATTTATAGCCGGGCTAGGAGCCGTAGTTGAGAGAGATATAAAGAAAGTAGTAGCTCTATCTACTTTAAGCCAATTAGGTCTTATAATCATGATTTTAAGGGTGGGGATAAGAGAGTTATCGTTTTTCCATTTAATCACCCATGCTATATTCAAATCAAGTTTATTTATATGCGTAGGGTTTATGATCCATAGCTCGGGAGGGGGGCAGGACAGGCGTTCTATAAGGGGGTTTAGGCCTAGTAGGCCTATACTAGGGGTTTTGTTGGGCACAACAAATCTAGCTTTGTGCGGGTTTCCTTTTTTAGCTGGGTTTTATTCAAAAGACTCGTTGCTGGAGTATATACACTTAGGTAGAATAAATTTTAGAGTTTTGTGCTTGATTATAGCTGGTACTGGATTAACTGTTGTTTACAGGTTTCGAGTGCTTTACTTAAGAGTTGGCAGGGTGAGGTCGTCAAACAGAGTTAGCAGGTTTAGGGATTTTAATCTTGTTGTTGTAAAATCAGTTAGGGTTTTATTCTTGGCGAGCCTACTTAGAGGGTTCTTGCTTTTCTGGGTAGCTATCCCTGTAGGGTCCCCTAGTTAC---TTAAGAGGGGCCCAGAAATATGTTATTGCTTTAGTCAGGCTCTTAGGGGGAGCGGGGGTATATAGAGTCATGCAGTTAAAAGGCACTACCAGGCCTAAGACTGGTAAGACACTTGAGAGAGGCGTGGGCAGCATGTGGTTTTTGGGTTTGTTGAGAACTAAATTGGTACAAAAGGGGTCATGACTCTTGGGCGGGTATAGTAATAAGTTAGTCGATGCAGGGTGGCTGGAGTATTATGGGGGCCAAGGGGGTGGTTATGCAGCGTTGGCAATGAGAGGGGTAATTCAGATTAGCCAGCGGGGAGACATAGTAAAAAGATTCCTAGTAACGGCTTTT---------------------TTAAGGTTTGGTGTGTTTCTGGCGATAGGT------ATGACT------CTGTTCACTCTATCCGCTGCCGTTTCTATACTCTTTATCACCTCTAGTACCCCCTTAATAATAGCACTTTTAATCATTTTACAGACAACTCTAGTCGCTGTGTCAATATATATCTCCCTTGTTACTTCCTGGTTATCTTTTATTCTATTTATGGTCCTTGTCAGAGCCATAATAGTCATTTTTGTTTATGTCTCATCTTTAGCCTCTAACGACTTTATAGTGACCCCAAGCTACATATTTACCGCAACTCTTTATTCCACACCCTTACTAGGCCTAGCAGCTTACTTCACGTTAAGACCCCGAGTA------CCCCCAAGTACTTCCCAATTAACTTTG---ACCGACGCGGACTTAGCGCCGACTACACTGTGAAAACTATATACATCCTACACCAGCACCCTGACCCTTTTTTTAATCCTGTATTTACTGGTGGCCTTAATCGTAGTGGCTAAAATTTCTTTGTCAACTAAAGGGGCCCTACGG---GCCCTAGGTTCCTACTGCTAGGTAA---TAGT-AAAGGTAAAGAAAGTCTA-GGCGCTGTACCTTTTGTATCAGGGGAGCTTAAAG-AGTGGGGTAGTGAATTATCGAGTAGCATGGAACTTTTTA-----TTTAGGGTT--TA-GTGGGATTT---------ACATCTGTAAA-GTATTATGGGGTGACAA-GCGTGCGGCATGTTTGGTATCTATTT--------GCTTTTTAAAAAAAA-AA---AGAAAAGGT----TAAGCTTTTCTTGGTCTAT-------------------GCAAAGCCAGT-TAAGGT-AAGAAAACAAGGCTTTAAATTAGCTGGGCCTCTAAATTGTTTTAAA-TAATCTT-TTAAA-CAAGGGTACA---ATTAGATTTAA---C-TAGT---TAGCTAG-GATTACAAAAG---TCTAGGG-TAATAATGAGTTTATTGAATATTAT---ACGAAGACTTA----AAGTAACTCGGGTTAAGCTAGAAGGTTTAGCAAAAACATTTTTATTTGAA-GAAAG-GTAGTAGGGCCTGCCCAGTGGG------TTAAACGGCGGCGGTATATTGACTGTGCTAAGGTAGCATAATCATTTGTTTCTTAATTGGTAACTGGAATGAACGGTTGAACTGGCT-TAGGGGGTGTGTAAGTCTAAACAGA--AAATTAAAGTCGGGGTAAGAATTCTTCGATA-GT-TT-AGGGGACGATAAGACCCTATAAGCTTGACAAAAATAGA--------AATGACTTTGT---GTTTCA-AGT-----TAGTTTGTTTTACTGGGGCGGTACTGGTATTTTAACTATTAGGT-GAGCT---AG--GATCCTTTATATATAGATGAAATGGGGAAGTTACTTTAGGGATAACAGTGCAATATTTTTGGAGAGATCTTATCGATAGGTATGTTTGCAACCTCGATGTTGAATTAAAATT-TCTACGTGAGGCAGAAAGTATAGTAGAGGGTTTGTTCAACCTTTAAATTTTTACATGATTTGAGTTCAAATCGGTGTAAGCCAGATTGGATTTTATCTCTAAATAATTTT-AGGGCCTTTCTAGTACGAAAGGGTTGATTGGA-GTTTGTTATC------------------------------------------------------------------CATTTTT----------------------------------------------------------------------------------------------------------------------------------------TTATTT--------------------AGCGTGG----GTTT-------------GTGGTT-----------------------------------------------------------------------------------------------------------------------------------------------------TTCCTTAGCG-----------------GGTT------------------------------------------------GGACATGCGGGCATG-----TGTGTGT---CGTAGTT--------------GGGGGGCTTA----GT--------------------------------AAGCC--------------------TGTTAGTACAAG-----AAGTAA-----------------------------------------AATTGGTGCCAGCATCTGC---------GG------------------------------------------------------------------------------------------TTATACTTAATCT----TAA--------AAACTTATTTAGTTAGGC--------------------------TATTTTTC---CAAA--GGGTA--------------------------------------------------------------GGTG-----------------------------------------------------------GAGTTTGG----------TGAAATAAGACT---GAG--TGTGAGTTTGCT--------------------------------------------------------------------------------------------------------AAG-----------------------------------------------------AAGGTTAGGT--TAG-TCGGGACCAGGATTAGAGACCCTGTTACTG--TTTGTAAGATCT-----AATGATTATGGT-TAGAAGTTACATGGTTTGGCGGCTTAGCT--ATATTAGAGGAGTTTGCTGT--TAATCGATAGGGCTCG-GTGGCTCTTATCTAG-TTTATTTATGTACACCGTCATTTAGTTAATTTTTTAAGAAA--AATTGAGG-TAGTGAGTTAAGTATGTTAGATCAAGGTGCAGA-GTGTCTAGAGACTA-GTTAACTACAATATAGATTAATAA-AATAG----G-CACAGTAAGGTGAGTGGT-----AAAAAGTGGATTTAAAAGTAAT-TATT--TATGT----TTGATTTTACTTG-CTGAGTGTACAAATTGCCCGTCAATCTCTAAGAGATAAGTCGAAACAAAGTAGAAGCACCGGAAGGTGCTTCT---AGGGTCGTAG-TTTATG-AGAACGGTTAATTTGCATTTAAACAGCAC---TAA-AGTCTTCCCT--GGTTTGGAAGGTTA--TA-CCATTAAGTTGCAAACTTAACACAGCGTAAGCCCAGGCTA-AGGGGGTTAGTTAA-ATACTAACATTAGTTTGTCAAGCTAAAATTACTG----TATGTGCTCTCTGGTTTTTAAGGTGTACCT--AACATATAGTCCTTTCAAGACTAAGCTAACTTTTTGTTTAAAAACTATCTAGGTAGCTTAG--GTAGAGCATTTCATTGAAGATGAAAAG--GAATT---TTTTCTTAGATA-TGGGCCTTAAGTTATAT--AAACTATAAGCCTTCCAAGCTTA-AAAAA---TAAATTAGGCCT-AA-GCTAGGGTAGTTTAT-AAAAATATTACATTGTGGTTGTAAAGATATA-CT--TTTATCTCT--AGCT--AGTAAGGTACCTTATTTA-AAGGGGCACTCTGATACGGTGGACATGCTAA-TAGCCCTTACTT--AACTAAGTGGCCGAATAAGGCCTAAGTCTTTTAAACTTATTATAGTAT----A-TACTCTTAGTG-AGTCATTTTGGCGGATAAGCGCACAAAGTTTAGGACTTTGAA-ACGGGG---A--ACCAAGTGGTA-ACCAGAGTGGCAGATTTTATGCAGTAGTTTTAAAGACTACCCAAGGTTCA-CCCTCAGGTATAAAAGATAAGCTCGTGTAAGCTAAAGGGTACATGTCCCTTTAACGGCC---CCTCTTTTGA-TTGGCTAAAGCCAAATA-AGAGGCTAGTCATTGTTACTGACTAAACTGGGAAACCCTAGCC----CAAAAAATAGTTTATCTAAAATAGTAGTTTTGGGTATTACAGAAAAA---AAT-TTTTTTTTTTGA-TTTACTTTAGTGT-AAGGAGCACGTAAATTTTTGGTGTTTAAAG---AGTA------AGAGTAGG-------C-AAAACTGAAGTAATTTT-TACATTTGGCTTCGGCCCAAAATAC-GGTCAAACCCCTGTTTTA--TAAGTGT-AAAAAAGACTTCTAATCTTTAAACAGCA-C-AATGCTACACTT-AA--AGTCATTAAGTCAACTACATCTGTTTTGAAAGCAGCCCAGGAGC-----GCCAAGCTCAATGACCTGCCTTTGTAGTTTTAAAAAAAACCTTAGTTTTGTAAACTGAAATCGGAC-TCCCCAAAGGCT-------AAAGGCGGAAAC---CATTTTTATTTACAATAAAAAAGACC--TAAAGGCGCCTTTA----TGAGTCTTAAGTT-ATACAAACTAAAGGCCTTCAAAGCCTTATAAGAGA--ACTCTCAGACTT---GGCCGCTATAGTGTAACTAACACAATAAGTTGTAAACTTAGATATGCTT-------ATGCTTCGGCTT------
Brachyuropus_grewingkii    ATGATAACTAACTTATTTTCTATCTTTGACCCTTCAACCCCTAACTTTCTCTTCTCTAATTGAGTGGCTCTGTTTATATTCATTCTTCTAGTACCCTTACTTATCTGAAATTACCCCACCCGCCCAAAATTTTTATCCTCTGTCTTCACTACCTATGTCTTTAAAGAATTTAAGCCCTTGATTAAAAAATCGCCTTACTTCTTGATCTTTCCTGTAAGCCTATTTAGGTTTATTACCTATAGAAACTTGTTTGGGCTAGCCCCTTATATTTTTACCGGCTCTAGACAACTAGTTTTTACAGCGACCCTCGCCTTACCTATTTGAGCAGCTTTAATACTCTACGGGTGGTTAAATAATACCTCTAACTTACTAACCCACCTAATCCCTCAAAGAACCCCTATATTTTTAATACCCTTCATGGTCTTAATCGAAACGATTAGGAACCTAATTCGACCTTTAACTCTAGCTGTCCGCCTAACCGCCAATATAGTCGCAGGTCACCTCCTTATTGTTCTTTTAAACTCTGCTGAT---TTACCCTCTATTTTACTTACTCCTTTTATTTTTTCAGCTAAACAGATACTTCTCCTATTAGAATTGGCTGTTGCCTTTATTCAAGCTTACGTGTTTAGTGTTCTAGTGACCCTATACGCAGCTGAATTCACTAGAGTGCCACAAATAGCCCCTATTATATGGCTACCCTTGTTTATTTTGATTATTTTACTTGTATCCCTAACTAAGTCTACTATTTACTTTACTAGTAATAAA---AGCTTAACTAAACCCGCCCACAAAAACCCCTACTTTAAT---ACTACCTGACTATGA---ATT------ATCAACCACTGGCTATTTTCTACTAACCATAAGGATATTGGCACCTTGTATTTTATCTTAGGGGCCTGAGCTAGAATAGTCGGCACTTCTATAAGAGTAATTATCCGGACTGAGCTGAGCGCCCCAGGTAACTTAATTGGAGATGACCAGCTTTACAACGTTATAGTAACCGCACATGCTTTTGTTATAATTTTTTTTATAGTAATACCGATTATAATCGGCGGATTTGGTAATTGACTAGTTCCTTTAATACTTGGTAGACCTGATATGGCTTTCCCTCGTATAAACAACATAAGATTTTGATTACTACCTCCCTCTCTTACTCTTCTTACAGCCAGAGGTCTTGTTGAAAGAGGAGTGGGCACAGGTTGAACAGTATACCCTCCCTTAGCTAGTATAATAGCACATAGAGGGAGCGCAGTAGACCTGGCTATTTTTTCTCTTCATCTAGCAGGTGCCTCCTCTATTTTGGGGGCTGTAAATTTTATCTCCACTATTATCAATATACGCAGGCCAGGTATAAGAATAGACCAGATACCCCTGTTTGTTTGATCTATTCTTATCACTACAATCCTACTCCTTTTGTCCTTACCAGTGCTAGCCGGAGCTATTACCATACTACTTACAGACCGAAATCTAAACACCTCTTTTTTTGACCCAAGGGGAGGAGGGGACCCTATTCTCTACCAACATCTATTTTGATTTTTTGGTCACCCCGAGGTGTATATTCTTATTCTCCCTGCTTTTGGAATAATCTCTCATGTCGTTAGGCAAGAATCAGGTAAAAAAGAAACATTTGGCTCTTTAGGTATAATTTATGCTATGCTAGCCATTGGATTTCTCGGGTTTATTGTATGAGCCCACCATATATTCACAGTAGGCATAGACGTAGACACACGGGCCTATTTTACGTCAGCTACAATAATTATTGCAGTCCCCACCGGGATTAAAGTATTTAGCTGGTTAGGTACTTTACAAGGAGGAAAAATTAGGTTCACTCCCGCTCTAATTTGAAGCTTAGGTTTTATCTTTCTTTTTTCAATCGGAGGCTTGACAGGGGTTATACTAGCTAACTCCTCAATCGACATTGTTCTACATGACACCTACTATGTCGTAGCTCACTTTCACTATGTATTATCTATGGGAGCTGTCTTTGGTATCTTTGCTGGATTTGCCTACTGATTTCCGTTATTTACAGGTGTAACCGCCCACCCCCTTTTAGCAAAGATCCACTTTTATACTATATTCGTAGGGGTCAACCTTACTTTTTTCCCCCAGCACTTTCTAGGTTTAACGGGTATGCCACGTCGATACTCAGACTACCCCGACTTCTTTACAGCCTGAAACATAGTATCTTCCTTAGGCTCCTGCATTTCCGTGCTAGCTATGATAGTATTTATTATAATAATTATAGAAGCTTTTGTTTCTAAGCGGTCCGCTCTATTTTCTTTAAGCTTGCCCTCAGCTTTAGAGTGACACCATCCTTACCCCCCTGCTGACCATAGTTACAACGACACCCCTATCCTAACT---------------------------------------TCGTTGCCTACTTGACATATACTATCCCTACAAGACAGGGCCTCCCCTTCAATAGAGCAATTAACTTTATTTCATGACTTTACTATAGCTATCATAACTTTAATTACAATCATAGTAACCCTCAATATAGTTTTTATTTCCTCCTACACTCTTACAGACCGTTTCTTAATGCAACACCAACTCGTAGAAATTATCTGAACCGCTTGCCCTGTCGCTATCCTTCTTCTGATCGCACTACCGTCCCTACAAGCTCTCTACATTCTCGACGATCCCTTCTCCCCTAGTGTAACACTCAAAGCAATTGGACACCAGTGATACTGGTCTTATGAGTATTCAGATTTTTCTGGTGTAGAATTTGACTCTTACATGACCCCAACTTTAGATTTAACCCCT---------TACCAAAATCGCTTACTAGAGGTAGACAATAGAATCGCCCTGCCTACTAATACCCAGATTCGGTTAATCGCTACTAGGGCTGATGTTATCCACGCATGAGCAATACCAACCTTAGGCTTAAAGGCCGACGCCGTTCCTGGCCGCCTAAACCAAATAATATTTTCAATCAAGCGCTCAGGTATTTTTTATGGCCAATGTAGAGAAATTTGTGGCTCAAACCATAGATTTATGCCAATTAAAATTGAAGCCTTACCTATAAAAACCTTCTTGACCTGAGTACTATCTTTTAAC---ATGACAACTTCG---AACCACCCTTACCACTTAGTCGAGAAAAGTCCCTGACCTATTACAGCTTCCTTAAGAGCTATATTACTAACTACAGGGCTTGTAAAGTGGTTCCACCACTTTACACCCTACCTTCTTTTAATTGCTTTACTAGCTCTAATTTTAGTTAGAGTACAGTGGTGACGAGACGTCTCACGAGAAGGGGCGCTCCAAGGCCTACACACACTAAAAGTTTCTACAGGCCTACGAGTGGGTATACTGCTATTTATTGTTTCAGAGGTCCTTTTTTTCTTCTCTTTCTTTTGGGCTTTTTTCCACAGTAGACTAAACCCAGTAATAGAGCTAGGAGGTACCTGACCGCCTACTTATGTCTGCCCTTTCAACCCATTCCAAACACCTCTTTTAAACACTGCTATTCTTTTGGCCTCTGGAGTAACTGTCACCTGAGCCCACCATGCTATTACAGAAAATCTTCACACAACTACCGTCAGGGGTCTAGCCTTAACCGTAGCGCTAGGCTTGTATTTTACTGCTTTACAGGCAATAGAGTACGTAGAGGCCCCCTTTACTATAGCGGACTCTATTTACGGGGCTACTTTCTTCGTCGCGACAGGCTTTCATGGCCTACATGTAATTATTGGAACTACTTTTTTAGCTATTTGTCAAGTGCGTACTACAAGTGCACACTTTTCAAATAACCACCATGTTGGTTTAGAAGCAGCTATCTGATACTGACATTTTGTCGACGTGGTTTGGCTTTTTTTATACGCCTCCATCTACTGGTGAGGGTCC---ATGACAAAGTCTATTACTAACGCTAACAGTTTAATAAAAATTTTTACAAAAACTTTTATTACCCTGCCCGCCCCTACAAATATCTCCACTTTATGAAATTTTGGCTCTCTTCTGTCCCTATGTCTAACTATTCAAATTGTCTCAGGCCTATTTTTAGCCTCAGCCTACTCAGCAAACTTAGACTCCTCCTTTGCCTTAGTCACCCAAGTTATAGAAACAACCGATAAAGGTTGACTAATCCGTAGAGTCCATGCCAACGGGGGCTCTTTATTTTTTGCCTGTTTATACCTCCACGTCGGACGTGGGTTGTACTATAGATCCTATACGCTCACTCACGTTTGGTCCGCCGGCACAACCATACTTCTTATAATTATAGCTACTGCTTTTATAGGGTATGTTCTACCAGCAAACCAGATATCCTTTTGAGGGGCCTCTGTAATTACAAACTTGTTCTCGGAAGTACCCTACCTAGGCCCTACCATTGTTCAGTTTATCTGAGGGGGGGGGTCAGTAGACACCCCTACTATTATACGATTTTTTACCTTTCATTTTTTTTTACCTTTCCTTATTCTAGCCCTAGTTATAGTACATATCACCTTTCTTCACCAAACAGGATCTAACAACCCTCTCGGGATCTCTTCAACAACTAGTAAAGTTAGCTTTAACTCATTTTTATCCTTTAAAGACTTGTTTGGAGTAGCACTAACAACTCTAATTTTCCTATTTATTAACTTTTACTGACCCCTACTACTCTCAGACCACGAAAACTTTACTCCTGCTGACCCTTCAGTAACACCTAACCACATCCAACCAGAATGGTACTTCCTATTCGCCTACGCCATTCTGCGCTCTATTCCTAACAAGCTAGGCGGAGTGATTGCCTTACTTTTATCTGTGTTAATCCTTTATACCTTACCTTTTACCTCTCTAGCTAAAATAAAAAGAACATACTTCTACCCTCTTAACACCCTCCTATTTTGGGGCTTTATCGTTACAGTTGTCCTCTTGACCTGAATTGGAGCCCGACCAGTAGAACAACCTTATATCTTCACGGGCCAAATTCTAACTGTAATGTACTTCACTTACTTCGTCACCGCGCCTCTGCTGGCAAAACTATGGGAT---AATTTTAGTTCT------TTGGAGATAGTTGTGACGCTAGTGAGGTATTTAGTTTTACTAGTTATGGTTTTGATTAGAGTAGCTTTTGTTACTTTAGTGGAACAAAAGATCTTAGGAGGTGTACAGATTCGAGTCGGCCCCAATTATACTGGTTTGTGGGGGCTGCTGCAGCCTTTTGCTGATGCAGTTAAATTGTTAAGAAAAGAAAGGATAGGGCCTCGGTTTGTCAGGTTAAAAGTCTACTATGTCTCCCCTATCGTTAGATTAAGATTAGGTCTGTTGCTATGAGTAGGATATACATTTGAGAAGGGGGGAGTTGATTTACAGTACACTGTGTTGTTTTTTATGTGCTTAAGAGGCTTAATGGTTTATCCTATTTTAACTAGAGGGTGGGCGTCTAACTGTAAGTATTCGATACTAGGGAGATTACGAGCTGTGGCTCAAATAGTCTCTTACGAGGTAAGTATAGCGATAGTACTGTTAAGATTAGTTTGGCTAAGCTGGTCTTTTAGGTTTTACCAGCTAGTAGAAAGGCAATACTTACTGTGAAATATCTTTCTGTACATTCCACTGGGCTATATTTGGTTTGTCTCTAGGCTTGCTGAGACAAACCGAACTCCTTATGACTTTGCAGAGGGGGAGTCTGAGCTAGTCTCAGGGTTCAATACTGAATATGGGTCTAGGGGGTTTACATTGATTTTTATAAGAGAATATAGAAGGATACTATTTATAGGGTTTTTGTTCAGGGTATTATTTTTAAGTAGGGCT---ATTAGGGCAATAGTCTTATTTAAGAGAATAATGGTAGTATTTTGTTTTGTGTGGGTGCGAGGCACTCTGCCTCGTTATCGGTATGATAAGCTAATAGGGTTAGCCTGAAAAAGCTTTTTACCTGTGACGCTGTTAATATTTGGATATCATTTAAGAATAAGGGAGAGGAGCGTGTTTTACTTGCTACTCCACCCTTCAGCTACATTATTCTACGCCACTCTAATTACCTCTATAATTCTGACAACTTCAACAAACTCATGATTTATTGCCTGAGTAGGCTTAGAGGTTAACCTGCTAGCCTTTATTCCTTTAATCCTAGCCAAAAAAAATAAATACTCTGTAGAATCCGCCCTAAAATACTTTCTAATTCAGAGCTTAGCCTCAATTTTTATCATTTTAGCCTCGGCCTTGGCAGACCGTCATGACTTGTCT---CTTTTAATTCTAGCAATACTTCTTTTAAAGAGAGGAGCTGCGCCGTCTCATCAGTGAATACCCTCTATAGTAGATGGCCTGTCTTGACCTCTATTTACTACCCTCATAACCTTACAAAAAATCAACCCTTTGATTTTAGTCTTCTTTTTA------TTAAAAACAAACTTTATTTATATATTTATTATACTGTATATCTTTATCTCTTGTTTAGTGGGGGCTGTAGGAGGCCTGACCCAAACTTCCCTACGCAAAATTATTGGTTACTCCTCTATTGCTCACTTAGCCTGAATACTCTCTGCCCTAACTAGAGGGTCCTGGCTGTGGTCAAGATACTTTGTCGCCTACGCATTTGTTTTAAGGTCAGTAACATTTTTATTAAACCACACACAAATAAGAGCGTTAAACCAGGTCTCCAGTATAAACAAATCATACTTATCGCTTGTTATCGCAGTTTCTATCCTCTCGCTAGGGGGGTTACCCCCCTTTACAGGGTTTCTACCTAAGCTGCTAGTAGTACAACACCTAGCAGCAACTCCAGAGAGCTTTCTCTTAGCCCCTTTATTGGCCAGGGCCTACTTATCCCTTTTTTTTTATGCTCGAGTTCTACTAACTAGTTTAATTCTAGCCTCCTCAACTACAAACGTACTAAATAAGCCTAAAGAAACTAACTCTAACTTACTAGTTATTAACTTAATAGGGTTGCTCCTACCTGCAACTTGTATAATTATCTTAATGCCA------ATTATCGCACTAACACTTATAGTCTCATTATTTATTTCTGTCCTACTGGCCAGACTAGCTTTAACCGCAGGAAAAAAATCAATACTTGATCGAGAAAAGCTGACATCCTTTGAGTGCGGGTTTGACTCGAATAAAAAAGCACGGGCTCCTTTTTCCTTGCGCTTTTTTATAATTACTATTTTATTTCTGATTTTTGATGTCGAAATTACCCTATTGCTTCCTCTTGGATTTTTAACCCCTTACTCAGACCCACTCATAATTACCTTGACAGCTAGGGCACTAGCTTTAGTCTTAATCTTAGGACTTGTCCATGAGTGAAACCAAGGTGCTCTTGCGTGAGCCAGCATGATATTCTAT---GTGGAGGGTAGTATTGGATTAGGCTTGATTGTAGGAAGGCTTAGGTTTGTTTTGAATTATGGGCATTTATTAAATAGTCTCCTAAGTTTAGAGTTTTTAACTTTAATAATTTATTGGCTGCTGGGAATTAGTAGGGGCCAGACAGGAAAAGATATTTTTTTTTTACTTTTTTACTTAGTAATAGTGGTTTGTGAGGGAGTTTTGGGTCTTTCTGTGCTTATTAGGAGGGTGTACAGGCATGGACTAGACTACATAAAAAATTATAACAGATTAAGATGTATGTTAAGGGTGGTTTTAGGGGTGTTTAGGGCGATAGTGGTAAGGAGGGTCTGGGGTGAAAGATTACTTTGGGTACTATTTATAAGAGGGGTGGTGGTAATAAGGAGAAGAGATGGGTTAGTTTGAAAAGTGGGTTTAAGAGGTGAGCTAGATTATGTAAGTTGGGGTCTTAGTTTGCTTAGGGTTTGAGTGGTTTTCTTAGCTGTT---------TTAGGAAGCAAGACTATTAAAAAAACAAGCAGTTTACGCGGGACTTTTATAAGCTTGTCTATAAGGTTATTGGGCATATTTTTATTAAGATTCTACGTATCAGATTTTATATTTTTTTATCTTGGGTTCGAGGGTTGTTTGGTCCCTATTTTTTTTATGGTTTTAGGTTGAGGGTATCAGCCTGAGCGTTCGCAGGCTGGTATCTATATATTGTTTTATACTTTGTTTGGGTCGTTGCCTCTTTTCTTTCTTATTATAAGGCTATGTAGAAAA---AGAAGGGGGTATATATACGCCGGCAGA------GAAAGAAAGGAGGTTTATTTTTATATCTTCTTAGTTGGTGCATTTTTAGTCAAATTTCCTATATACTCCGTACATTTGTGATTGTTGAAGGCACACGTGGAAGCCCCAGTGGGGGGTTCGATAGTTCTAGCAGGGGTTATATTGAAGTTAGGGGGATACGGGCTAATTCGGTTTTTACCTCTTTGCCCTGTT---AAGCCTGTAGTACTCAGCGAGGTTATTATATGTTTAAGAATATGAGGGGCAGTATTGTTAAGGTTAAGTTGTTTACGGCAAATAGATATAAAACTTTTAATTGCTAGTTCGTCAGTTGTCCATATGGGACTGTGTATTGTAGGTTTGCTGTCACTAAGAGATTGGGGGTTTAAAGGGGCGGTGCTAGTTATAATCGGACATGGTGTTTGTTCGTCAGGCCTTTTCTATCTAGCTAACGTAGTCTATGAACGTAGGCATAGTCGGAGTATAGCAGTTAGAAAAGGGCTCCTCACTTTAATGCCCAGGATTAGGTTATGGTGGTTTGTGTTGTTGAGCGTTAATATAGCTGCTCCCCCCAGCCTAAATTTATTAGGTGAGGTTTTATTAATTAGGACCCTAGTTAGTTGAAGAAGGTACCTGATTGGGGTGGTAGGGCTTGTTTCTTTTTTTAGGGCGGCGTATAGGCTGTACCTCTTTTCGTTAAGACAACATGGTGTTTATTTAGGCAGAAAAAGAGGGTTCCATAGAGGGTGTATGTTAGAGTATTTAGTTTGTGTCAGGCATTGAGCTCCCTTAAATGCTTTTATTGTGTGTGTAGCATGGTTAGTG---ATTAGAGTTGGGTTTAAACTTTTTAGGGCTATAAGTTCAGGTCTTCTTATTCTAAGAGCGGTGAGGTTCACTGGTGGTGTGGCTAGAGTAGCGTATAGTTACAGGTTAATTCTTGAATGAGAGGTCTTAAGGCTGGGCTCGTCTTTAATTAGTATAAGGTTAGTGTTTGACTGGATATCCCTTATTTTTTTAGGCAGAGTCTGTTTAATTTCGGGGGCGGTCATAAAATATTCCGCGTATTATATAGAGGGGGAGGTAAATTTTCTCCGGTTTAGACTTATTTTAATTATATTTGTAGTGTCGATATGGCTGTTAATTATTTGCCCTAATATAGTTAGATTACTACTTGGTTGGGACGGGCTGGGCCTTACCTCCTATGCATTAGTTATTTACTACCAAAATGAGCTTTCCTGCAATGCAGGAATGTTGACAGTTCTAAGAAATCGGGTAGGGGATGTAGCTATTTTGTTAAGGATTGCGTTGATGTTTAGAGAAGGGAGATGAGATTTTTATAATGTAGTTTGTAGACTAGACAGAGGGTTGGTTTTTTTAGTGATTTTAGCAGGGTTCACTAAAAGGGCTCAAATACCTTTTTCAGCTTGGCTACCTGCAGCTATAGCCGCTCCTACCCCAGTTAGGGCCCTTGTTCACTCTTCTACACTTGTTACTGCTGGGGTGTACTTGTTAATTCGGTTTAGGGAGGTTATTCAGAAAAGAGAGTTAGGGTGGGTGCTGTTGGGGGTATCGTCTTTGACTATATTTATAGCTGGGTTGGGGGCAGTTTTTGAAAGGGACTTAAAGAAAGTAGTGGCGTTATCAACTTTGAGTCAACTTGGCCTAATAGTTATAATTTTAGGAGGGGGCATAAAAGAGCTTGCTTTTTTTCATTTGATTACACATGCTATGTTTAAGTCTAGGTTATTTATGTGTGTCGGGTTTATAATTCATAGCTCTCGTAGGGCCCAGGACGGCCGTCAGATAAGTAGGTTTGGGTTAAGCAGCCCTAGGCTGGGGGTTATACTTGGAGCAACAAATTTAGCTTTATGTGGGTTTCCTTTTTTAGCTGGATTTTACTCAAAAGACGCTGTCTTAGAGTACGCACAGTTAAGAAATATAAATATAAGTTTTATCTGTTTAATTATAGCTGGCACAAGTTTAACTGTAGCGTATAGGTTCCGGGTGTTGTACTTAAGCGTGTCGGGGGCAAGTGTTATAAGGAGAGTTAGAAGGGTAAGAGACCTTAATGCTACAGTTGTAAAGTCGGTGGCAGGTTTGTTTATGGCTAGGCTACTCAGGGGCTTCTTGATGTATTGGGTAGTACTGCCTGTTGAGACCCCTAGGTAT---CTTAGGGGGGCACAAAAGTATGCTATTGCTTTAGTAAGGCTAGTAGGGGGCGCCAGGGCGTATAGAGTTATGCAGTTAAAAGGTGTTAGTCCCGCTAAGGGGGTTAAGATGGCCGAGTTGGGTATAAGAAGCATGTGGTTTTTAAGTGTGTTAAGCAGGAAAGTACCTGTACGATGGCCTGTAGTGGCAGGGTTAACGGGTGTTAAGGTAGTGGATAGAGGGTGATTTGAGTACTATGGGGGTCAAGGAGGGCAGGCTCTGAGGGTTAGGTTAAGAAGTGTCTTTCAGCAGGGGCAGGTTAGGCTGGTAGTAAAGGGGTTTATAATTACTGGCTTT---------------------TTAAGATTCGGTGTTTTATTATTAATAGCTGTGCTAATGGCT------TTATTTACCCTGTCTACCACAGTATCTGTCCTTTTCATATTCTCCAAAACCCCTTTAATAATAGCACTTTTAATCGTTTCACAAACACTTACAGTAGCGGTGTCTCTTTACGTCTTTCTACTATCTTCTTGACTCTCTTTTATTCTCTTTATAATTCTTGTTAGCGCAATAATAGTTATTTTTGTTTATGTTTCTTCCCTAGCCTCTAACGACTTCCTTACTCTACCTTATTCTCTATTTGTCTCTATCCTCTATTTTGCGCCAACCTTAGTACTAGGGGCTTACTTAACCTTAGCCTACTCAAAG------AATCTTACTAAAACCCAATCAACTATG---TCTGACACAGATTTAGGGCCTACCATCGCGTACAAGCTCTACGCCCCCTATATTAGATCCTTCACCTTATTCCTAATTACATACCTTTTAGTCACTTTAGTTATTGTGGCTAAAATTACTTTATCCTCTAAAGGGGCCCTACGC---GCCCTAAAGCCATACTGGTAAGTAT---AGAG-AGGGGTCAAGAAGATTTG-GTTGTTGTACCTTTTGTATCAGGGGAGTTTAAAT-CGAGATTTAGCAGTTAATCGAGTAGTATAGAACTTTTTA-----TTAGGGTAG--TA-GTTAAATTT---------ATTACTGTAAT-TTTTTATGAGGTGACAA-ATGTACGGTATATTTGGTCTCTATTT--------TCTTTTT-------T-TT---TTTTGAGGT----TAAGCTTTTTTTTTTCTAG-------------------CCACAGGAGAT-TGCAGTGAGGGAAACAAGGCTTTAGAGTAGCTATGTTGTTAAATTGTTTTAAA-TAACTTT-TTAAATTCTTGAAAGA---GATAGAGTTTG-----AGGA---TAACTTA-AAGAGTAGTAC---CTTAGGT-TAATAATGAATTTATTGAATATAAA---GTGAAAATGTA----AAGTCACTCAAGTGAAACTAGAAGGTTTAACAAAAACATTTTTATTTGGT-TAAAA-GAAGTAGGACCTGCCCGGTGAG----GATTAAACGGCTGCGGTATTTTGACTGTGCTAAGGTAGCATAATCATTTGCTTCTTAATTGGTAGCTGGAATGAACGGTTTAACTGGTT-TAGTAAGTGTGTAGATTTAAATAGA--AAATTAAAGTCAAGGTAAGAATTCTTTGATA-AT-TT-AGGGGACGATAAGACCCTACAAGCTTAATAGATATAAG--------GATAATTTTGG---GGTTTA-AGT-----TAGTTTGTTTTACTGGGGCGGTGCTGGTATTTTAACTATTAGTT-ATTTT---AG--GATCCTTAAAATATAGATAAATTGGAGAAGTTACTTTAGGGATAACAGTGCAATATTTTTGGAGAGATCTTATCGATAGATATGTTTGCAACCTCGATGTTGAATTAAAATT-TCTACGTGAAGCAGAAGGTACAGTAGAGGGTTTGTTCAACCTTTAAATTTTTACATGATTTGAGTTCAAATCGGTTTAAGCCAGATTGGATTTTATCTCTAAGTAATTTT-AGGGCCTTTCTAGTACGAAAGGGTTGATTGGA-TTTTGCAGGC----------------------------------------------------------------------GAT----------------------------------------------------------------------------------------------------------------------------------------GTATTT--------------------AGCGTGG----GTTT-------------GTGGTT-----------------------------------------------------------------------------------------------------------------------------------------------------TTTATTAGCA-----------------GGTC------------------------------------------------AAGCATGCAGGCAAG-----GGCAGGG---TGTAGTT--------------TGGTAAATTA----GT--------------------------------AAGTC--------------------TGCTATTGTAAG-----AGGTAA-----------------------------------------AATTGGTGCCAGCATCTGC---------GG------------------------------------------------------------------------------------------TTATACTTGGTCT----TTA--------AAACTAATTTAGATAGGC--------------------------TATTTTTT---CAAG--CTATA--------------------------------------------------------------GATT-----------------------------------------------------------GGTTTTGG----------TGAAATAGGATT---AGG--TTAGCTTTTGGT--------------------------------------------------------------------------------------------------------GAG-----------------------------------------------------AAGGTCAGGT--CGG-GTAGAACCAGGATTAGATACCCTGCTATTA--TTTATTAGATCT-----AATGACTATAGA-TATAAGTTACATGGTTTGGCGGCTTAATC--TGTTTAGAGGAGTTTGCTTT--TAATCGATAAGGCTCG-GTAGCTCTTGTCCAT-GTAATTTATGTACACCGTCATTTAGTTAATTTTAATAGAAA--AATTAAGG-TGCTTAGTTAAGTAGATTAGATCAAGGTGCAGA-GCAGGTGGAAAGTA-GTTAACTACAATATAGAATAATAG-TATAG----G-CATGAGAAGGCAGACTTT-----AATAAGTGGATTTAAAAGTAAT-TAGT--TATGT----TTGATTCTGTCTA-TTAAGTGTACAAATTGCCCGTCAGTCTCTTAGAGATAAGTCGAAACAAAGTAGAAGCACCGGAAGGTACTTCT---AGGGTTGTAG-TTTATA-GGAACGGTTAACTTGCACTTAAACAGAAC---TAA-CGTCTACCCC--GGCTTGGAGGGTTT--GA-CCATTAAGTTGCAAACTTGATATAGCGCTAGCCCAAGCTA-AAAGAGTTAGTTAA-AATATAACATTAAATTGTCAAATTAAAATTACTA----CTAGTGCTCTTTTGTTTTTAAGGTGTATAT--AACATATAGTCCTTTCAAGACTAAGCTAGCTTTTTGCTTAAAAACTATTTAGATAGCTTAG--ATAGAGCGTTTCATTGAAGCTGAAAAGG-GGAGC---TGTCTCTGGATA-TAAGCCTTAAGTTATGT--AAACTATAAGCCTTCCAAGCTTA-AAAAA---TCTATTAGACTT-AA-GCTAGGATAGTTTAT-TAAAATATTACATTGTGGTTGTAAAGATATA-TT--TGTATTTTT--AGCA--AGTAGGGTACCTTATTTA-AGGGAGTGCCCTGATGCGGTAAACATGTTTA-TAACCCTTACTT--CACTAAGTGACCGAATGAGGTCTAAGTCTTTTAAACTTATTATAGACT----A-TACTCTTAGTG-CACCATTTTGGCGGAGAAGCGCATGAAGTTTAGGGCTTTAAA-ACGGGA---T--ACCAAGTGGTG-ATCAGAGTGGCAGATTTTATGCAGTAGCTTTAAAGACTACACAAGGCCAAGCCCTCAGATATAAAAGGTAAGCTAACA-AAGCTGAAGGGTTCATACCCCTTTAATGGTCTT-CCTCTTTTAA-TTGGCTAAAGCCAAA-A-AGAGGCTAATCACTGTTACTGATTTAATTGGTCTCCCCTAGTCGTT-CAAAAATTAGTTTATGTAAAATAGTAGTTTTGGGTACTACAGAAAAG---AGT-TCTTTTTTTTGA-TTTACTGTAGTGT-AAAGAGCACGTAAATTTTTGGTGTTTAAAG---TGTA------AAAGTAGA-------C-AAAACTGAAGTAACTAC-TACATTTGGCTTCGGCCCAAATAAC-GGCAAAAGCCCTGTTTTA--TGAGTGT-AAAAAAGACTTCTAATCTTTAAATAGCA-C-CTTGCTACACTT-AA--??????????????????????????????????????????????????????????????????GCCTTTGTAGTTTATAAAAAAACCTTAGTCTTGTAAACTAAAATAGAGC-TGTCCAAAGGCT-------AAAGACGATTAT---AATTTTTATTTACAATAAGAAAAGCC--CTAGGGCGTTTTTA----TGAGTCTTAAGTT-ATATAAACTAAAGGCCTTCAAAGCCTTATAAGAG---CCCTTCAGACTT---GGCCGGTATAGTGTAATAAACACAATAAGTTGTAAACTTAGATATGCTA-------GAGCTTCGGCCT------
Crypturopus_tuberculatus   GTGATAACTAATATCTTTTCTATTTTTGACCCTTCTACCCCTAGCTTTTTTTCTGCTAATTGACTCTCTATTTCGCTGGGCTTTCTGGTTATTCCGCCGATTATCTGAGCATCGCCTAGTCGAGTCTCACAGGTGCTATCACCAGCTAGCAGCTATGTCTACTCTGAGTTTGCCCCGCTAGTAAAGAAGGCCCCGTTTATTTTAGTTGTATCTGTCTCTCTATTAACTTTTATTGCAGTCAATAATGTAACGGGGCTGCTTCCTTATGTTTTCACGGGCACCAGGCAGCTAACTCTTACACTAAGCATTGCCATTCCTATGTGGTTAGCTTTGATAATATATGGGTGGTTTAATAACTGGGCCAGCCTTCTGGCTCATTTGATCCCTCAAGGGACACCCACCTTTCTGATGCCGTTTATGGTTTTAATCGAGACTGTTAGAAATATAATCCGGCCACTAACACTAGCCGTCCGACTGACGGCTAATATAGTGGCAGGGCACCTTCTCATTGTGCTGTTAAACTCAGCAGACTCTAACACGCCTCTAGCTATAATACCGTTACTTTTTAATGTCAAGCAAGCTCTTTTGCTACTAGAGGTTGCTGTGGCCTTCATTCAAGCTTACGTGTTCAGTATCCTAGTTACACTATACTCGTCGGAATTTACAAGTGTGCCCCAAATAGCCCCGTCTATGTGGACCCTTATTTTTTTTCTTGTCAGAGTTGCTATGCTGGCTATGGTCACTATACTGTACTTTTGTTCTCTTAAGACACCTAAGTTACAAATTAAGGCAAGGGTAAGAAGCCCTTTA---AACAGCTGACCGTGA---ATA------AGCAGTCATTGAATATTTTCCACTAACCATAAGGATATCGGGACTATATACTTTGTACTAGGTGCGTGAGCCAGTATAGTGGGGACTTCACTAAGGTTGATTATCCGGTCTGAGCTAAGGGCTCCAGGTAGCCTAATTATAGACGATCAGCTTTACAATGTGCTAGTCACAGCCCACGCGTTTGTTATAATCTTCTTTATGGTTATACCTGTCATAATTGGGGGTTTCGGTAATTGGCTAGTGCCGTTAATACTAGGGTGCCCAGATATAGCTTTTCCACGTATGAATAACATGAGATTTTGGCTGTTACCGCCTTCGCTAAGTCTTCTTCTCGCTAGCGGGGCTGTTGAAAGAGGCGTTGGCACTGGGTGAACGGTATATCCCCCTTTATCGGGTTCAACTGCCCATAGAGGGGGGGCAGTTGACCTAGCTATTTTTTCTCTGCATCTCGCCGGGGCATCTTCTATTCTAGGGGCCATTAATTTTATCTCTACTATCACTAACATGGTTAATCCTTCTACTAGGTTAGACCAGGCCCCTTTATTTGTGTGGTCCGTGTTTATTACGGCGGTTTTACTGCTGCTGTCACTGCCTGTGTTAGCAGGGGCTGTTACTATGCTACTCACTGACCGTAACATCAACACTTCTTTTTTTGACCCGAGTGGGGGTGGGGATCCTATTCTATACCAACATCTATTTTGGTTTTTTGGGCACCCTGAAGTGTATATCCTGATTTTGCCAGCTTTCGGTGTAATTTCGCATATTGTTAGCCAGGAGGCCGGCAAAAAAGAGACTTTCGGGTCCCTAGGGATAGTGTACGCAATATTGGCTATTGGGTTACTAGGTTTCATTGTCTGAGCCCACCACATATTCACTGTTGGTATAGACGTGGATACCCGGGCGTACTTTACATCTGCTACAATGATTATTGCGGTGCCTACCGGTATTAAGGTATTTAGTTGGCTAGGGACTTTGCAAGGGGGAAAGCTATATTTCTCAGTTTCTTTGGTCTGGTCTTTAGGGTTTATTTTTTTATTTACTGTGGGAGGCCTAACGGGAGTAATGCTAGCTAACTCTTCTGTAGATATCGTTCTTCACGACACCTACTATGTAGTGGCGCATTTTCACTATGTGCTATCTATAGGCGCAGTATTTGGTATTTTTGCTGGGTTTGTTCACTGGTACCCTTTAATAACTGGATTATCTCTTAATAACTTAGCATCAAAAATTCACTTTTACGCTATATTCACAGGGGTCAACATAACGTTTTTCCCTCAGCACTTCTTGGGTTTAAGAGGCATGCCCCGGCGGTACTCAGACTACCCTGACTCGTTTACGAGCTGAAATATTGTCTCCTCGGTAGGGTCCTATGTGTCAGTTCTAGCTGTGGCTATTTTTGTAGGTATACTCAGTGAGTCGTTTGTATCTAAGCGCCCTGTTTTGTTCTCCCTTAGCCTACCTTCGTCTTTAGAGTGGCAACACCCTTATCCGCCCGCAGGCCATAGTTACGCTGACACTCCCGCAGTGACT---------------------------------------GCTTTGCCTACCTGACATATAGTGTCTTTCCAAGATAGGGCAAGGCCCTCCATAGAGCAGCTGTCCTTATTCCACGATTTTACTATAGCTATTCTAACGCTAATTACTAGGTTAGTAGCCTTAAACTTATTTTTTATCTCGTTTTATGGCTTGACGGACCGTCTGCTGGTGCAGGAGCAGACTATTGAAATAGTCTGAACGATTGCCCCTGTGGGTGTAATTCTTCTTATTGCCTTACCCTCTCTACAGACTTTGTATCTACTAGACGACCCCTTTTCACCTAATTTGACAGTTAAGGCACTAGGTCATCAGTGACACTGGTCTTATGAGTTCTCGGACTTTCCTGGGTTAGAGTTTAGGTCTTATATGTTGCCGGGTGCGGAGCTCTCTTCA------------AATAGGCGCCTTTTGGAGACAGACAACGGCGTAGCCCTGCCGGTGCAGGCTCAAATTCGTTTGATTACCGCTAGAACTGACGTAATTCACTCATGAGCTGTACCTGCGTTTGGGGTGAAGGCTGACGCGGTCCCAGGTCGGCTAAACCAGATAGCATTTTTAATTAAGCGTCCGGGAATCTTTTACGGCCAGTGCAGAGAAATTTGCGGGTCAAATCACAGGTTCATGCCTATTAAAATTGAGGCTTTACCTATAAAAAATTTTCTAGTTTGGGCTGAGTCTTTTGTC---ATGACCCAGCAC---AACCACCCTTATCACTTAGTCGAGAAAAGTCCTTGGCCTATTAGGGCCTCAGTAGGGGCACTACTTATCACTAGCGGTATCGTCAGTGTAATCTACGGTAACGAGGCCTGGTTACTATGGACAGGCCTCTTAAGGGTAATATTATGCAGAGCTCAATGGTGGCGTGATATCGCACGCGAGGCTACTTTTCAAGGCCTCCATAGCACCAAAGTTAGAAGAGGCCTACGCTTAGGCGTGCTGCTCTTTATTGTCTCCGAGGTTTTTTTTTTCTTTTCTTTTTTTTGGGCCTTTTTTCACAGCAGGCTTTGCCCTACTATAGAGTTGGGGGCTATTTGACCTCCAACCTGCATCGAAGCTTTCAACCCCTTTCAAACCCCTCTGCTAAACACAGCTATTCTATTAGCATCAGGGGTCACAGCAACTTGGGCTCATCACGCAGTTTTGGAAAAAAAACACAGCCAAGCCTCTCAAGGTCTAGCTTTGACTGTAGCCTTAGGACTATACTTTAGGTTACTGCAGTGGCTTGAGTACCAAGAGTCACCGTTTACGGTGGCAGACTCTGTCTACGGGTCTACATTTTTTGTAGCTACAGGGTTTCATGGGTTACATGTGCTTATCGGGACTGTCTTTTTAGCTGTATGTCTACTGCGGGTTAACAAAGGTCATTTTTCTAGAGGGCACCATGTGGGATTAGAGGCTGCTATCTGGTACTGGCACTTTGTAGATGTTGTTTGGCTCTTTCTTTTCACCTTTATTTATTGGTGAGGCTCT---ATGGCAAAATGTACCTCCAAGCTAAACCCTTTAATAAAAGTGGCTACAGGTACGCTAGTTAGTCTACCTGCCCCATCAAATATTTCTGTGATATGAAATTTTGGTTCTCTACTGTCTTTTTGCTTAGTAGCCCAACTAGTCACAGGCTTACTTTTAGCCTCAGGTTACTCCGCAAGAATAGAAGCTTCTTTCCAGTTAGTCTCGCAGTCCATAGGCACTGCAGACAAGGGGTGGCTGTTGCGCTACGCCCATGCTAACGGGGCGTCGTTATTTTTTGCTTGCTTGTACGCTCACGTAGGGCGAGGCTTGTACTACTCCTCCTTTAGCTACAAGAGTGTCTGGTCATTAGGGGTAACTATTCTTTTACTGACAATAGCAAGAGCTTTTATAGGGTATGTCTTACCGCTTAACCAAATATCTTTCTGGGGGGCGTCAGTTATCACCAACTTATTCTCAGAGGTGCCTTATTTAGGTCCGTCTATCGTACAGTTTATCTGGGGCGGAGTGTCAGTAGGCAGGCCAACAATTACCCGTTTCTTTACATTCCACTTTGTCATTCCTTTCGTTATTTTAGCTTTAGTCGGCGCCCATGTCGCCTTTTTACACCAAACAGGCTCTAGGAACCCATTAGGTGTGAGGTCTAGCAGGCTTAAGATTAAATTTAACTCTTTTTTTTCGTCAAAAGACTTAGCTGGCCTGTTAAACACATTACTTATATTCTTAGTGCTTGTGTTGTACACTCCGTTAGCCTTAGGTGACCTAGAAAACTTTGCCCCGGCAAACTCGGCAGTAACACCTCAACATATCCAGCCAGAATGGTATTTTCTCTTTGCCTACGCAATTCTTCGTAGAGTACCTAACAAACTGGGGGGCGTAATTGCCTTAGCTATGTCTGTGCTAGTACTTTATTCGTTACCTATAACATTTATGGCTAGGATAAAAAGTATAGCCTTTTATCCAGTAAATATCTTTATATTCTGGAGGCTAGTTGTCAGAGTTATTTTGTTGACCTGGGTAGGCATACGCCCGGTAGAGGAGCCTTACGTAGAGTTAGGCCAAGTGCTCACTTTGGTGTATTTTGCATTTTTTTTAGTGTTCCCGCTTGTGCCTAAGTTTTGAGAC---AATCTTAGGTCT------TTGGAGTTTACTATAAGTCTATTTAGGTATATTATTTTACTCCTGATAGTCTTGGTCAGAGTTGCTTTTGTAACTCTAATGGAGCAAAAAATTTTAGCTTCCACACAGCTGCGTGTGGGTCCCAACTACGTTGGGGCCTGGGGGTTACTCCAACCGTTTGCTGATGCAACTAAGTTATTTAGTAAAGAGCCGCTTAATCCTATGATAGCGAGAGTTAAACTTTATTATGCCTCCCCTGTCTTAAGCCTAACAATAGCTATAGCTCTATGGCTCGTGTACCCCTTTGAACAGGGCGGCGTAGACCTTGTATACGGGGCTCTGTTCTTTATATGCGTTAGAGGCTTAAGAGTGTACCCTATCCTAGGTTGCGGCTGAGCCTCTAACTGCAAATATTCCCTACTAGGTAGTCTACGGGCAGTCGCCCAAATAATCTCCTACGAGGTCAGCATAGCTGTAGTCTTATTAAGGCTAGTGTGAGTTGGCGAGTCATTTAGGTTCTATACTTTGATGGCTAAGCAGTACTTAGTGTGGAATCTTTTTTTATTCCTGCCTTTAACTTTAGTGTGGGGTGCGTCTATGTTAGCCGAAACCCATCGTACACCTTACGATTTCTCAGAAGGGGAGTCAGAGCTAGTTTCTGGCTTCAACACTGAATACGCCTCAGGCGGGTTTACTTTAATTTTTATGGCTGAATACACTAGAATCCTTTTGATAAGCCTAGTCTTTTCAGTGCTGTTTGTAAGTAGAAAA---TTTGACTCGCTAACTATCCTTAAAAGCACCCTGTTAGCCTTCAGGTTTGTCTGGGTGCGAGCTACTTTACCACGGCACCGGTACGATAAGCTCATGTCATTAGCCTGGAAAAGATTTCTCCCTCTCAGATTAGCTATGTTTATATACTACTCTATAGTGGGTAGCCTTGTAGTCAACCTGTTGCCAACCCACCCGGCTTTTTTGCTCTTTTTTGTATCACTGGTTAGATCCCTATTTATTACGGCTTCGGCTAACTCTTGGTTTATTGCTTGGATTGGTCTGGAGGTTAACTTACTCTCTTTTATTCCGCTAGTACTAAAAAAAAAA---------TCAGCTGAGGTGGCGCTAAAATATTTTCTTGTGCAAGCTCTGGCCTCAGTATTAATTATTAGGGCTATCTCTTTAGGGCCAGGTGTGGCTTGGTCTTTTATAGCGGTAACGGTCGCCTTACTACTTAAGAGAGGGGCGGCTCCCTCCCACCAGTGACTCCCGGCAGTTGTAGAGGGTCTATCCTGGCCACTAGTGGCTGTTTTACTAACAATTCAAAAAATCAATCCTCTTATTATCATTTTCTTTGCC------CTTAAGGCCTCGACAGTAACCTGGATTTTACCTGTGTACGTAGTGTGCTCATCCTTTGTAGGGGCTGTAGGTGGTTTGACACAGACCTCCTTACGTAAAATTATAGCCTACTCAGCTATTGCGCACTTATCTTGAGTTCTAGCCGGCTTGCTGTGTAGCTCATGAGGCTGGTTAGTTTATTTCGGGTTTTATACTTTTGTACTAGTTTCTTTAGTTGTCTTGCTTAGCTATGGCCAGCTGATAACCTTAAACGACCTAACTACTATGAACAGGCCATATTTGTCTTTTGTCACGAATTTGGTGATAATATCGCTAGGCGGGCTGCCACCTTTTACCGGCTTTGTGCCTAAGTTTATGTTAGTTTTGCAGTTAAGAGCTACTGAGTATAGGGTGTTATTAGCCCCTTTATTAGCCAGCACTTTTGTCAGTTTGTTTATGTACGCTCGCGTTCTACTAACAGGCGTGGTACTATCGAGCACTAGCAGGACTTTAGGGGCCCCAGTAAGTAAAGTAGGGTCCGCTCTAATTTTTCTTAATTTAGCCGGCCTAGTACTACCTCCTCTTGCTGTGCTGCTTACGATGGCT------CTAACAGTGCAAGTTGCTTTAGTTTCAGTCAGTGTGTCGTCTGCACTAATCTTATTAGCGGTTAGATTGGGTAAAAAAGTAAAGCTAGACCGAGAAAAACTATCCCCGTTCGAGTGCGGGTTTGACCCAAATAAAAAAGCACGGGCCCCCTTTTCACTACGATTTTTTATGGTAACAATTATTTTTTTAGTGTTTGACGTGGAAATTGTACTTCTACTTCCTCTTGGTATTCTCACTAAGTATTCTGAGCCGCTTAGAATCAGGGTGGCGGCTGCCGTTCTTACGCTTGTAATTAGATTAGGTTTGCTTCATGAGTGAAATCAAGGGGCTTTGGTGTGAGAGGGTATGGTAATTTTTTATGTTGAGACTAGAGTCTGGTTTGGTTTAGCTGCAGGTTTATGCAGATTTATTCTTAACTACCGCCATTTTCTCACCAGGCTACTTAGACTCGAATATATGGTGGTGTTGATCTATTGGGGTGCAAGTATGATTATTTTT---AAGGACGCTGATTTTTTTTTTTCACTTTTTTACTTAACTGTAGCAGTCTGCGAAGGAGCCCTAGGCTTATCACTGTTAATCAGAGCTACGTACAGACACGGCTCTGACTTTATAAAAATATACAATAATCTAAATTGCTTGCTAAGCCTAATTTTTAGTGTGTTAGGGGCGGTCGTAGTACCATTAGTGTGGGGTGAGAGCCTTATTTGAGTTCTAGTCTCCATAGGCCTCTTTCTTATAGCAAGGAGAGATAACCTAGTTTTTAAAAGAAGTCTTATAGGGGAAATTGACGTAATTGGCTGAGCCTTAAGCCTGCTAAGCCTCTGGATTGTTTTTTTAGCTGTT---------CTAGGCAGGAAACAGGTAAAACTAACTAAAGCTAGGCCTTTTTTATTTATTAGCCTTAATTTACTACTGCTCAGTGCCCTACTAGTTACTTTCTACGTATCGAACTTTATGCTATTTTATCTCGCTTTTGAGACATGCCTGGTCCCCATTTTTCTATTAATCTTAGGGTGAGGGTACCAGCCCGAGCGAGCTCAAGCTGGCATCTACATGCTCTTCTACACTTTATTTGGGTCCCTCCCCCTTTTTTTTTTTCTTTTTATGCAAATAAACAAG---GGGTGCGCCTATATACACAGCGAACTGTATACCGAGGCCCAGAGTGTTCTTAATTTCTTTTTTTTTACTGGCGCTTTTCTAGTTAAATTTCCCATATACTCCTTACATTTATGGCTACTTAAAGCTCACGTGGAAGCCCCTCTGGCTGGCTCTATAATTCTAGCCGGCGTCCTATTAAAACTAGGTGGGTATGGGTTAGTCCGAGTTTTATCTGCTTGGGCCACC---GCCCCTGTTCTACTCAGAGAGGCCATTTTGTGTCTAAGGGTTTGGGGAGGCCTATCAGTAAGATTAAGCTGCTTGCGGCAAACCGACATAAAATTACTAATTGCTAGCTCGTCCGTAGTACACATAGGGCTATGTGTAAGAGGACTTCTTATTTTAACAGAGTGGGGCTTTAAAGGAGCACTCACCACTATAGTGGGACACGGCCTCTGTTCCTCAGGACTATTTTACCTAGCTAATGTAACCTACGAGCGTACGGGCAGTCGTAGTATGACTATTAGAAAAGGTATATTGAGATTAATACCTAGGATATGCCTATGGTGGTTTGCCCTGCTAAGCTCTAATGTAGGGAGACCCCCCAGACTAAACTTAATAGGAGAAATCCTGCTTATTTCGGCAGTGGTTAACTGAAGAACTTGTACTATCACGCTAGTAGGCTCATTATCTTTTTTTAGGGCCTGTTACAGATTATATCTGTTCTCGCTTGTCCAACAAGGCTCGTACCTGGGAGTAAAGAGAAGGTTTAATAGGGGCTGTGTACTTGAATACCTGGTGACTTTAGCCCATTGGCTCCCTTTAAATATGATGGTCCTGTGCGCACATTGATTTGTC---TTGAAGACTAACTATAATTTATACAGCGTATTCAGGGTTTCTTTATTGTTAGCTAGCTCAATATTATTCGCTACAGGCTTGATAAGCGTACTGTTTAGCCAACCTGTATTGATCGAGTGAGAGATTTGAGTCTTACGGTCAGTTATATTGAGAATGAGGCTTATCTTTGATTGAATAAGTCTAGTATTTTTAGGGTCCGTCTGTTTAATCGCAGGTTGTATCATAAAGTACTCGTCGTACTATATGAGCGGAGAGGCTAACTTAACACGGTTTGTGTGCCTATTACTGCTGTTTGTGTTATCGATGTGGTTTTTAATTATCAGCCCTAATATAGTCAGTTTACTATTAGGGTGGGACGGTCTAGGTCTGACCTCATACGGCCTCGTAATCTTTTACCAGAGTGAAACGGCGGCTAACGCAGGCATGCTGACAATCCTTAGTAATCGGGTCGGCGACGTAGCTATTTTACTAAGAATCTCCCTTATATTCAGAGCAGGTAGATTTGACTTTTACCTGGGTTTAGACGAGACAGAAAAAGGTCTAGCCTTACTAATTATTTTAGCTGGGGCTAGAAAAAGAGCCCAAATGCCTTTTTCTGCTTGACTCCCGGCGGCGATAGCTGCACCGACCCCGGTTAGGGCCCTGGTGCACTCTTCAACGTTAGTCACGGCTGGGGTATACATGCTAATCCGGTTTAATACCCTACTAATGGAGGCTGATATGAGGGGCCCCCTCATATTTGGGGCCGGCCTGACAATAGTCATAGCGGGATTGAGAGCTCTATTTGAGACCGATACAAAGAAAGTAGTAGCTCTCTCTACGCTAAGCCAGCTGAGCCTAATAATTATTAGGCTCAGCTTAGGTTTAAAGGACCTAGCCTTTTTTCATCTGATTACACACGCCATATTCAAATCTACTCTGTTTATAAGGGTTGGTGTGATAATCCACTCAAGAGGCGGTAGCCAAGACGGCCGCAGTATGAGAGGGTTTAGGCTAAGAAGCCCTACCTTGAGTGTAACTCTAGGGGCAAGAAATTTAGCCTTGTGTGGATTTCCTTTCATAGCAGGCTTCTACTCCAAGGACACCTTACTGGAGTCGATGCTAAGGGGAACCCTAAATTTATTTAGTTGGGTCCTTATTGCACTAGGGACTAGCCTAACACTTGCCTATAGGCTACGTTTGCTCTACCGGGGTAGGTCAGCTGTTGACGCGCTTAGGCCCCTGGCAAGTGCACAAGATAGAGACCCGACGGTCCTTAAAAGAGTTAGAGCCTTATTCTGTATAAGGGTGCTAGTGGGTTTCGTCCTGCATTGAGCCGTAGTACCTATCTCGGCCCCAACAGTC---TTAACTCCCGTAGCTAAATCTCTTACCATACTAGTGTCGGCCCTAGGGGGTTTAGCGAGGTACACCTTTACTCAAAAAAGAGCCCTTATACGGAGAATCTCACTAAAGTTAGGCCAGGCCGTAGTTAGAAATATGTGATTTCTGCCTTTTATAAGAACTAAGGGTCTTATTACTTTGTCTACCCGAAGTGGCCTTTATACTATAAAATTAATTGATATAGGCTGGTCTGAGCACTACGGCGGCCAAGGAGGCCGTAGTGCCTTAACCCCACTAAGCAATTTTATGCAAAAGAGACAAAAAAATAAAGGAGTGTCAGGGTATCTTATTACTATGCTAGCACTCAGGTCAGCATTATTTTTTAGCGTGCTCCTACTTAGAGTAACTGCT------ATGACATCTTCTATATATTTTGTGTCGGTCAGGCTGTCAGGTTTTTTTTTGTTTTCTCCGGCCCCCCTAGTAAGAGCTATAATCGTAGTAAGGCAGGCAGCTGCGACTGCCTATCTTATTTATGCGGGCCTAGCTACTTCTTGGCTTTCTTTTATTTTGGTTTTAGTGTTTGTCAGAGCAATGATAGTAGTTTATGCTTATGTAAGGTCGTTAGCAGCTAATGATTTT---------------------------------------------------------------------------------------------------------------------------------------------------------------------------------------------------------------------------------------------------------------------------------------------TATTTGTGTACACTTAACTAAA-----AAAGAAAATCTG-TTAGTTGTACCTTTTGTATCAGGGGGGTTTAAAA-ATTTCTCTACTAGGGACTCGATTGAAGTAGATCTTCTTT-----TTTTGCTT---TG-GTTGTAATC---------AAAGTTAAAAA-ACTTTAAGAGGTGAAAA-ATGTTCGGTGTTTCTTGTATCTAGTT--------ACTTTAA--------AG----TTGAAGGGG----TAAGCTCTTTATTTTTTAT-------------------GCC-GTAAAGTTA---GTAGAGAGAGCTAGGCTCTAGATTAGCCATGCTAGTATTTTGTTAAAAA-TAGTCACCTCAAA--CATACAGAA---ATAAAATTA---ACA-AGGTGCGTAAGTGA-G------CTAAACCTTACAC--TAATAATGAATTTATTGCATAA------AGGAAGGAGTAAGA-AAATAACTCAACCCCAGTCAGAAAGTTTAGCAAAAACATTTCTGCTTGAATAGTAA-GAAGTAAGACCTGCCCGGTGGA----TCCTCAACGGCTGCGGTACTTTGACCGTGCAAAGGTAGCATAATCACTTGCTTCTTAATTGGCGGCTGGAATGAAAGGTTAAACTGACC-GAGCTAGTTTGTATTTCTAGATAGA--ACATTTAAGTCAAGGTAAAAATTCTTTGATA-CC-CT-AGGGGACGATAAGACCCTAGAAGCTTGATA----------GTGAGTTAA-GGCTTTAGTTTTACC--GGT-----AACTTTAGTTTACTGGGGCGGTGACGGTGCCTAAACCACTTAG---ACCTTAGCT--GATCCCCTTCATAGGGATAGATTGGTGTAGTTACTCTAGGGATAACAGTGCTATATTTTTGGAGAGATCATATCGATAA----------------------------------------------------------------------------------------------------------------------------------GTATGC----------------------------------------------------T????????????????????????????????????????????????????????????????????????????????????????????????????????????????????????????????????????????????????????????????????????????????????????????????????????????????????????????????????????????????????????????????????????????????????????????????????????????????????????????????????????????????????????????????????????????????????????????????????????????????????????????????????????????????????????????????????????????????????????????????????????????????????????????????????????????????????????????????????????????????????????????????????????????????????????????????????????????????????????????????????????????????????????????????????????????????????????????????????????????????????????????????????????????????????????????????????????????????????????????????????????????????????????????????????????????????????????????????????????????????????????????????????????????????????????????????????????????????????????????????????????????????????????????????????????????????????????????????????????????????????????????????????????????????????????????????????????????????????????????????????????????????????????????????????????????????????????????????????????????????????????????????????????????????????????????????????????????????????????????????????????????????????????????????????????????????????????????????????????????????????????????????????????????????????????????????????????????????????????????????????????????????????????????????????????????????????????????????????????????????????????????????????????????????????????????????????????????????????????????????????????????????????????????????????????????????????????????????????????????????????-AGGGCTGTAG-TTTAAACAGAACAGTTAATTTGCACTTAACCAGGAT---TTC-AATCTGCCCT-?????????????????????????????????????????????????????????????AGACCGCTAGTTAA-ACTATAACGTTAGTTTGTCAAACTAAAATTACT-----TAAGTGTGGTCTGATTTTTATAGTGTAACT--AACACATAGTCCTTTCAAGACTAAGCTAACTATATGTTTAAAAATGATTTAGGTAGCTCAG--ACTGAGCGCCGCATTGAAGCTGCGGAGGCGGGGT---ACCCCTTAAATA-TGAGTTTTAAGTTATAT--AAACTATAAACCTTCCAAGTTTA-AAAAAAATTAAGTTAAACTC-AA-ACTAGGGTAGTTTAT-AAAAACACTATATTGTGGTTATAGAGACGCA-CC----GGCCCCT--AGTA--TGTAAGGTACCTAATTTA-AAGGGCCGCCTTGATACGGCGGCCATGCCTGTTGGCCCCTACAA--TATTAAGTGGCCGAAT-AGGTGTAAGTCTTTTAAACTTATCATAGTAC------TACTCTTAGTA--GTCATTTAGGCGG---TCCGCGTAAGGTTTAGGACCTTAAG-GAGGTT-TAGT-ACCAAATGATA-GTTAAAGTGGCAGA-TTTATGCGGTAGCTTTAAAACCTACAGAGGGCCTTGCCCTTTAACA??????????????????????????????????????????????????????????????-TTAACTAAAGCCAAA-T-AGAGGCAGGTCATTGTTACTGACCTCACTGGGTCCCCCTAGTTAGT????????????????????????????????????????????????????????????????????TTTATCTTAGTGT-AAAGAGCACATAAATTTTTGGTGTTTAAGG---TCAAA----TGAGATAAC-------T-AAAATGGAAGTAATATG-TACAATTGGCTTCGGCCCAATTTTT-GGCCCTAGCCCTGTTTTA-TAAAGTGT-AAAAAAGACTTCTAATCTTTAACTAGCGTC-GCTGCTACACTTTAG--ACCTACTAAGTTTAAAACATTTGTTTTGAAAACATTACCAGGGC-----TT---ACCCAGTAGATAGTCTTTGTAGTTTAT-ATAAAACCTTAGTCTTGTAAACTAAAATTGGGC-C-CCCATAGACT-???????????????????????????????????????????????????????????????????AAAGCTTTAAGTTAAAAAAAACTTAGGGCCTTCAAAGTCCTCAAAGGGG--CCTCTCAAGCTTGA-AACTGACGTAGTGTAGAAAACGCAATAAGTTGTAACCTTAGAGAGGCTAC------CAGCCGCAGTTT------
Eulimnogammarus_cyaneus    ATGATAACTAATTTATTTTCTATTTTTGACCCCTCAACCCCTAATTTTTTGTTCTCTAACTGGACCTCTATATTTATATTTATTCTACTTTCACCAGTTTTAATATGAAACTACCCTAGTCGACCTAAACTTCTAGCCTCTCTTTTAAGTAATTATATCTTCAAAGAATTTAAACCTCTTATTAAAAAATCCTCTTATTTTTTAGTCTTCCCCGTAACATTATTTACATTTATTACATATAATAATTTATTAGGGCTAGCCCCATACATCTTTACCGGCTCAAGACAACTAGTTTTTACAGTTACCTTAGCCTTACCTATCTGAATAACATTAATATTATACGGCTGGCTAAATAACACATCTAATTTACTGATTCACTTAATTCCGCAAAGAACCCCTGTATTTTTAATACCTTTTATAGTTTTAGTTGAAACAGTGAGAAATATAATCCGACCTTTAACTTTAGCTGTCCGACTAACCGCTAACATAGTAGCTGGTCATCTTCTTATTGTTTTATTAAACTCAGCAGAC---CTCTCGTCTATTTTATTAACCCCAGTTATTTTCTCAGCTAAACAAATACTCCTGTTACTTGAACTAGCTGTTGCCTTTATTCAAGCCTATGTATTTAGTGTTTTAGTAACTCTATACGCCGCCGAATTTACTAGCGTGCCTCAGATAGCCCCTATTATATGATTACCTCTGTTTATTTTAATTATTACACTTCTACTTTTGACAAAGTCTACTATCTATTTTATCAGAAGTAAA---AACTCAACTAAAGCTAAATCTCAAAAAAACTATTTTAAT---TCTAGTTGATTATGA------------ATCAATCAGTGACTATTTTCTACTAATCATAAAGATATTGGTACTTTATATTTTATTTTAGGAGCTTGGGCTAGAATAGTCGGAACATCTATAAGCGTAATTATTCGGTCTGAGTTAAGAGCTCCTGGTAATTTAATTGGAGATGACCAATTATATAACGTTATAGTAACAGCCCATGCTTTTGTTATAATTTTCTTTATAGTAATGCCTATCATAATTGGCGGATTTGGTAACTGGTTAGTCCCATTAATACTAGGAAGCCCTGATATAGCTTTTCCACGTATAAACAATATAAGATTTTGACTTTTACCGCCTTCTCTTACTCTTCTTATCGCCAGTGGTCTTGTTGAAAGAGGAGTGGGAACAGGTTGAACTGTATATCCCCCTTTAGCTAGAGTAATAGCTCATAGAGGAGGAGCTGTTGATCTAGCTATTTTTTCTCTTCACTTAGCCGGAGCGTCCTCTATTTTAGGAGCTGTAAATTTTATTTCTACTATTGTTAATATACGTAGGCCAGGTATAAGAATGGATCAAATACCTTTATTTGTTTGATCCATTCTTATTACTACTATTTTACTACTTTTATCCTTACCTGTGCTGGCTGGGGCAATCACTATGTTGCTTACTGATCGAAACTTAAATACTTCTTTTTTTGACCCTAGGGGGGGTGGTGACCCGATCCTATACCAACATCTATTTTGATTTTTCGGTCACCCGGAAGTTTATATTCTAATTTTACCAGCATTTGGTATAATTTCCCATATCGTAAGACAAGAGTCTGGTAAAAAAGAGACATTCGGGTCCCTAGGCATAATTTATGCTATACTAGCTATTGGATTTTTAGGCTTTATCGTATGGGCCCATCACATATTTACAGTTGGCATAGATGTGGACACCCGAGCTTACTTTACGTCTGCTACAATAATTATTGCAGTTCCCACTGGAATTAAAGTATTTAGGTGACTAGGTACTCTTCAAGGAGGAAAAATTAACTTTACACCCCCTCTAATTTGAAGATTAGGGTTTATTTTTCTTTTCTCTATTGGAGGTCTAACTGGAGTAATACTAGCTAACTCATCAATCGATATTGTCTTACATGATACTTACTATGTGGTAGCACATTTTCACTATGTATTATCTATAGGGGCTGTTTTTGGTATTTTTGCTGGTTTTGCCTACTGATTTCCGTTATTTACAGGTGTGACTGCTAACCCAATTTTAGCAAAAACTCACTTTTATATTATATTTGTAGGAGTAAACTTAACCTTTTTCCCTCAACATTTTCTAGGGCTGACCGGTATACCACGACGATATTCTGATTACCCTGATTTCTTTACTGCTTGAAATATCGTCTCTTCTTTAGGTTCTTACATCTCTGTTTTAGCTATAGTAGTATTTATCATTATAATTATAGAGGCCTTTATTTCCAAACGACCTGCTTTATTTTCTTTAAGCCTATCATCTGCTTTAGAGTGGCATCATCCTTACCCTCCAGCCGACCATAGTTATAACGACACTCCTATTCTAACC---------------------------------------TCATTGCCGACTTGACATATATTATCTTTCCAGGATAGTGCTTCTCCGTCCATAGAGCAACTTACTATATTTCATGACTTTACTATGGCTATTTTGACCTTAATCACAATTATAGTGGCCTTAAATATAATTTTTATCTCATCATATAATCTTACAGACCGTTTCTTAATACAGCACCAAATTGTAGAAATTATTTGAACTGCTTGTCCAGTAGTTATTCTTGTTCTTATTGCCCTACCCTCTCTTCAAACTCTTTACATTCTTGACGACCCTTTTGCGCCAAGTATTACAGTCAAGGCAATCGGACATCAATGGTATTGATCATATGAATATTCAGATTTTTCTAAAGTAGAATTTGATTCTTATATAACCCCAACCTCAGATTTAACTCTA---------TATCAAAGCCGACTACTAGAAACAGATAACAGAGTAGCTTTACCAGTTAATTCACAAATCCGGTTAGTTACTACCGGAGCTGACGTTATTCATTCGTGAGCCATGCCGGCTTTAGGTTTAAAAGCAGACGCCGTACCTGGTCGATTAAATCAAATAATATTTTCAATTAAGCGACCAGGTATTTTTTACGGGCAATGTAGAGAAATTTGTGGCTCTAATCATAGATTTATACCTATTAAAGTTGAGGCTTTACCGATAAAAAATTTCTTAACCTGAATTATCTCTTTTAAC---ATGACAACCTCA---AACCATCCTTACCATTTAGTTGAAAAAAGACCTTGACCAATTATTGCCTCTCTAGGAGCCATATTACTAACTACAGGATTAGTAAAATGATTCCATCATTTTACGCCTTATTTACTTTTAACCGCAATATTAGCTCTCGTATTAGTGAGAGTACTATGGTGGCGAGATGTCTCTCGAGAGGGTACTCTTCAAGGGTTACATACTTTAAAAGTCACTACTGGCCTACGAGTAGGTATGCTTCTATTCATTGTTTCGGAAGTGCTTTTTTTCTTTTCATTTTTTTGGGCTTTTTTTCACAGTAGTCTCAATCCCACAATAGAGCTAGGCGATATTTGGCCCCCTACTTCTATTAATCCTTTCAACCCGTTTCAAATTCCCCTTCTAAACACAGCCATCCTTTTAGCTTCAGGCGTCACTGTTACATGAGCACACCATGCTGTTACCGAAAATCTACACACAACAGCTATTAACGGTATAATCTTAACAGTTTTTTTAGGTTTATATTTTTCTGCCTTGCAGGCAATAGAGTACATCGAAGCACCCTTTACAATAGCTGACTCTATCTACGGATCAACTTTCTTTGTTGCTACTGGTTTTCATGGTCTTCATGTAATTATTGGCACTACCTTTTTAGCAATCTGTTTAATACGCTTACATAAAGCCCATTTTTCAAAAATTCATCACATAGGTTTAGAGGCCGCTATTTGATATTGGCATTTTGTCGATGTAGTTTGGTTATTCTTGTATATCTCCATTTATTGGTGAGGCTCA---ATGACAAAATCTATTACTAATATAAATACACTAATAAAAATTTTTACAAAAACTTTTATTAGTCTGCCTGCCCCTACTAATATCTCAACTTTATGGAATTTTGGATCCTTATTATCTTTATGTTTAATTATCCAGATTGTCTCAGGCTTATTTTTAGCTTCAACATACTCAGCAAATTTAGAAACTTCTTTCACTCTGGTGACCCAGATCATGGAAACAACAGATAAAGGCTGACTTATCCGAAGAATTCACGCCAACGGGGCCTCTTTATTTTTTGCTTGTTTGTATATCCACGTAGGACGGGGATTATATTATAGCTCATTCATATTAATACATGTCTGGTCGGCTGGAACAACTATACTTTTAATTATTATAGCTACAGCTTTTATAGGTTATGTATTACCGGCGAATCAAATATCATTTTGAGGGGCCTCGGTAATTACAAACTTATTTTCAGAAGTACCTTATCTGGGCCCTAATATTGTTCAATTTATCTGGGGCGGTAATTCAGTAGATACTCCCACTATTATACGATTTTTTACTTTTCACTTTTTTTTACCTTTTATTACTTTAGCTTTAGTCATTATCCACATTACTTTTTTACACCAAACTGGCTCTAATAACCCACTAGGCCTGTCTTCAATAACTAGAAAAGTTAGATTTAACTCATTCTTATCGTTTAAAGATTTATTCGGAGTGGCCCTAACTACTTTAGGATTTTTATTTCTAAACTTTTATTGACCTTTACTACTATCAGACCATGAAAACTTTAACCCAGCAGATCCCGCTGTTACCCCAAACCATATTCAGCCAGAATGGTATTTTTTATTTGCTTACGCAATTTTGCGCTCTATTCCTAACAAATTAGGCGGTGTAATCGCCTTACTTCTCTCTGTTTTAATTCTATATACCTTGCCATTCACCTTTCTGGCTAAAATAAAAAGAACTTATTTTTACCCGGCCAACATCTTACTATTTTGAGCCTTTATTGTTACAGTAATTTTATTAACTTGAATCGGCGCACGACCTGTAGAAGAGCCCTATATTTTTACAGGGCAAATCTTAACTATATTATATTTCAGTTATTTTATATCAGCCCCATTAATATCAAAATTATGGGAC---CTTATTATTTCT------TTGGAGATAATTATTATATTAGTAAGTTATTTAATTTTATTAGTTATAGTTTTAATCAGAGTAGCTTTTATTACATTAATAGAGCAAAAGATTTTAGCAGGAGCCCAAATTCGGGTTGGCCCAAATTACACTGGGTTATGAGGATTACTTCAACCATTTGCAGATGCAGTTAAATTACTAAGGAAAGAAGGAATAAGTACTCGGTTTGCCAGATTAAAGATTTATTATTTATCACCAGTGATTAGATTAATATTAAGGTTATTGATGTGAGTGAGTTATATATTCGAAAAAGGGGGTGTTGACTTAATATATAGCGTTCTATTTTTTATGTGTTTAAGTGGATTAATAGTTTACCCTATTTTAACTAGAGGTTGGTCATCTAATTGTAAATATTCGATATTAGGGAGGTTACGAGCTGTGGCACAAATAGTTTCTTACGAGGTAAGGATAGCTATAGTTTTATTAAGATTGGTTTGGTTAAGTTGGTCATTTAGATTTTATGATTTAGTAGAAAGTCAGTACTTAGTGTGAAATATTTTTTTGTATTTGCCTTTAGGGTATGTTTGGTTTGTTTCCAGGTTAGCTGAAACAAACCGAACACCTTATGATTTTGCGGAGGGCGAGTCTGAGTTGGTTTCAGGATTTAATACAGAATACGGGTCTGGTGGATTTACTTTAATTTTTATGAGAGAATATAGAAGAATTTTGTTTATAGGATTTTTATTTAGTGTGTTATTTTTAAGTAGAATA---GTTAGTATAATAGTTATATTAAAAAGTATAGCGGTGGTTTTTGGTTTTGTATGAGTACGTGCTACTTTACCCCGATATCGATATGATAAATTAATAGGGTTAGCTTGAAAGAGATTTTTACCTATTACGTTGTTGATATTTAGGTACCATTTAAGAATAAGTGAAAGAAGATTACTCTATTTGTTATTACACCCCTCTACAGTTCTATTTTATACTACTTTACTTACTTCTGTAGTTATCACAACTTCAACCAACTCCTGGTTTATTGCATGAGTGGGTTTGGAGATTAACCTATTAGCTTTTATCCCTTTAGTGGTGAATAAAAAAAATAAATACTCTGTAGAGTCAGCCCTAAAATATTTCTTAATTCAAAGATTAGCGTCAATTTTTATTATTTTAGCCTCCGCTACTAGATCTTCGCACGACCTATCT---CTTTTAATCGTAGTAATGCTACTTTTAAAAAGTGGGGTAGCCCCCTCACATCAATGAATGCCTGCCATAGTAGATGGGTTATCTTGGCCTCTCTTTGCCACACTTATAACAATACAAAAAATAAATCCTATAATCCTAACTTTTTTTTTA------TTAAAAACAGATTATATTTATATATTTATTATTCTGTACATTATTATCTCTAGTGCAGTTGGAGCTTTAGGAGGTCTAACCCAGACCTCTTTGCGTAAAATTATTGCATACTCTTCTATCGCTCACTTGGCCTGGATACTAGCAACACTAACTATAAGCTCTTGATTATGACTAACATATTTTATCATCTATGCCTTCGTGCTTATATCATTGACATTTCTGTTAAACCACACCCAGATAACAACATTAAACCACGTCTCCAATATAAATAAATCTTATTTATCCTTTATTATCGCAGTTTCTATTTTGTCTTTAGGTGGTCTACCACCTTTTACAGGTTTTCTTGGTAAACTATTGGCAGTTCAACAATTAGCGGCTACTCCAGAGAGCTTTTTACTTATTCCTTTACTAGCTAGTGCTTATTTAAGTCTTTTTTTTTATGCTCGTATTATATTAACGACGCTAGTCCTATCGGCTTCATCTTCAAACTCGCTTAATAAAATTAAAGAGACTAACTCCAATTTATTAACTGCTAATTTAATTGGCCTGTTATTACCTACCGTGTGTATAATTCTCTTAATGCCT------ATTATCTTATTCACTTTGGTACTTTCATTACTTATCTCTACTGCACTAGCAGTGTTAGCTTTAACCGCGGGGAAAAAATCAATACTTGATCGAGAAAAACTTACATCATTTGAATGTGGGTTTGACTCAAAAAAAAAAGCGCGGGCCCCTTTTTCTTTACGATTTTTTATAGTGACTATTTTATTTTTAATTTTTGATGTTGAGATTACCCTTCTATTGCCGTTAGGGTTCTTAACTCCTTACTCAGACCCCTTCATAATTACCCTAACAGCTAGTATCCTAGCTTTAGTTTTAATTTTAGGTCTTATTCATGAATGAAATCAGGGAGCCCTTGCCTGAGTCCACATGATATTTTAT---ACTGAGGGAAGAGTAGGATTAGGGTTAGTTGTAGGAAGTCTAAGGTTTATTTTAAATTATGGCCACTTACTGAGAAGTCTACTAAGGTTAGAATTTTTGTCTTTGATAATTTACTGGTGGCTCAGTGTGAGAAGTGTTTATACCGGAAAGGATTTTTTTTTTGCTCTTTTTTATTTAGTTATGGTAGCCTGTGAAGGGGTATTAGGGCTCTCTTTACTTATTAGTAGAGTCTATAGTCACGGGGTTGATTATATAAAAAGGTACAGAACATTAAGATGTATGTTAAGTATACTTATAGGGGTTTTTAGTGTGGTAGTGTTAATAAGTGTGTGGGGTGAAAGATTAGTTTGGGTTATACTAATAAGAGGCTTAATAGTAATAAGTAGAAGAGATAGCTTAGTTTGAAAAGCAGGGCAGGCCGGGGAATTAGACTATATCGGTTGGAGGCTCAGATTATTAAGATTTTGGGTAGTTTTTTTAGCTATC---------TTAGGTAGAAAAACAATTAAAAAAGTGAGAAGTTTGCGAGGCGTATTTATTAGATTAGCTATGAGTTTATTAGGTATATTTTTAGTTAGATTTTATGTATCAGATTTTATATTTTTTTATTTGGGGTTTGAAGGATGTTTAATTCCTATTTTTTTTATGATTTTAGGTTGAGGATACCAGCCTGAGCGGGCTCAGGCTGGTATCTACATATTATTTTATACTTTATTTGGGTCTTTACCTCTTTTTTTTTTAATTATAAGTTTATACACAAAA---ACAAGTGGCTATATATACACATCTAAC------CAGGTTAATGAAGTTTATTTTTTTATTTTTTTGGTGGGGGCATTTTTAGTTAAGTTTCCAATATATTCTACACATTTATGATTATTAAAGGCTCATGTAGAAGCCCCTGTAGCAGGCTCTATAATTCTAGCAGGGGTGATATTGAAACTAGGGGGATATGGCTTAATTCGGTTTTTACCTGTTTGTCCGGTC---AAACCTTTATTATTGGTAGAGATAATTATTTGTTTGAGATTATGAGGAGGCTTATTACTTAGGTTAAGTTGTTTACGCCAAATAGATATAAAGTTACTGATTGCCAGGTCATCGGTTGTTCATATAGGCTTATGTATTGTAGGATTATTAGCTTTAAGAGATTGGGGGTTTAAAGGAGCTATAGTAGTGATGATTGGGCATGGTCTTTGTTCTTCAGGTCTTTTTTATTTAGCTAATGTAGTGTATGAGCGTAGCCATAGGCGAAGAATGGCAGTTAGAAAAGGTTTTCTTACTTTAATACCTAGTATATGTTTATGGTGGTTTATTTTGCTAGGTGTTAATATAGCTTCACCCCCAAGATTAAATTTATTAGGGGAGATTATACTTATTAGAATACTAGTAAGCTGGAGAAAATGCACGGTTGGGGTAGTTATAGCTATATCTTTCTTTAGAGCAGGGTATAGCCTCTATTTATTTTCGTTAAGACAACATGGAGTTTATTTAAATAGAAAAAGTGGTTTTCACAGCGGTGGTATGCTAGAGTATTTAGTTTGTGCAGGTCATTGGGTACCCTTAAACGTTGTTATTTTATGTGTGGTTTGACTGGTG---GTGATAATTGGTTTTAAGATTTTTAGTGTTATAAGATCTGGTCTTATTACTATGAGCATAATTATATTTTTTAGCGGGGTGTTAAGAGTGGCTTATGACTACAGCTTGATTATTGAATGAGAGGTATTAAGATATAGTTCTTCTTTAGTTAGCATAAGTTTAGTATTTGATTGGATAAGGCTAGTATTTTTGGGCAGTGTTTGTTTAATTTCTGGCTCTATTATAAAATACTCAGAATACTATATAGAAGGAGAAGCAAATTTTATCCGGTTTAGTTTTATTCTTATTATGTTTGTAATTTCTATATGGTTGTTAATTATTAGGCCTAATATAATTAGTTTATTATTAGGCTGGGATGGATTAGGTTTAACTTCATACGCGTTGGTTATTTATTACCAAAATGAGCTGTCTTGTAATGCAGGTATACTGACTGTATTAAGAAACCGTATCGGAGATGTAGCTATTTTAGTAAGAATTGCTCTAATGTTTAGAGAAGGTAGATGAGATTTTTATAATGTATTTTATAAAATAGACGAAGGGATAGTATTTTTAGTGATTTTAGCTGGGTTTACAAAAAGAGCTCAAATACCTTTTTCTGCCTGGCTGCCCGCAGCTATAGCTGCTCCTACACCGGTTAGGGCTCTTGTTCACTCATCTACACTTGTAACTGCTGGAGTTTATTTGTTAATTCGGTTTGATAGAATTATCCAAAAAAGAGAGTTAAGCATTTTACTTTTAAGAGTGTCGGTTTTAACTATGTTTATAGCTGGGTTAGGAGCAGTTTTCGAAAGAGATATAAAAAAAGTGGTAGCATTGTCTACTCTTAGTCAATTAGGCTTAATAATTATAATTTTAAGTATAGGCATAAAAGAGCTAGCTTTTTTTCATTTAATTACGCATGCTATGTTTAAATCTAGTTTATTTATGTGTGTAGGATTTATAATTCATAGTTCTGGTAGAGCCCAGGATAGCCGCCAAATAAGCAGATTTGGATTAAGCAGTCCAATGCTAGGTGTTATATTAGGTACGACAAATTTAGCTCTATGTGGATTTCCCTTTTTAGCTGGATTTTATTCTAAAGATGCTATACTAGAATATACACATATAATAAATATAAATTTAGGTTTTATTAGTTTAGTTATAATAGGAACCGGTTTAACAGTAGCTTATAGATTCCGAGTTTTGTATCTAAGGGTATCTAAGGTTAGAGTAACAAGAATAGTTAGTGGTTTAAGAGATTTTAGGTTTAATGTTGTAAAATCAGTAATAATTTTATTTTTAGCTAGTTTATTTATAGGATTTTTTATATACTGGGTTGTAACGCCGGTCGCAGTACCTAGTTTC---CTAAGTAATCCTCAGAAGTATAGTATCGCGCTAGTAAGTCTAGTGGGGGGGGTAAGAGTATACAGAGTCCTACAAATAAAAGGATTAGAGAATATTAGAGGATTTAAAGTAACTGAGATAGCTATAAGTAGAATATGGTTTTTACTACAGTTAAGCACTAAAATTCCTGTAATTAGCTCGATAATAATAGGACTAAATGGTGCTAAGCTAGTAGATATAGGCTGATTTGAGTATTATGGGGGTCAAGGAGGTCGGTCTCTAATGTTAAAAATAAGAGGGGCACTCCAGGAAGGACAAGGGAGGTCTATAGTAAAAAGATTTATAATTACTGTTTTT---------------------GTAAGATTAGCTTTTTTACTATTAATAATT------ATGACT------TTATTTACCTTATCTACTAGATTATCTGTACTTTTTATATTTTCTAAAACTCCTTTAATACTAGCTCTATTAATTGTATCACAAACAATCCTTGTAACTTTATCAATCTATATTTTTCTATTAACTTCCTGATTATCTTTTATTCTTTTCATAATTCTTATTAGAGCTATGATAGTTATTTTTGTCTATGTCTCGTCATTAGCTTCTAATGATTTTATTGTTTTATCTTATTCCGTATTTGCATCCTCCTTATACTTTCTCCCTATTTTAATGATAGCAGCTTATTTACTTCTCAGTGAACAAAAA------AACGACACTAAATCTCAGATGACTTTA---TCAGACATAGATCTTGGGCCTATAGTTTCATATAAACTGTACGCGCCAAATATCAGCTCCTTGACTATATTTCTAATTATTTATCTTTTAGTTGCTTTAATTGTTGTAGCTAAAATTTCTATATCACCTAAAGGGGCTTTACGG---GCCCTAAAACCATATTGGTAAATAT---TTAT-AGAGATAAAGAAAGTTTA-ATTATTGTACCTTTTGTATCAGGGGAGTTTAAAA-GATAATATAATTGTTAATCGAGTAATATGGAACTTTTTA-----TTAAAGTAT--TA-GTTGAATTT---------AATATTATAAT-TTTTTATGAGGTGACAA-ATGTACGGTGTATTTGGTATCTATTT--------ACTCTTT---------AA---TGAAAAGGT----TAAGTTTTTCATTATCTAT-------------------ATAATTGTTAT-TATA-TAAAGAAAACAATGCTTTAAATTAGCTAAGTTGTTAAATTGTTTTAAA-TAATCTT-TAAAG-TTTTAGATTT---AATAGATTTTT---A-GGGT---TAACTTT-AGTAGTAATGA---TTTAGTT-TAATAATGAATTTATTGAATATAAA---GTGAAAATATA----AATTTACTCGGAGTAAATTAGAAAGTTTAACAAAAACATTTTTTTTTTGT-TAATA--AAGTATGGCCTGCCCAGTGAG----TATTAAACGGCTGCGGTATTTTGACTGTGCTAAGGTAGCATAATCATTTGCTTCTTAATTGGTAGCTGGAATGAACGGTTGAGCTGGTT-TAATAAGTGTGTATATTTAAATAGA--AAGTTAAAGTCAAGGTAATAATTCTTTGATA-TT-TT-AGGGGACGATAAGACCCTAAAAGCTTAATAAATATTAT--------AATGGTTTTGT---TTTTCA-AGT-----TAGTTTGTTTTACTGGGGCGGTACTAGTATTTTAACTATTAGAT-AGATT---AA--GATCCTTAAAATAAAGATGGAGCGTAAAAGTTACTTTAGGGATAACAGTGCAATATTTTTGGAGAGATCTTATCAATAAATATGCTTGCAACCTCGATGTTGAATTAAAATT-TCTACGTGAAGCAGAAGGTATAGTAGAGGGTTTGTTCAACCTTTAAATTTTTACATGATTTGAGTTCAAATCGGTTTAAGCCAGATTGGATTTTATCTCTAAATATTCTT-TAAATCTTTTTAGTACGAAAGGGTTGATTGGT-TTTTGTTAGC-----------------------------------------------------------------TTATGGAT----------------------------------------------------------------------------------------------------------------------------------------GTATTT--------------------GGCGTAG----GTTT-------------ATGGTT-----------------------------------------------------------------------------------------------------------------------------------------------------TTTCTTAGTA-----------------GGTT------------------------------------------------GGACATGCGAGTTTG-----TATTTGG---CGTAGCC--------------TAGAAAATTA----TT--------------------------------AGGTT--------------------TATTA-TTTTGG-----AGGTTA-----------------------------------------AATTGGTGCCAGCATCTGC---------GG------------------------------------------------------------------------------------------TTATACTTAGTCC----TAA--------AAATTAGGTTAGAAGGAT--------------------------TATTTTTC---AAAG--TGTTA--------------------------------------------------------------GTT-------------------------------------------------------------TTTTTGG----------TGAAATAATGCT---AGT--TTGTTTATTGTT--------------------------------------------------------------------------------------------------------AAT-----------------------------------------------------AAGATTAGGT--CCAGCTAGAACCAGGATTAGAGACCCTGCTACTG--TCTGTTAAATCT-----AATTATTATATA-TATAAGTTACATGGTCTGGCGGCTTAATT--GTTTTAGAGGAGTTTGCTTT--TAATCGATAAGGCTCG-TTGTCTTTTGTTTAT-TTTATTTATGTACACCGTCATTTAGTTAATTTTAACAGAAA--AATTAAGG-TATTTAGTTAGATAGGTTAGATCAAGGTGCAGA-TTAATTAAAAAGTA-GTTAACTACAATATAGAGTAATA--TATGG----G-CGTAAGAATGTGGATACT-----AATAAGTGGATTTAAGAGTAAT-TAGT--TATGT----TTGATTTTATTTA-TTAAGTGTACAAATTGCCCGTCAATCTCTAAGAGATAAGTCGAAACAAAGTAGAGGTACTGGAAGGTACTTCT---AGGGTTGTAG-TTTCTA-AGAACGGTTAACTTGCACTTAAACAGGAC---TAA-AGTCTACCCT--GGCTTGGAAGGTTA--AA-CCATTAAGTTGCAAACTTAATAAAGCGTAAGCCTAAGCTA-AAAGGGCTAGTTAA-GTAATAACATTAAACTGTCAAATTAAAATCACTA----CAAGTGCCCTTTGGTTTTTAAGGTGTTCAT--AACATATAGTCCTTTCAAGACTAAGCAAACTTTTTGTTTAAAAACTATTTAGATAGCTAAA--GTAGAGCGTTGCATTGAAGATGCAAAGG-TGAGT---TTTCTCTGAATA-TGAATCTTAAGTTATAT--AAACTATGAGCCTTCCAAGCTTA-AAAAAA--TTTATTAGATTT-AA-GCTAAGATAGTTTAT-TAAAATGTTACATTGTGGTTGTGAAGATGTA--T--TGTACTTTT--AGCA--AGTAGGGTACCTTATTTA-AGGGAGTGCCTTGATACGGCAAACATGTTAA-TAACCTCTGCTT--CGCTAAGTGGCCGAATGAGGTGTAAGTCTTTTAAACTTACTATAGACT----A-TTCTCTTAGCG--ATCACTTTGGCGGATAAACGCACAAAGTTTAGGACTTTGGA-ACGGGA---TC-ACCAAGTGGTA-ATTAGAGTGGCAGATTTTATGCAGTAGCTTTAAAGACTACACAAGGCTAAGCCCTCTAATATAAAAGATAAGCTAACA-AAGCTGAAGGGTTCATACCCCTTTAATGGGTTT-CCTCTTTTAA-TTGACTAAAGCCAAATA-AGAGGCTAATCATTGTTACTGATTTAATTGGAAGTCCCTAGTCGTT-CAAAAATTAGTTTATTTAAAATAGTAGTTTTGGGTACTACAGAAAAG---GAT-TCTTTTTTTTGA---TACTTTAGTGT-AAAGAGCACGTAAATTTTTGGTGTTTAAAG---TGTA------AGAGTAA----------AAAACTGAAGTAACTCC-TACATTTGGCTTCGGCCCAAATTAC-GGCTAAAGCCCTGTTTTA--TAGGTGT-AAAAAAGACTTCTAATCTTTAAATAGCA-C-ACTGCTACACCT-AA--AATCATTAAGTTACAAACATTTGTTTTGAAAACATTATAGGAGC------CCTAGCTCAATGATTAGTCTTTGTAGTTTAT-AAAAAACCTTAGTCTTGTAAACTAAAATAGATC-TATCCAAAGACT-------AAAGGCGGTTAA---AATTTTTACTTACAATAAGAAACACC--TAAGGGCGCTTTTA----TAAGTCTTAAGTT-ATATAAACTAAAGGCCTTCAAAGCCTTATAAGAGC--TCTCTCAGACTT---AACCGGTATGGTGTAATTAACACAATAAGTTGTAAACTTAGATATGCTA-------ATGCTTCGGTTT------
Eulimnogammarus_verrucosus ATGATAACCAATCTATTTTCTATTTTTGACCCATCTGCACCAAATCTCCTATTTTCTAACTGAGTATCCGTCTTCCTATTTATTCTATTAGTGCCAAGACTATTATGAAAATACCCTTCTCGACCTAAATTTATATCTTTTGTTCTCACCACCTACATCTTTAAAGAATTTAAACCCTTAATTAAAAAATCATCATATTTTTTAATTTTTCCTGTATCGTTCTTTACTTTTATCGTTTACAATAACTTACTGGGTTTAGCCCCATATATTTTTACAGGAACTAGACAACTAGTTTTTACAGTAACAATAGCTTTACCCATTTGACTCACTTTAATAATTTATGGTTGGTTAAACAACACCTCTAACCTTTTAATCCACTTAATTCCACAAAGAACCCCAGTATTTCTAATACCATTTATAGTTTTAGTCGAGACAGTAAGAAATATGATCCGACCGCTCACTTTAGCTGTTCGTTTAACCGCAAATATAGTAGCAGGTCACCTCCTTATTGTTCTCTTAAACTCCACTGAT---TTATCATCTATTTTATTAACCCCTGTTGTTTTTTCAGCAAAACAAATACTACTTTTATTAGAGCTAGCTGTTGCCTTTATTCAAGCTTATGTATTTAGTGTTTTAGTAACCCTTTATGCCTCTGAGTTCACTAATGTGCCACAGATAGCCCCTATTATATGAACACCTTTGTTTATTTTAATTATCTCTCTACTGATTCTGACAAAATATATTACCTATTTTATTACTCATAAA---AATATAATTAAAATTATCAAAAATAGAAAATATTTTAAT---GCTAACTGATTATGA------------ATTAATAAGTGAATATTCTCTACTAATCATAAAGATATCGGTACTTTATATTTCATTCTAGGGGCTTGAGCTAGAATAATCGGTACCTCTATAAGGGTGATTATTCGGTCTGAGCTAAGAACACCTGGTAATCTAATCGGAGATGACCAGTTATATAATGTTATAGTAACAGCTCACGCTTTTGTCATGATTTTTTTCATGGTTATACCTATTATAATTGGGGGGTTTGGAAATTGATTAATTCCCTTAATACTAGGGAGCCCTGACATAGCTTTTCCTCGTATAAACAACATAAGATTTTGATTACTACCTCCTTCCCTTACACTTCTTATTACAAGAGGTCTTGTAGAAAGGGGAGTGGGTACAGGCTGGACTGTGTATCCTCCACTAGCAGGGGCTATAGCCCATAGTGGAGGAGGGGTAGATTTAGCTATTTTTTCACTTCATCTAGCAGGAGCATCTTCTATTTTGGGGGCTGTAAATTTTATTTCCACTATTATTAACATACGTAGACCTGGTATAAGAATAGACCAAATACCTTTGTTTGTCTGGTCTATTCTTATCACTACAGTCTTATTACTGCTGTCTTTACCTGTTTTGGCTGGTGCTATTACTATACTACTCACTGATCGTAATCTAAATACCTCTTTTTTTGACCCTAGAGGGGGAGGGGATCCTATTTTATACCAACATTTATTTTGATTCTTTGGCCATCCAGAAGTTTATATTCTCATCCTCCCTGCATTCGGCATAATCTCTCATATCGTAAGACAAGAATCAGGTAAAAAAGAAACATTTGGTTCCCTGGGAATAATTTATGCTATATTAGCTATTGGATTTCTTGGTTTCATTGTTTGAGCTCATCACATATTTACAGTTGGTATAGATGTAGATACCCGAGCTTACTTCACATCAGCTACTATAATTATCGCAGTTCCTACTGGCATTAAAGTATTTAGTTGGTTGGGTACTCTTCAAGGAGGGAAAATTAACTTTACTCCGCCTTTAATTTGAAGTTTCGGCTTTATTTTCCTTTTTTCTATCGGTGGTTTAACTGGAGTGATATTAGCTAACTCATCGATCGATATCGTCTTACACGACACTTACTATGTAGTTGCCCACTTTCATTATGTATTATCTATAGGAGCTGTTTTCGGGATTTTTAGTGGTTTTCTCTATTGATTCCCAATATTTACAGGCATAACCGTTAATCCTTTTTTAGCAAAAATCCATTTTTACGTTATATTCGTAGGTGTAAATTTAACTTTTTTCCCTCAGCACTTTCTTGGTTTAACTGGTATACCCCGACGATATTCTGATTACCCTGATTTCTTTACAACTTGAAATATTATCTCTTCTTTAGGGTCATATATCTCTGTTTTAGCTATAATAGTATTTATCACTATGATTATAGAAGCTTTTATTTCTAAGCGCCCAGCTTTATTTTCCTTAAGACTGGCGTCTGCCTTAGAGTGGCACCACCCTTACCCACCAGCTGAACACAGATATAACGATGTACCTCTTTTAACT---------------------------------------ACATTGCCTACTTGACACATATTATCTTTTCAGGATAGCGCCTCACCCTCTATAGAACAATTAACTATATTTCACGATTTTACTATAGCTATTTTAACTTTAATTACAATTATAGTAGCTTTAAATATAGGGTTTATCTCATCTTATACTCTTACAGACCGTTTATTGATAGAGCACCAAACCGTAGAAATTATCTGAACAATCTGTCCGATTGTTATTCTTGTTCTTATTGCCTTACCATCTCTTCAAACTCTTTATATTCTTGACGACCCTTTTACACCAAGTGTAACAGTAAAAGCTATTGGTCATCAGTGGTATTGGTCCTATGAGTACTCAGATTTTTCTAAAGTAGAGTTTGACTCCTATATAACACCAACCCAAGATTTAACATCT---------TATGGTATGCGTCTCCTAGAAGTAGACAATAGAGTAGCCCTACCAATTAACACTCAAATTCGACTAATCACTACAGGAGCTGACGTTATTCACTCATGGGCGGTACCAGCCTTAGGCTTAAAAGCAGATGCTATCCCAGGTCGACTAAATCAATTAATATTCTCAATTAAACGGCCAGGTATTTTTTATGGTCAGTGCAGAGAAATTTGTGGGTCAAACCATAGATTTATACCTATTAAAATTGAAGCCTTACCAATAAAAAATTTCTTAACTTGAATTATCTCTTTTAGC---ATGACAACTTCT---AACCACCCTTATCATTTAGTTGAAAAAAGACCTTGACCTATTATTGCTTCTATAAGAGCCCTGTTATTAACTACCGGAATAGTAAAATGATTCCATCATTTTACTGCCAACCTTCTTTTAATATCTATATTGGCTATAACGCTAGTCAGAGCACAGTGATGGCGAGACGTGTCTCGAGAGGGTACTCTTCAAGGACTACATACTCTTAAAGTATCCACTGGTCTACGTATAGGTATAATCCTATTTATTATCTCAGAGGTCCTTTTTTTCTTTTCTTTTTTTTGAGCCTTTTTTCACAGTAGCCTGAATCCTACCATAGAGCTAGGTGCTACTTGACCACCTAGCTCTATCACCCCTTTTAATCCTTTTCAGATTCCTCTTTTAAACACAGCCATCCTTTTGGCCTCTGGCGTAGCTGTTACCTGAGCTCACCACGCAGTGGTTGAGAATCTACACATAATATCTATTAATAGATTATTAGTAACAATTCTACTTGGCTTATATTTTTCTGCTTTACAAGCATTAGAGTATGTAGAGGCACCCTTCACACTAGCTGACTCAGTCTACGGGTCCACTTTCTTTGTGGCAACAGGCTTTCATGGTCTTCATGTAATAATCGGCACCACCTTTTTAGCAATCTGCTTACTCCGGCTACATAGTGCTCACTTTTCTAAAACCCACCACATAGGGTTAGAAGCAGCTATTTGGTATTGACACTTTGTCGACGTAGTTTGATTGTTTCTGTACATATCCATTTACTGGTGGGGCTCA---ATGACAAAACCTATCACTAATATAAGTACATTAATAAAAATTTTTAAAAATACTTTTATTGTATTACCAGCCCCAACCAATATTTCCACTTTATGAAATTTTGGCTCACTGTTATCTTTATGTTTAGTTATCCAAATTATCTCTGGTTTATTTCTAGCTACTACCTATTCAGCAGATTTAGAAACTTCTTTTACCCTAGTGACTCAAATTATAGAAACAACAGATAAAGGCTGGTTAATTCGGAGTGTCCATGCTAACGGAGCATCCTTATTTTTTGCTTGTTTATATATTCACGTAGGTCGCGGATTATATTATAGATCATTTATAATAACAAACGTGTGAAATGCCGGAACAACCATACTTTTACTGATCATAGCAACAGCTTTTATAGGCTATGTTTTACCAAGTAATCAAATATCATTTTGAGGGGCTTCAGTAATTACAAATTTATTTTCAGAAGTACCGTATCTTGGACCTACTATTGTGCAATTTATTTGGGGAGGGGCTTCAGTAGATACCCCTACTATTATACGATTTTTTACTTTCCATTTTCTTTTGCCTTTTATTACAATAGCCCTAGTAATTATTCATATTACTTTCTTACACAAAACTGGGTCTAATAACCCTTTGGGGTTATCTTCAACAACCAGCAAAATCAAATTTAACTCATTCTTATCATTTAAAGATTTATTTGGAGTTACTTTAACAACTTTAGGCTTTTTATATATTAACTTTTATTCACCATTACTACTCTCAGACCACGAAAACTTTAATCCTGCGGACCCTTCTGTAACCCCAAACCACATCCAACCGGAGTGGTATTTTTTATTTGCCTACGCAATTTTACGTTCGATCCCCAATAAATTGGGGGGAGTAATCGCTTTATTATTGTCTGTTTTAATTTTATACACTTTACCCTTTACGCACATATGTAAAATAAAAAGAACTTATTTTTACCCTACCAACAAAATATTATTTTGAATATTTATTGTTAGAGTTATCTTACTAACTTGAATTGGAGCACGACCTGTAGAAGAACCTTATATTTTAACCGGACAAATACTAACTATTGTATATTTTAGTTATTTTTTAATCGCACCATTATTATCAAAAATATGAGAT---AACATAATTTCT---------------ATTATAGTGTTGATAAATTATTTAATTTTGTTGGTTATAGTTTTAATTAGGGTAGCTTTTGTTACTTTAATAGAACAAAAGATTTTGGCAGGCACGCAGGTTCGTGTTGGTCCTAACTACACTGGTTTATGAGGCCTTTTTCAACCTTTTGCAGATGCAGTTAAGCTTTTAAGAAAAGAAGGAATAAGTACTCGTTTTTCTAGGGTGAAGATTTATTATATGTCCCCTGTAATCAGATTAAGTTTGAGTTTATTAATATGGGTTAGCTATATATTTGAGAAAGGGGGAGTGGATTTGATATATAGGGTTTTATTTTTTATGTGTTTAAGGGGACTTATAGTGTACCCTATTTTAACTAGGGGTTGGTCTTCCAACTGTAAATACTCAATACTGGGTAGATTACGAGCTGTAGCTCAAATAATTTCTTACGAAGTAAGAATAGCTATAGTGTTATTAAGATTGGTTTGGTTGAGGGGTTCTTTTACATTTTATAATATAGTAGAAAATCAATTTTTTTTATGAAATTTTTTTTTATATATGCCTTTAGGCTATATTTGGTTTGTTTCAAGGCTTGCTGAAACAAACCGAAGACCTTATGATTTTGCAGAAGGGGAATCTGAATTAGTTTCAGGGTTTAATACTGAATATGGTTCAGGTGGGTTTACCTTAATTTTTATAAGTGAATATAGTAGGATCTTGTTCATGGGGTTTTTGTTTAGTGTTTTATTTTTAAGTAGGGTT---GTTAATATAATAATTATATTTAAAAGTGTAATGGTGGTTTTTTGTTTTGTGTGAGTGCGAGCCACTCTACCTCGGTATCGTTATGATAAGTTGATAGGGTTAGCTTGAAAAAGATTTTTACCTATCACACTATTAATATTTAGTTATCACCTAAGAATGAGTGAAACAAGCATTATCTATTTGTTGTTACATCCTGCTACTCTTCTATTTTATATTACTTTGTTTACCTCTGTAGCTATTACAACTTCGACTAATTCCTGATTTGTAGCTTGAGTTGGCCTAGAAATCAACCTTTTGGCTTTTATCCCTTTAGTGGTAAGTAAAAAAAACAAATATTCTGTAGAATCTGCTTTAAAATATTTTTTAGTTCAAAGACTAGCATCAATTTTTATTATTTTAAGTTCGGCTACTTTCATTAAACAAGACCTCTCG---CTTTTAATAATAGCTATACTTTTTTTAAAAATGGGGGTTGCGCCCTTACACCAATGAATACCTGCTATAGTAGATGGGCTATCTTGGCCTGTTTTTACTATACTTATAACAATACAAAAAATAAATCCTTTAGTTTTAACTTTTTTTTTA------TTTAATACAGACTATACTTATATATTTATTATTTTGTGTATTACTGTCTCCTCTTTTGTAGGCTCTTTGGGGGGTCTAACCCAAACTTCTCTACGTAAAATTTTGGGTTATTCTTCTATTGCACACCTTGGTTGGATGTTAACAACACTAACCATAAGATCTTGAGTATGGCTAACATATTTTATTATCTACGCTTTTGTCTTGGCATCTGTAGCATTTCTATTTAACCACACACAAATAGCAACATTAAACCATATCTCAAATATAAATAAATCATATTTATCTCTTATTATCGGAGTATCAATTCTGTCTTTGGGGGGACTACCTCCTTTTACTGGTTTTCTTGGTAAACTATTAGTAATTCAACAATTAGTGTTCACCCCAGAGAACTTTTTACTAATCCCACTACTAGCTAGTGCCTATTTAACTCTTTTTTTTTATGCTCGAATTTTACTAACAAGACTAATCTTGTCCGCCGCATCTGCAAATTCAATTAATAAACGTAAAGAAACCAATTCTAGTTTAATCACTGTTAATTTAATTGGCTTATTGTTTCCTTCTGTGTGTATAATTCTTATGATGCCT------ATTATCTTATTTACACTAATCTTATCCCTATTTATCTCTATTATATTAACCAGATTAGCTTTAATAACAGGTAAAAAATCAGTACTTGACCGAGAAAAGCTCACATCTTTTGAATGTGGATTTGACTCAAAAAAAAAAGCTCGGGCCCCTTTTTCTCTACGATTTTTTATCATCACTATTCTTTTTTTAATTTTTGATATTGAAGTTACTCTTTTATTGCCTTTAGGATTTTTAAGGCCATACTCAGACCCTCTTATGATCAGCATTACAGCTAGAGTTTTAACCTTAATTTTAATTTTAGGTATCGTACATGAATGAAACCAAGGTGCTCTTGCCTGAGTTCAC---ATATTTTAC---ATTGAGGGAATAGTTAGGTTAGGTTTACTTGTAGGGGGCCTTAGTTTTATTTTGAATTACGGGCATCTACTAAGTAGTTTATTAAGATTGGAGTTTATGTCACTAATAATTTATTTATGACTTAGGGTAAGAGGGTTGTGAAGAGGGAATGAGTTTCTTTTTTCTCTTTTTTATTTAGTTATAGTAGCTTGTGAGAGAGTTTTAGGCCTTTCTTTGTTAATTAGTAGAGTCTATAGTCACGGAGTTGACTATATAAAAAGCTATAATTCACTTAGATGTATA---------------GGTGTTTTTAGTGTGGTGTTAGTAGCAGGTTTATGGGGAGAAAGCTTACTTTGAGTAATACTGATAAGTGGTTTTATAGTTATAAGTAGAAGAGATAATTTAATCTGGAAGATTGGTTTAGTTGGTGAGCATGATTATGTAGGTTGGGCTCTTAGTTTACTAAGGTTTTGAGTGGTTTTTTTATCTATA---------TTAGGTAGGCATAGTATTAAAAAGGTTAGAAATTTAAGGGATTTTTTTATTAAATTAGGTATAGTATTATTGGGTTTATTTTTAGTAAGATTTTATGTATCAGATTTTTTATTTTTTTATTTAGGGTTTGAGAGTTGTTTAATTCCTATTTTTTTTATAATTTTAGGCTGGGGGTACCAGCCTGAGCGCGCTCAGGCTGGTATCTATATATTATTTTATACTTTATTAGGGTCTTTACCTCTTTTTTTTTTAATTATAAATATATATAGAAAA---AGAAGAGGGTATATATATATAGTTAGT------GAGATTAATGAAGTTTTTTTCTTTTTTTTCTTAGTAGGAGCATTTTTAGTTAAATTTCCTATATATTCAACACATTTATGGTTATTAAAAGCTCATGTAGAAGCACCTGTAGCAGGGTCTATAATTCTAGCAGGAGTAATATTGAAATTAGGTGGCTATGGGTTAATTCGATTTTTGCCTCTTTGTCCTATT---ATGCCACTATTATTAGTGGAAATTATTTTATGTTTAAGATTATGGGGCGGTATTGCGATAAGATTAAGTTGTTTACGCCAGATAGATATAAAATTACTGATCGCTAGATCATCAGTTGTTCACATGAGTTTATGTATTGTGGGCTTACTAATTCAAAGAGATTGAGGGTTTAAAGGGGCCATGGTAGTTATAATTGGGCACGGTGTTTGTTCATCAGGTCTTTTTTATTTAGCTAATATTATATATGAGCGTAGGCATAGGCGCAGGTTAGCAGTTAGAAAAGGTTTTTTAACTTTGATACCTAGTATATGTTTATGATGGTTTATACTATTAGGTGTGAATATAGCTGCTCCACCAAGGTTAAATTTATTAGGTGAGATTATATTAATTAATACGGTAGTTAGGTGAAGTAGCTATACGATTAGAGTAGTCATAATTATATCTTTTTTTAGGGCTAGATATAGATTATATTTGTTTTCACTAAGTCAACATGGAGTTTATTTAAATATAAAAAGTGGTTTTCACAGAGGTGTGGTGTTAGAGTATTTAGTGTGTGTAGGTCACTGATTACCGTTAAATATTATTATTTTATTTATAGCTTGATTGATTTGCATA---GTGGGGTTTAAAATTTTTAGTTTTATAAGGTGTATATTTTTCATAATAAGTTTAGCTATATTTTTAAGTGGTGTGTTAAGAGTTGTTTACGATTATAATTTAATTATTGAGTGGGAAGTTTTAAGGATAAATTCTTCTTTAGTAAGTATAAGTTTTTTGTTTGATTGAATAAGATTAGTATTTTTGGGTAGTGTTTGTTTAATTTCTGGTTCTATTATAAAATATTCAGAGTATTACATAGAAGGCGAAGTTAATTTTATACGATTTAGCTTTATCCTTGTTATATTTGTGGTTTCTATATGATTATTAATTATTAGCCCTAATATAATTAGGTTATTATTAGGGTGAGATGGGTTAGGTTTAACATCCTATGCACTAGTAATTTATTACCAGAATGAGCTCTCTTGTAATGCGGGTATACTAACTGTACTAAGTAATCGTTTAGGAGATGTGGCTATTTTAATAAGAATTGCGTTAATATTTAGAGAGGGCAGTTGAGATTTTTACAGGTTTCCATATAAAATAGATAATGGGTTAGTATTTTTAGTAATTTTAGCAGGTTTTACTAAAAGAGCTCAAATACCTTTTTCAGCGTGGTTGCCGGCAGCAATAGCCGCTCCTACACCCGTTAGAGCACTTGTTCATTCTTCAACACTTGTCACTGCTGGAGTCTATTTGTTAATCCGTTTTGATAAAATTATCCAGAAAAGAGACTTAAGTTTAGTACTTTTAAGGGTGTCTGTTTTGACTATATTTATAGCAGGGTTAGGGGCGGTATTTGAAAGAGATATGAAAAAAGTTGTAGCTTTATCTACTCTTAGTCAGTTAGGGTTAATAATTATAATTTTGGGAGCAGGCATAAAAGAGCTAGCTTTTTTTCATTTAATTACACATGCCATGTTTAAATCTAGTTTATTTATGAGCGTAGGGTTTATGATCCACACATCTAATGGGTCACAAGATAGACGTCAAATAAGTAGATTTGGGTTAAGTAGACCTGTTTTAGGTGTTATATTAGGCACGACAAATTTAGCATTATGTGGGTTTCCTTTTTTAGCGGGATTTTACTCTAAAGATAGTATACTAGAGTATATACACACAAGAAACATAAATTTGGGGTTTTTAGTGTTAATTATATTTGGGACAGGTTTAACTGTAGCGTATAGATTTCGAATACTATATTTAAGTACATCGTGGGTTAGAGTAACAAGGAGTGTAAGAAGTCTAAGAGATTTTAGTTTTAATGTTCTAAAATCTGTAGTAGTCCTTTTCTCGGCCAGGTTATTTATAGGATTCTTAATATATTGGGTAGCTGTACCAATTAGAGCAGCAAGGTAC---ATAAGGGAGCCTCAAAAATATTCTATCGTACTAATTAGGGTTACAAGGGGTGTTACGGTTTATAGTATTATACAAATAAACAAGATAAAATATATTAAAGAGTTTAAAGTAATTGGGGTATCTTTAAGTAGTATATGGTTTATAGGTCAATTAAGTACCAAGTTACCTAGTACAGGTGCTATAATAATGGGGTTAAATAGCATAAAGTTAATAGATATAGGGTGGTTAGAGTATTACGGGGGTCAAGGAGGTCGGTCTTTAATATTAAGAATAAGTGAGCTTCTTCAAAGTAGCCAAACAAGACTTATAGTAAAGAGGTTTATGGTTACTGTTATA---------------------ATTAGATTTGTTTTTTTTGTGTCAATAGGT------ATGACT------TTATTTACCTTATCTACCGGAGTATCTCTACTTTATGCCTTTTCTAAGACCCCTTTAATACTAGCTATACTTATTGTATTACAAACTATATTAGTAACTATATTAATCTATACAACCCTCACAACTTCTTGATTATCCTTTATTTTATTTATAATTGTTGTTAGAGCTATAATAGTAATTTTTGTTTACGTCTCATCTTTAGCCTCTAATGATTTTATTACTTTATCTCATTCTTCTCTTATATCCACCTTATATTTTACACCACTATTAATATTAATAGCTTTTTTTCTCTTAAACAGTCAAAAT------AAACCCACTATATCACAATTAACATTG---TCTGATATAGATTTAGGGCCTGTGGCCTGTTACAAAATATACACCTACCATACTAGCCCTATAACTATATTTCTAATTATTTATCTTTTAGTGGCTTTAATTACCGTAGTAAAAATTTCCGAAACCTCTAAAGGGACCTTACGA---GCCTTAAACACA--TCGATAGATAT---TTAT-AAAGATAAAGAAGGTTTG-TGTGCCTTACCTTTTGTATCAGGGGAGCACAAAATAATTATGTAATTATTAATCGAGTAACATAGAACTTTTTA-----TTTAGATAG--TA-GTTAAATTT---------ACAATTGTAAT-TTTTTATGGGGTGACAA-ATGTACGGTATGTTTGGTATCTATTT--------ACTTTAT---------TG---AAAAAAGGT----TAAGCTTTTTTCAATCTAT-------------------GTATAGTTTAT-TTGAGTAAAGAAAACGAGGCTTTAAATTAGCTTGGTTATTGAATTGTTTTAAA-TAATCTT-AAATG-TTAAAGGATT-ACAGTAGAATTTA---A-AGGT---TAATTAA-AGTATAGTTGG---TTTAAGT-TGATAATGAGTTTATTGAATTTAGA---GTTAAAATAAA----AATTAACTCAAGTTAAGTTAGATTGTTTAGCAAAAACATTTTT-TTAAGT-TAAAATAAAATATGGCCTGCCCAGTGAG----GATTAAACGGCTGCGGTATTTTGACTGTGCTAAGGTAGCATAATCATTTGTTTTTTAATTGGAAACTGGAATGAACGGTTGAGCTAGCT-TAATAAGTGTGTTTATTTATATATA--AAATTAAAGTCAGGGTAAGAATTCTTTGATG-TT-TT-AGGGGACGATAAGACCCTATAAGCTTTATAAATAT-AG--------GGTGACTTTGT---TTTTCA-AAT-----TAGTTTATTTTACTGGGGCGGTATTGGTGAATTAACCATCAGTT-TACAC---AA--GATCCTAAAAATATGGAAAGTATGTAAAAGTTACTTTAGGGGTAACAGTGCAATATTTTTGGAGAGACCTTATCGATGAATGTGTTTGCAACCTCGATGTTGAATTAAAATA-TCTACGTGAAGCAGAAGGTACAATAGAGGGTTTGTTCAACCTTTAAATTTTTACATGATTTGAGTTCAAATCGGTTTAAGCCAGATTGGATTTTATCTCTAATTATTTTT-AAGGCCTTTTTAGTACGAAAGGGTTGATTGGC-TTTTGCTAGCT--------------------------------------------------------------------------------------------------------------------------------------------------------------------------------------------------------------------TT--------------------AGCGCGG----GTTT-------------TCGGTT-----------------------------------------------------------------------------------------------------------------------------------------------------TTTCTTATTTG----------------GTTT------------------------------------------------GGACATGCGGGTTAG-----CAC-TAC---TGTAGTC--------------TATAGAATTA----AT--------------------------------AGGTC--------------------TATTAAGTTCAG-----AGGTTA-----------------------------------------AATGGGTGCCAGCATCTGC---------GG------------------------------------------------------------------------------------------TTATACTTAGTCT----TAA--------AAATTAATTTAGGTGGGT--------------------------TATTTTTA---AAAA--AGTT----------------------------------------------------------------TTA-----------------------------------------------------------ATTTTTGG----------TGAAATAG-GTT---TGG--TTAATTTTTTTT--------------------------------------------------------------------------------------------------------TAA-----------------------------------------------------GAGGTCAGGT--CTA-ATGGAACCAGGATTAGAGACCCTGCTACTA--TTTATAAAATCT-----AATGCTTATAGT-TATAAGTTACATGGTTTGGCGGCTTAATT--GGTTTAGAGGAGTTTGCTTT-GTAATCGATACAGCTCG-TTGGCTTATATTTAG-TTTATTTATGTACACCGTCATTTAGTTAATTTTAACAGAAA--AATTAAGGAGAGTTAGTCAAATAGCTTAGATCAAGGTGCAGA-GCAGGTAAAAGAGA-GTTAACTACAATATAAAGTAATAG-TATAG----G-CATAAGAAGGTGGTTGTT-----AATAAGTGGATTTAATAGTAAT-TAGT--TATGT----TTGATTTTATTTA-TTAAGTGTACAAATTGCCCGTCAATCTCTCAGAGATAAGTCGAAACAAAGTAGATTCGCCGGAAGGTCGATCTAATAGGGTTGTAG-TTTATG-AGAACGGTTAACTTGCATTTAAATAGTAC---TAA-AGTCTACCCT-TAGCCTGGAAGGGTA-TAC-CCAATAAGTTGCAAACTTATTAAAGCGCAAGCCCAAGCTATAAAGAGTTAGTTAA-ACTATAACATTAAATTGTCAAATTAAAATTACCC----TAGGTACTCTTGGGTTTTTAAGGTGTACAT--AACATATAGTCCTTTCAAGACTAAGCAAACTTTTTGTTTAAAAACTATTTAGATAGCTTAG--TTAGAGCGTTGCATTGAAGATGCAAAGG-GGTGT---TTTCTCTAAATATTGAATCTTAAGTTATAT--AAACTATAAGCCTTCCAAGCTTA-AAAAAA--ATTATTAGATTTAAATGCTAAAGTAGTTTAT-TAAAATACCACGTTGTGGTTGTGGAGATGTA--GTTGTTACTTTT--AGCATAAGTAGAGTACCTTATTCA-AGGGAGTGCCTTGATGCGGCAAACATGTTTA-TAACCTTTACTTGTTGCTAAGTGACCGAATAAGGTGTAAGTCTTTTAAACTTATTATAGGCC----G-TACTCTTAGCAAATCCATTTTGGCGGATAAGCGCGCAAAGTTTAGGACTTTGAGTATGGCA---TC-TCCAATTGGGATATAAGAGTGGCAGATTTTATGCGGTAGCTTTAAAGACTACATAAGGCTAAGCCCTCTTGT-TAAAAGATAAGCTAACAAAAGCTGAAGGGTTCATACCCCTTTAATGGTTCT-CCTCTTTTAATTTGGCTAAAGCCAAA-A-AGAGGCGTATCATTGTTACTGATTTAACTGGAAA-ACCTAGTCG-TTCAAAAATTAGTTTATATAAAATAGTAGTTTTGGGTACTACAGAAAAG---GAT-ACTTTTTTTTGAG-TTACTTTAGTGT-AAAGAGCACGTAAATTTTTGGTGTTTAAAG---TGTA------AAAGTAGA------CCAAAAACTGAAGTAACTCC-TACATTTGACTTCGACCCAAATTAT-GGCTCAAGCCCTGTTTT-CTTAAGTGT-AAAAAAGACTTCTAATCTTTAAATAGCA-T-TCTGCTACACTT-CT--AATCATTAAGTTAAAAACATTTGTTTTGAAAGCATTATAAGAGC------TAAAGCTCAATGATTTGTCTTTGTAGTTTAT-AGAAAATATTAGTCTTGTAAGCTAAAGTAGAAT-TATCCAAAGACTCT---CTAAAGTCGATTAA---AATTTTTACTTACAATAAGAAATACC--CGTGGGCGACTTTAGATCTAAGTCTTAAGTT-ATATAAACTAAAGGCCTTCAAAGCCTTATAAGAGC--TATCTCAGACTTTGAGACCGGTATAGTGTAATTAACACAATAAGTTGTAAACTTAGATATGCTT-------ATGCTTCGGTTTA-----
Eulimnogammarus_vittatus   ATGATAACAAATCTATTTTCTATCTTTGACCCCTCAACGCCAAACTTTTTATTCTCTAACTGAGTGTCCATATTTTTATTTATTTTTCTAATACCAAGATTTATGTGAAAGTACTCCTCTCGGCCTAAATTTTTTTCTTTTACGCTTACTACCTACATCTTTAAAGAGTTCAAACCCTTAATTAAAAAATCGTCATATTTTCTAATCTTTCCTGTGACATTCTTTACTTTTATTGCCTATAACAACCTATTTGGTCTAGCCCCTTATATCTTTACAGGAACAAGACAACTAGTTTTTACAGTGACGCTAGCCCTACCTATCTGACTAACTTTAATATTTTACGGTTGACTGAACAATACATCTAATCTACTAATTCATTTAATCCCACAAAGAACCCCGGTATTTTTAATGCCGTTTATAGTCTTAGTAGAGACAGTAAGAAATATAATTCGGCCTTTGACTTTAGCTGTACGACTAACTGCAAATATAGTAGCAGGTCATCTCCTTATTGTTCTTTTAAACTCTACTGAC---TTGTCTTATATTTTATTAACTCCTCTTGTTTTCTCAGCAAAACAAATACTACTTTTATTAGAGTTAGCTGTTGCCTTTATTCAAGCTTATGTGTTCAGTGTTTTAGTGACTCTTTACGCTTCTGAGTTTACTAATGTGCCTCAAATAGCCCCTATTTTATGAATACCTTTATTTATTTTAATTATCTCTCTCCTATTTTTGACAAAATACATCACTTATTTTACTGCTAACAAA---AATACAACTTTAATTGTTAAAAAAGAAAAATATTTTAAC---GCCAACTGACTATGA---ATT------ATCAATAAATGATTATTTTCTACTAATCATAAAGATATCGGCACTTTATACTTCATTTTAGGGGCTTGAGCTAGAATAGTCGGTACCTCTATAAGAGTAATTATTCGGTCCGAATTAAGAACACCTGGTAACTTAATCGGAGATGACCAACTATATAATGTTATAGTAACAGCTCACGCATTTATTATAATTTTTTTCATAGTAATACCTATTATAATTGGGGGGTTTGGTAATTGGTTAGTTCCCTTGATACTAGGAAGACCCGATATAGCTTTTCCACGTCTAAATAACATAAGGTTTTGGCTACTGCCTCCGTCCCTTACACTTCTTATTACCAGTGGCCTTGTAGAAAGAGGAGTGGGAACAGGTTGAACTGTGTACCCCCCTTTAGCAGGGGCCATAGCTCATAGAGGAGGGAGTGTTGACCTAGCTATTTTTTCACTTCATTTAGCAGGGGCCTCTTCTATTTTAGGGGCTGTAAACTTTATCTCCACAATCATTAATATACGTAGACCCGGTATGAGACTAGACCAAATACCTTTGTTTGTGTGGTCTATTCTTATCACTACAGTTTTACTACTCCTATCACTGCCAGTTTTAGCTGGGGCTATTACTATGCTACTTACTGACCGTAACCTAAATACCTCTTTTTTTGATCCTAGCGGAGGGGGCGACCCTATTCTATACCAGCACTTATTTTGATTCTTTGGTCACCCAGAAGTTTATATTTTAATCCTCCCTGCGTTTGGTATAATTTCCCATATTGTTAGACAAGAATCAGGTAAAAAAGAGACGTTTGGTTCCCTTGGAATAATCTATGCTATACTAGCTATTGGATTTCTTGGTTTCATTGTGTGAGCCCACCATATATTTACAGTCGGTATAGATGTAGACACACGAGCTTACTTTACATCAGCTACAATAATTATTGCAGTTCCTACCGGAATTAAAGTATTTAGCTGGTTAGGTACTCTTCAAGGAGGAAAAATTAAATTTACTCCACCTTTAATTTGAAGTTTTGGTTTTATCTTTCTTTTTTCTATTGGCGGTCTAACTGGAGTGATATTAGCTAACTCATCCATCGATATCGTACTTCATGACACTTATTACGTAGTCGCCCACTTCCACTATGTGCTGTCTATGGGGGCTGTTTTCGGTATTTTTGGTGGTTTTCTTTATTGATTTCCTTTATTTACAGGTATAACCGTTAATCCTATCTTAGCAAAAATTCATTTTTACGTTATATTTGTAGGTGTGAACCTAACTTTTTTCCCGCAGCATTTTCTCGGTCTAACTGGTATACCTCGACGATATTCTGACTACCCTGATTTCTTTACAACTTGAAATATCGTTTCTTCTTTAGGGTCATATATCTCTGTTTTAGCTATAGTGGTATTTATTACTATAATCATAGAAGCTTTTATTTCTAAGCGCCCGGCCTTATTTTCTATAAGTTTGTCATCCGCCTTAGAGTGACATCATCCTTACCCGCCAGCTGAACATAGGTACAACGACATCCCTATACTAACT---------------------------------------TCGTTGCCTACTTGACATATACTATCTTTTCAGGACAGAGCTTCTCCCTCTATAGAACAATTAACCATATTTCACGATTTTACTATAGCAATTTTAACTTTAATTACAATCATAGTGGCTTTAAATATAGGCTTTATTTCGTCTTACACACTTACAGACCGTTTCTTAATAGAACACCAAACCGTAGAGATTATTTGGACTATCTGTCCAGTTTTTATCCTTATTCTTATTGCCCTACCGTCTCTTCAAACTCTTTATATTCTTGATGACCCTTTTGCCCCTAGTATTACAGTTAAAGCTATTGGCCATCAATGATATTGGTCCTACGAGTACTCAGACTTTTCTAAAGTAGAATTTGACTCCTATATAACTCCTACCTCAGATTTAACATCT---------TACCAGAGACGTCTTCTAGAAGTAGATAATAGAACAGCCTTACCCATTAACACCCAAATTCGACTAGTAACTACAGGAGCTGATGTTATTCACTCATGAGCTATGCCAGCCTTAGGCTTAAAGGCAGACGCTGTACCAGGGCGTCTAAACCAACTAATATTCTCAATCAAACGACCAGGTATTTTTTATGGTCAATGTAGAGAGATTTGCGGATCAAACCATAGATTTATGCCCATTAAAGTTGAAGCCTTACCAATAAAAAATTTCTTAACTTGAGTTATCTCTTTTAGC---ATGGCAACATAC---AACCACCCTTACCACCTAGTTGAAAAAAGACCTTGACCTATTATCGCTTCTGTGAGAGCTATACTACTTACTACGGGGATAGTAAAATGATTCTGTCAGTTTAATATCAACCTTCTTTTAATATCTTTGCTTGCTCTAACCATGGTTAGAGCACAATGGTGACGAGATATAGCTCGTGAGGCTACTCTTCAAGGATTACACACCCTAAAAGTCTCTACTGGCCTACGAATAGGTATAATTCTATTTATTATTTCAGAGGTTCTTTTTTTCTTCTCTTTCTTCTGAGCTTTTTTTCACAGTAGCTTAAACCCCACTATAGAGTTAGGTGCTACCTGACCACCTAACTCTGTCACCCCTTTTAACCCCTTTCAAATTCCTCTTTTAAACACAGCCATCCTTTTGGCCTCAGGGGTGACTGTTACTTGAGCTCACCACGCAGTGACTGAAAACCTTCACATAACCTCTATTATGGGGTTAACAATAACCGTTGTACTTGGCTTATATTTTTCTGCATTACAGGCCTTAGAATATATGGAGGCCCCATTCACGCTAGCTGATTCAATTTACGGTTCCACTTTCTTTGTAGCTACGGGTTTTCATGGGTTACATGTAATTATCGGCACCACCTTTTTAGGGGTTTGCCTAACACGGCTATATAAAGCTCATTTTTCTAAAACTCACCATATAGGATTAGAGGCAGCTATTTGGTACTGGCACTTTGTTGACGTAGTCTGACTATTTTTATATGTGTCCATTTACTGGTGGGGTTCG---ATGACAAAATCTATCACTAGTATGAACAGCTTAATAAAAATTTTCACAAGCACATTTATTAAATTACCGGCTCCAACCAATATCTCCACTTTATGAAATTTTGGGTCACTACTATCTTTATGCTTAGTGGTCCAAATTGTGTCAGGTCTATTCCTAGCTTCAACCTACTCAGCAAGCTTAGAAACTTCTTTTACCTTAGTAACTCAAACTATAGAAACTATAGATAAAGGTTGACTAATCCGCAGTATCCACGCTAACGGTGCCTCCTTATTTTTTGCTTGCTTATATATCCATGTGGGTCGAGGGCTATATTATAGCTCCTTTATAATAACGCACGTATGAAATGCCGGAACAACTATGCTTCTCTTGGTTATAGCAACAGCTTTTATAGGCTATGTTTTACCAAGAAATCAAATATCATTTTGAGGGGCTTCAGTAATTACAAACTTATTCTCAGAGGTTCCCTACCTCGGTCCTACTATTGTGCAGTTTATTTGAGGTGGTACCTCCGTAGACACTCCAACTATTATGCGTTTTTTCACTTTCCATTTTTTTTTACCTTTTATTACATTAGCCTTAGTTATTATCCACATTACTTTCTTACACCAAACTGGCTCTAATAACCCCTTGGGTTTATCTTCAGCAACTAGCAAAATCAAATTTAACTCATTCTTATCATTTAAAGATTTATTCGGTGTTGCTTTAACAACCTTAGGTTTCCTGTATATTAATTTTTACTCTCCTTTATTATTATCTGACCACGAAAACTTTAACCCTGCTGACCCTTCTGTTACACCTAATCACATCCAACCAGAGTGGTACTTTTTATTTGCTTACGCAATTTTGCGGTCAATCCCCAATAAACTGGGTGGAGTAATCGCTTTACTTTTATCTGTTGTAATTTTGTACACTTTACCATTTACACATGTGTCCAAAATAAAAAGAACTTATTTCTACCCGATTAATATAGTGTTATTCTGGACATTTATTGTTACAGTTATCCTACTAACCTGAATCGGGGCCCGACCTGTAGAAGAGCCATATATTTTAACTGGTCAAATCCTAACTTTACTATATTTTAGTTATTTTATGTCAGCGCCATTAATAACTAAAATATGAGAT---ATTTCTATTTCT------TTGGAAATAGTTATAATACTGATAAATTATTTAATTTTGTTGGTCATGGTTTTAATTAGAGTAGCTTTTGTTACCTTAATAGAACAAAAGATTTTGGCTGGAGCTCAAATTCGTGTTGGGCCTAATTACACGGGTATATGAGGACTGCTTCAACCTTTCGCTGACGCAGTCAAATTGCTAAGAAAAGAGGGGGTAAGCACCCGCTTTTCTAGACTGAAGATTTATTATTTATCACCTGTAACCATACTAAGTATAAGGTTGTTAATATGAGTTAGGTACACATTTGAAAAAGGTGGAGTAGATTTAGTATATAGAGTTTTGTTTTTTATGTGTTTAAGGGGGTTGATAGTGTACCCTATTTTAACTAGAGGGTGGTCGTCTAATTGCAAGTATTCAATATTGGGTAGATTACGGGCCGTGGCCCAAATGGTTTCTTACGAAGTAAGAATAGCTATAGTTTTATTGAGATTGGTCTGGTTAAGTGGTTCTTTTACGTTTTACAATTTAGTAGAAAGGCAGTACTTACTATGAAATATTTTTTTATATATGCCCTTAGGGTATATTTGGTTTGTGTCTAGGCTTGCTGAGACTAACCGAAGACCCTATGATTTTGCAGAAGGGGAGTCAGAATTAGTCTCAGGGTTTAATACTGAGTATGGTTCAGGGGGGTTCACTTTAATTTTTATAAGAGAGTATAGTAGAATTTTGTTCATGGGTTTCTTATTTAGCGTTCTATTTTTAAGCAGAGTC---GTTAATGTAATAGTTATGTTTAAAAGAGTAGCCGTTGTTTTTTGTTTTGTGTGAGTACGAGGTACTTTACCTCGTTATCGTTATGATAAGTTGATAGGTTTAGCTTGAAAAAGGTTTTTACCTATCACATTGCTCATATTTAGTTATCACTTAAGAATAAGTGAAATGAGTATTATTTATTTGTTCTTACACCCGGCTATTATTATATTTTATGTTACCTTGTTTACCTCGGTAGCTATCACAACTTCAACTAACTCCTGATTTGTAGCTTGAGTTAGCTTAGAAATCAACCTTTTGGCTTTTATCCCTTTAGTGGTAAACAAAAAAAATAAATACTCTGTAGAGTCTGCCTTAAAATATTTCTTAATTCAAAGGCTAGCATCAATTTTTATTATCTTAGCATCAGCTACCGTTATCAAACAAGACCTTTCA---CTATTAACAATAGCCATACTTTTTTTAAAAATAGGGGTTGCGCCGTTACACCAGTGAATACCTGCGCTAGTAGACGGGCTATCCTGGCCTATCTTTACTTTACTTATAACTACACAAAAAATTAATCCTTTAGTATTAACTTTTTTTTTA------TTTAATACAAACTATACTTATGTATTTATTATTTTATGTATCACTATTTCCTCATTGGTTGGGGCTTTAGGGGGTTTAACCCAAACTTCTCTACGTAAAATTATAGGCTATTCTTCTATTGCTCACCTTGGTTGGATGTTAGCAACACTAACCATAAGGTCTTGAGTATGGCTGACATATTTTATTATTTATGGTTTTGTTTTAGCTTCTGTTGCATTTCTATTTAATCACACTCAAATAACAACATTAAACCATGTTTCCAATATAAATAAATCTTATTTATCTCTTATCATTGCTATATCCATTTTATCGTTAGGCGGGCTTCCCCCTTTCACAGGTTTTCTTGGTAAGCTATTAGCAATTCAGCAATTAGTATATACCCCAGAAAACTTTTTATTAATCCCGCTATTGGTTAGTGCCTACTTAACTCTTTTTTTTTACGCCCGAATTTTATTAACAAGATTAATTTTGTCTGCTTCATCTGCAAATTCACTTAATAAGTATAAAGAAACTAACCCTAATCTAATTACTTTTAATTTAATTGGTTTATTGTTTCCGGCTATTTGTATAGTTATACTTATGCCT------ATTATTTTACTGACACTAACTTTATCAGTGTTTATCTCTGTTCTTCTAAGCAGATTAGCTTTAATTGCGGGTAAAAAATCAATAGTCGACCGAGAAAAACTTACTTCTTTTGAGTGTGGATTTGACTCAAAAAAAAAAGCTCGGGCTCCTTTTTCTCTGCGATTTTTTTTAATTACGATTCTATTTTTAATTTTTGATGTTGAAGTTACCCTATTACTACCTTTAGGATTTTTAAGACCTTACTCAGACCCTCTTATAATCAGTATTACAGCTAGAGTCTTGACCTTAATTTTAATTTTAGGTCTTGTCCACGAATGAAACCAAGGAGCTCTTACATGAGTTAACATGATATTTTAC---ACCGAAGGAAGAGTTAGTTTAGGGTTACTTGTAGGCAGGCTTAGTTTTATTTTAAATTACGGGCACTTACTAAGTAGTTTATTAAGATTAGAGTTCATGTCACTAATAATTTACTTATGGTTAAGAGTAAGAAGGGTCTGGACAGGAAATGAGTTTCTCTTTTCTCTTTTTTATTTAGTTATAGTAGCTTGTGAGAGAGTTTTAGGCCTTTCTTTGCTTATTAGGAGAGCGTATAGACACGGGGTTGATTATATAAAAAGCTACAACTCACTTAGATGTATGTTAAGTATTTTTGTAATGGTTTTTAGTACGGTGTTGGTAGCAGGTTTTTGGGGAGAAAGGTTAGTTTTAATAGTTTTTATAAGTGGTTTAGTATCTATAAGTAGAAGAGATAACTTAGTTTGGAAAGTAGGGCTTAGGGGTGAGTTAGACTATGTAGGTTGGGCCCTTAGTTTACTAAGATTTTGGGTTGTTTTTTTAGCTGTA---------TTAGGTAGACAAGCTATTAAAAAGTCTAGAAGTTTGAGCTACATTTTTGTTAAATTAATGTTAGCCTTATTAGGTTTGTTTTTAATTAGATTTTATGTATCAGATTTTTTATTTTTTTATTTAGGGTTTGAAAGTTGCTTAATTCCTATCTTTTTTATAATTTTAGGTTGGGGTTATCAACCCGAGCGGGCGCAAGCTGGTATTTATATATTATTTTACACTCTACTAGGGTCCTTACCACTTTTTTTTTTAATCATAGATATATACAGAAAA---AGAAGAGGGTACATATACATAGTTAGC------GAGATTAATGAAGTTTTTTTGTTTGTTTTTTTAGTGGGGGCATTTTTAGTTAAATTCCCTATGTACTCAACACACCTATGGCTACTAAAAGCTCATGTAGAAGCTCCGGTAGCAGGGTCTATAATTCTAGCAGGGGTTATATTAAAATTAGGTGGTTATGGGTTGATTCGATTTTTGCCTGTCTGTCAGATT---ACTCCTCTACTATTAGTGGAGGTACTGGTGTGTGTTAGACTATGAGGCGGGCTAGTACTAAGGTTAAGTTGTTTACGTCAAATAGACATAAAATTACTTATCGCCAGATCATCAGTTGTTCACATAAGTTTATGTATCGTTGGCTTATTAACTCAAACCGACTGGGGCTTTAAAGGGGCCATGGTGGTTATAATCGGGCATGGTGTTTGCTCGTCAGGTCTTTTTTATTTAGCTAATGTTATGTATGAGCGTAGACACAGGCGTAGTCTAGCTGTTAGAAAAGGTTTTTTAGCTTTGATACCTAGAATGTGTCTATGATGATTTATTTTGCTAGGTGTTAATATAGCTGCCCCCCCAAGTTTAAATCTATTAGGGGAGATTATACTAATTAACACAGTAATTAGGTGAAGCAATTATATAATAGTGGTTGTTATAGTTATATCTTTTTTTAGGGCAGGGTACAGGTTATACCTATTTTCGTTAAGTCAGCACGGAGTTTATTTAAATATAAAAAGTGGGTTTCATAGAGGAGTGGTTTTAGAATATTTGGTGTGTGCAGCCCACTGAATTCCATTAAATATTGTTATTTTATCTATAGCTTGGTTAATT---TTGATAATAGGGTTTAAAATTTTTAGTGTTATAAGGTTTAGACTTCTTAGTATAAGTCTAGTTATATTTTTAAGGGGGTTATTAAGAGTGGTCTATGACTACAGTTTAATTATTGAGTGAGAAATCTTAAGGTTAAACACTTCTTTAGTGAGTATAAGGTTTTTATTTGATTGGATAAGGCTAGTATTTTTGGGTAGAGTGTGTTTAATTTCTGGCTCTATTATAAAATATTCTGAGTACTATATAGAGGGCGAAATTAACTTTATGCGCTTCAGTTTTATTCTTATTATATTTGTAGTTTCTATGTGGCTACTAATTATTAGCCCCAACATAATTAGTCTTCTATTAGGGTGAGACGGGCTTGGTTTAACGTCGTACGCGCTAGTAATTTACTACCAAAATGAGCTTTCTTGTAACGCAGGGATATTAACTGTACTAAGTAATCGTGTAGGCGATGTGGCCATTTTAATAAGAATTGCGTTAATGTTTAGAGAAGGGAGATGAGATTTTAATAGGTTATTTTACAAAATAGATAACGGGTTAGTTTTTTTAGTGGTCTTGGCTTGTTTTACTAAAAGGGCCCAAATACCTTTTTCCGCGTGGCTACCTGCAGCCATGGCTGCTCCTACTCCTGTCAGAGCTCTTGTGCACTCTTCAACACTTGTTACTGCTGGGGTATATTTGTTAATCCGGTTTGATAAAATTATCCAGAAAAGAGATTTAAGGTTAGTACTTTTAAGAGTGTCGGTACTGACGATATTTATAGCAGGGTTAGGGGCAGTATTTGAGAGAGACATAAAAAAAGTAGTTGCGCTGTCCACTCTTAGGCAGTTAGGGTTAATAATTATAATTTTAAGAGTGGGCATGAAGGAGCTAGCGTTTTTTCACTTAATTACACATGCTATATTTAAATCTAGTTTGTTTATGTGTGTGGGTTTTATAATTCATAGATCTGGGGGACCCCAAGATAGGCGTCAAATAAGTAGATTTGGGTTGAGTAGTCCAGTTTTAGGTGTTATGGTCGGTTCTACTAATTTAGCCTTGTGTGGGTTTCCTTTTTTAGCTGGATTTTACTCTAAGGACACTATACTAGAGCACATACACATAAGAAGTATGAATTTAGGTTTTATAGTACTAATTATAGGTGGGACAGGTCTAACTGTGGCGTATAGATTCCGAATGCTATATTTAAGGGTATCATGGGGTAGACTGGCACGAAGAGTGAGAGGTTTGAGAGACTTTAGGTTAAATATTGTAAAGTCTGTAAGAGTTCTTTTTTTAGCCAGGTTGTTTATAGGATTTTTGATATATTGGGTAGCTGTCCCCCTTATACCACCAAGGTAT---ATAAGGGATCTTCAAAAATACACTATCATATTAGTTAGACTAGCAGGGGGTGTTGCAATCTATAGGTTTATGCAGATAAATAAAATAAAATATAGTACAGAGTATAAAGTACTTGAGGTTGCTTTAAGGAGTATATGGTTTTTAGGCCAGTTAAGCACTAAAATACCTAGGTCCAGGGCTATAATAATAGGGTTAAGTGGCGTTAAGTTAATAGATATAGGATGATTAGAGTATTACGGGGGCCAAGGAGGACGGTCCTTAATACTAAGTATTAGTGAGATTTTTCAGAAAAGTCAAATAAGACTTATGATTAAGGGGTTTATGATTACTGTTTTA---------------------ATTAGATTTTTTTTTTTAATTTTAATAGGT------ATGATT------TTATTTACCTTATCTACTAGAGTATCTTTACTTTACATTTTTTCCAAGGCCCCTTTTATACTAGCTATACTTATCGTTTCACAAACTATTTTAGTAACTTTATTAATTTATATAACACTATCGACTTCTTGATTATCATTTATTTTATTTATAATTCTTGTCAGAGCTATAATGGTAATCTTCGTATATGTCTCATCTTTAGCATCTAATGATTTTATCATTATGTCTTATTCTTCTATTATATCCGCCTTGTATTTTGTGCCTCTACTGGTACTAATAGCCTATCTACTATTGAGTGACCAAGAA------AACCGCACTATGTCTCAATTAACAATG---TCTGATATAGACTTAGGGCCCGTGGCGTGCTACAAGATATACACGGCACACACTAGCTTTATAACTATATTTCTAATTATCTATCTTTTAGTAGCTTTAATTATCGTAGTTAAAATTTCAACTACTTCTAAAGGTACTTTACGA---GCCTTAAAACCA-ATCGTTAGATAC---TTAT-AAAGATAAAGAAAGTCTG-GTTACTGTACCTTTTGTATCAGGGGAATACAAAATAACTATATATTTATTAATCGAGTAATACGGAACTTTTTA-----TTTAAGTGA--TA-GTTAAATTT---------ATAGCTGCAAT-TTTTTATGGGGTGATAA-GTGTACGGTGTATTTGGTACCTATTT--------ACTTTAT---------TA---ATAGAAGGT----TAAGCTTCTCTTAATCTAT-------------------ATATAATTTAT-TTGAGTAAAGAAAACAAGGCTTTAAATTAGCTTAGTTATTAAATTGTTTTAAA-TAATTTT-AAAAA-TTAAAAGCTT--TATTAGACTTAA---A-AGGT---TAATTAA-AATATAATTTG---TTTAAAT-TAATAATGAATTTATTGAATATATA---GTGAAAATATA----AAGTTACTCAGATTAAGTTAGATTGTTTAGCAAAAACATTTTTTTCTAAAATAAAATAAAATATGGCCTGCCCAGTGAT----AATTAAACGGCTGCGGTATTTTGACTGTGCTAAGGTAGCATAATAATTTGTTTCTTAATTGGAAGCTGGAATGAACGGTTGAGCTGGTT-TAATAAGTTTGTGTATTTAAATAGA--AAGTTAAAGTCAAGGTAAGAATTCTTTGATT-GC-TT-AGGGGACGATAAGACCCTATAAGCTTTATAAACATATA--------AATGATTTTGT---TTTTTG-AGT-----TAGTTTATTTTACTGGGGCGGTATTGGTGTATTAACTACCAGTT-AGTTC---AA--GATCCTAAAAATATGGACGGCGTGTAAAAGTTACTTTAGGGGTAACAGTGCAATATTTTTGGAGAGGCCTTATCGATGAATATGTTTGCAACCTCGATGTTGAATTAAAATA-TCTATGTGAAGCAGAAGGTACATGAGAGGGTTTGTTCAACCTTTAAATTTTTACATGATTTGAGTTCAAATCGGTTTAAGCCAGATTGGATTTTATCTCTAAGTATGTTT-AAGGCCTTTTTAGTACGAAAGGGTTGATTGGC-CTTTGTTTGC------------------------------------------------------------------------------------------------------------------------------------------------------------------------------------------------------------------TATTT--------------------AGCGTGG----GTTT-------------GAGATT-----------------------------------------------------------------------------------------------------------------------------------------------------TTTCTTATTG-----------------GGTT------------------------------------------------GGACATGCTTATTTG-----TAG-TGT---TGTAGTC--------------CATATAATTA----GT--------------------------------AGGTC--------------------TATTAGGTTTAG-----AGGTTA-----------------------------------------AATTGGTGCCAGCATCTGC---------GG------------------------------------------------------------------------------------------TTATACTTAGTCT----TGA--------AAATTAACATAGGTAGGC--------------------------TATTTGTT---AAAA--ATGT----------------------------------------------------------------TTA-----------------------------------------------------------ATTTTTGG----------TGAAATAA-ATT---AGGTTTTTTTTTTTACT--------------------------------------------------------------------------------------------------------AAA-----------------------------------------------------GAGGTCAGGT--CTA-ATAGAACCAGGATTAGAGACCCTGTTACTA--ATTATTAAATCT-----AGTGCTTATAGC-TATAAGTTACATGGTTTGGCGGCTTTATT--TTTTTAGAGGAGTTTGCTTA--TAATCGATATGGCTCG-TTGGCTTATATTTAC-TTTATTTATGTACACCGTCATTTAGTTAATTTTAATAGAAA--AATTAAGATAAGTTAGTTAAATAGATTAGATCAAGGTGCAGA-GTAGGTAAAAAAGA-GTTAACTACAATATAAAATGATAA-TATAG----G-CGTATAAATGTGGTTATT-----AATAAGTGGATTTAATAGTAAT-TATT--TATGT----TTGATTTTATTTA-TTAAGTGTACAAATTGCCCGTCAATCTCTAAGAGATAAGTCGAAACAAAGTAGAGATACTGGAAGGTATTTCT-A-AGGGTTGTAG-TTTATA-GGAACGGTTAACTTGCACTTAAACAGTAC---TTA-AGTCTACCCTT-GGCATGGAAGGATT-TAA-CCAGTAAGTTGCAAACTTATTTAAGCATAGGCCCAAGCTA-AAAGGGTTAGTTAA-ACCATAACATTAAACTGTCAAATTAAAGTTACCA----CGGGTATCCTTTAGTTTTTAAGGTGTACAT--AACATATAGTCCTTTCAAGACTAAGCAAACTTTTAGTTTAAAAACTATTTAGGTAGCTTAA--TTAGAGCGTTGCATTGAAGATGCAAAGG-TGATA---TTTCCCTAGATA-TGAATCTTAAGTTATAT--AAACTATAAGCCTTCCAAGCTTA-AAAAAA--ATTATTAGATTT-AA-GCTAAAATAGTTTAT-TAAAATGTCACATTGTGGTTGTGAAGATGTAGCT--AATACTTTT--AGCA--AGTAAAGTACCTTATTTA-AGGGAGTGCCTTGATGCGGCAAACATGTTTA-TAACCTTTACTT--TGCTAAGTGACCGAATAAGGTGTAAGTCTTTTAAACTTATTATAGCCT----A-TACTCTTAGCA--ACCAATTTGGCGGAGAAACGCGCAAAGTTTAGGACTTTGAA-ACGGTA---AC-ACCAATTGGTA-GTTAGAGTGGCAGATTTTATGCAGTAGCTTTAAAGACTACACAAGGCTAAGCCCTCTTATATAAAAGATAAGCTAATAAAAGCTGAAGGGTTCATACCCCTTTAATGGTCTT-CCTCTTTTAA-TTGGCTAAAGCCAAA-G-AGAGGCGTATCATTGTTACTGATTTAAATGGAAA-ACCTAGTCGTT-CAAAAATTAGTTTATATAAAATAGTAGTTTTGGGTATTACAGAAAAG---GGT-ACTTTTTTTTGA-TTTACTTTAGTGT-AAAGAGCACATAAATTTTTGGTGTTTAAAG---TGTA------AAAGTAGA-------C-AAAACTGAAGTAACTCA-TACATTTGACTTCGACCCAAATAAT-GGCCTAAGCCCTGTTTTA-TTAAGTGT-AAAAAAGACTTCTAATCTTTAAATAGCA-T-TCTGCTACACTTCTC--AATCATTAAGTTTAAAACATTTGTTTTGAAAGCATTATAAGAGC-----TAAAAGCTCAATGATTTGTCTTTATAGTTTAT-ATAAAATATTAGTCTTGTAAACTAAAGTAGAAT-TCTCTAAAGACT------TAAAGTTGATTAA---AATTTTTACTTACAATAAGAAACACC--TGTGGGCAGCTTTA---TTAAGTCTTAAGTT-ATACAAACTAAAGGCCTTCAAAGCCTTATAAGAGG--TGTCTCAGACTT---GACCGGTATAGTGTAATTAACACAATAAGTTGTAAACTTAGATATGCTT-------ATGCTTCGGTTT------
Gammarus_duebeni           ATGATAACAAACCTGTTTTCTATTTTTGACCCCTCAACGCCAGCCTTTATATCCTCTAATTGAAATTCTGTCCTTATCTTTATAGCACTCTCACCTGTAGTTCTATGAATATCACCCCACCCCTTAAAGCATATTTTTTACTTGACTACTAAGTATATTTTTACAGAATTTAAACCACTTATTAAAAAATCTGCCTTTGTTCTAATTATGCCTGTGTCATTATTTGTTTTTATCGCCTGTAATAATATTATAGGTCTAGCCCCCTACGTCTTCACTGGCTCTAGCCAGCTTGTTTTCACCTTAGCCATAGCCCTACCTATTTGGCTCGGTTTAATGCTGTACGGCTGGATAAACAATACCTCCAACCTTCTAGTGCATCTAATCCCCCAAAGAACCCCAGTGGTCCTAATACCTTTCATAGTGTTAATCGAAACAGTTAGTAATTTAATTCGCCCTATTACTCTAGCCATTCGGCTAACCGCTAATATAGTGGCGGGCCATCTACTTATTGTTTTGTTAAACTCAGCAGACCCCTTTACCACATTGACTTTGACACCTTTACTATTCTTAGCTAAACAGGCTTTACTTATTCTTGAAATAGCCGTGGCTTTTATTCAAGCCTACGTATTTAGTGTCCTAGTGACACTATACGCCGCCGAATTCACATCCATACCCCAAATAGCTCCTGTTTTATGACTCCCTCTTTTTACAATTATGCTGTATCTTATTATGTGGAACAAGTCTATTGTCTATTTCTCGAACACACCT---TTGTTTATAGCCCTAGCTAATAAGAAAGTTTTAATTAAACCTTCAAATTGAACATGA---ATA------ATTAACCGCTGGTTATTCTCAACAAACCATAAAGACATCGGCACTTTGTATTTTATCCTTGGAGCTTGGGCCAGAGTTGTAGGCACTTCTTTGAGTTTAATTGTGCGCTCAGAACTGAGAGCTCCTGGTAATTTAATCGGCGACGACCAGCTATATAATGTAATAGTTACCGCGCACGCTTTTCTAATAATTTTTTTTATAGTGATACCTATTATAATCGGTGGATTCGGTAACTGACTAGTGCCGCTTATGCTAGGTAGCCCAGACATAGCCTTCCCCCGTATAAATAATATAAGATTTTGACTTTTACCCCCTTCTCTAACTTTACTACTTATAAGGGGGCTTGTAGAAAGAGGGGTTGGTACAGGTTGAACCGTTTACCCTCCTTTATCTGGCGCAACGGCACATAGAGGTGGTGCCGTTGACTTAGCTATTTTTTCTTTGCACCTAGCCGGTGCTTCTTCTATTTTAGGAGCTATCAACTTTATCTCGACAGTTATTAACATACGTAGTCCGGGTATAATAATAGACCAAATACCTTTGTTTGTCTGGTCTGTTTTCATTACTGCTATTTTGTTGCTCCTTTCCTTGCCTGTTTTAGCTGGCGCAATTACCATGCTACTAACAGACCGAAACTTAAATACTTCTTTCTTTGACCCTAGTGGGGGTGGCGATCCTATTTTGTACCAGCACTTGTTTTGATTTTTTGGCCACCCTGAAGTTTACATTCTTATTTTACCTGCTTTTGGTATAATTTCCCACGTCGTTAGACAAGAGTCCGGAAAAAGAGAGACATTCGGGACGCTAGGTATAGTTTACGCCATGCTAGCTATTGGATTTTTAGGTTTTATCGTTTGAGCCCACCATATGTTTACAGTTGGTATAGATGTAGATACTCGAGCCTATTTTACTTCCGCAACTATAATTATTGCTGTCCCTACGGGCATTAAAGTTTTTAGCTGATTGGGCACTTTACAGGGGGGGAAGTTACACTTTTCCCCTTCGCTCCTATGAGCCCTGGGCTTTATTTTTTTATTTACCGTAGGTGGACTTACAGGAGTAATACTAGCTAACTCCTCTATCGATATTGTGCTGCATGACACCTACTACGTAGTAGCACACTTCCATTATGTTCTCTCGATGGGAGCCGTATTTGGTATTTTTGCGGGTTTTGTACACTGATTTCCTCTTTTTGCTGGATTAACCATTAACCCCGTACTAGCAAAAACTCATTTTTACTCAATGTTTATTGGCGTAAATATAACCTTCTTTCCACAACACTTCCTTGGGTTAAGCGGCATACCACGCCGGTACTCTGATTACCCTGACTCATTTACAGCCTGAAATATCGTTTCGTCAGTAGGGTCCTATATCTCTATCTTAGCATTATGTGTGTTTATTATAATAATTATAGAGGCTTTTATTGCTAAGCGGCCAGCTCTATTTACCCTTAGGTTGAATGCTTCATTGGAGTGACAACACCCGTACCCCCCTGCTGACCACAGCTACAGGGACACCCCTGTCCTAACA---------------------------------------TCTTTGCCTACCTGACATATAATTTCTTTTCAAGACAGCGCCTCTCCCTCTATAGAGCAACTAACGATATTCCATGATTTTACTATAGCTATTTTAACACTAATCACGGTCTTAGTCGCCTTAAATTTAACTTTTATCTCTTTATACAGACTAACCGACCGATTTTTACTGCAAGAGCAAACTACTGAAATTATTTGAACTGCCTGCCCGGTATTAATCCTCCTTCTTATTGCCCTACCCTCCTTACAAACCCTGTACTTACTAGACGACCCGTTCTCCCCTAACCTTACTATTAAAGCTGTAGGCCACCAGTGATACTGGTCCTACGAATACTCAGATTTTCCAGGCCTCGAATTCGACTCCTACATAACACCTACGTCCGACCTTTTATCC------------AAATCCCGACTATTAGAAGCTGATAACAGAGTGGCTATCCCGACTCTCTCGCAAATCCGTTTAATTACTACCGGGGCTGACGTGATCCACTCTTGGACTGTGCCTGCTTTTGGAGTTAAAGCCGACGCGGTCCCTGGGCGATTAAACCAACTAATATTTTCAGTCAAACGCCCCGGGATCTTCTACGGTCAATGTAGTGAGATTTGTGGCTCTAACCACAGGTTTATACCTATCAAGATCGAAGCCATCCCGATAAAAAATTTCCTAGACTGGGTCATTTATTTTAAT---ATGACAACTCAT---AACCACCCCTACCATCTAGTAGAAAAAAGTCCTTGACCCGTTGTAGCGTCTATAGGGGCTATATTTATCACCACCGGAATAGTAAAATGGTTCCACTATTTTTCCCCCTTACTACTTCTAACTGGATTACTGGGGGTCTCACTTACCAGGGCCCAGTGGTGACGAGATATCTCTCGAGAGGGGGCTCTTCAAGGTCTACACACTCTAAAGGTCTCATCAGGCTTACGAGCGGGCATAGTACTTTTTATTGTATCAGAAATTTTATTTTTTTTTTCTTTTTTCTGAGCTTTTTTTAACAGAAGTTTAGCCCCCACTATAGAGATTGGAGGTATCTGGCCTCCTGCCGATATCAATCCGTTCAACCCATTTCAGATCCCTCTTCTTAACACTGCTATTCTACTAGCCTCAGGTGTAACTGTAACATGAGCTCACCACGCAGTTACTGAAGAGTTGCACTCTCAAGCGACTCAGGGGATAGCCCTCACAGTAACCCTAGGACTTTACTTTACCGCGCTACAAGCAATAGAATATGTAGAGGCGCCATTTACTGTCGCTGACTCAGTCTACGGTTCAACTTTTTTTGTGGCCACCGGATTTCACGGCCTGCATGTAATTATTGGTACTACCTTTTTGATCATTTGTTTAACTCGCTTAATAATAGCTCATTTTTCAAGTACGCACCATGTAGGTTTAGAGGCAGCTATCTGATACTGGCATTTCGTGGATGTAGTGTGGCTATTTCTTTACGTTTCCATCTATTGGTGAGGCTCT---ATGACAAAAACTATACTAAAAGTTAACCCTTTGATAAAAGTATTCACAGCTACACTAATTAAACTTCCGGCTCCTGCAAATATTTCCACTATATGGAATTTCGGATCTATCCTATCCTTATGTTTAGTAATTCAAATTATGTCTGGCTTACTTCTAGCCTCTGCTTACTCAGCTAGCATAGACCTATCTTTCCAACTAGTGTCCCAAAGAATGGAAACAATAGACAAAGGCTGGCTAATTCGCTATATCCACGCCAACGGGGGTTCTCTATTTTTTGCTTGTCTCTACCTACACATTGGCCGAGGCATTTATTACAGTTCTTTTCTTTACACCCACGTCTGATCTGCTGGAGTGACAATCCTTCTTCTAACAATAGCAGCCGCTTTCATAGGTTATGTCCTACCTGTTAACCAAATGTCTTTTTGAGGTGCCTCAGTAATTACCAATCTTTTTTCAGAAGTACCTTACCTAGGCCCTACGATTGTCCAGTTTATTTGGGGTGGTGTTTCAGTAGACTCCCCTACGGTTATTCGATTCTTTACCCTACATTTTATTTTACCTTTCATTATTCTAGCTTTAGTTGCAGTACACATTACTTTCTTACACCAAACAGGCTCAAGTAACCCGCTAGGTCTTCAATCTAACACAAATAAAATCACCTTCAATGTATTTTTTTCCATAAAAGACCTTTTTGGCGTTATTTTTACATCCCTTCTATTTTTGGTTTTAGTCTTATATTGGCCTCTCACTTTAGGAGATGATGAAAATTTTAGAATTGCTGACCCAGCTGTAACACCTCACCACATCCAACCTGAATGGTATTTTCTATTTGCCTACGCAATTTTACGCTCTATCCCTAATAAACTAGGGGGAGTCATTGCTTTAGCTTTGTCTGTACTTATTTTGTATATCATGCCTTTTACTTTCCTATCTAAAATAAAAAGCACCGCTTTTTACCCCCTTAGTTCACTTTTATTTTGACTATTTACGATAACAGTATTTTTATTAACTTGAATCGGCATACGACCAGTGGAGGAGCCTTTCGTATTGACAGGACAAATTTTAACCGCCGCTTATTTCAGGTACTTCTTAATTTCACCATTGGCACACAAACTT---------------------------------ATATTTATGGTTAGGGCGAGGTATTTAATTTTGCTAGTTATAGTGCTAGTAGGTGTAGCTTTTGTTACTTTAATGGAGCAGAAAATTCTTGCGGGGACTCAAATTCGAGTGGGCCCCAATAACGTGGGTTATTGGGGGTTGTTTCAACCTTTTGCAGATGCAGTCAAGCTTTTAAATAAAGAAACTGCTAGTAGACGGGCAGTAAATTTATCGGTATACTATGTGTCGCCTGTGCTTAGTTTAAGGCTAGCGCTAGTCTTGTGAGTAGTTTATCCTTTTAGAGAGGGGGGTTTGGATTTGATGTTCAGAGTTTTGTTTTTTATGTGTATTAGCGGGCTGGGTGTGTATCCTATTTTATCAAGGGGTTGGTCATCTAATTGTAAATACTCTATGTTAGGTAGCCTGCGAGCAGTTGCTCAGATAGTTTCTTACGAGGTTAGTTTGGCCATAATTTTATTGAGTATTATTTGAGTGAGAGGTAGATTTAGGTTTAGGGTTTTGATAAATAACCAGTATTTAGTATGGAACATGTTTTTGTTCAGACCACTAGGGTATGTATGACTAGTGTCAAGACTAGCTGAGACTAACCGGACGCCGTACGACTTTGCTGAAGGAGAGTCAGAGTTAGTGTCAGGGTTTAATACAGAATATGGGTCTGGAGGATTTACTCTTATTTTTATAGGTGAGTACGCCAATATTTTGTTAATAAGTGTGTTATTTTCTATTATATTTGTAAGCAGCGGGCCCTTAAGCGGAAGTACTTTATTAAAAGGTATATTGGTAGGGTTTTGGTTTGTGTGGGTACGGGCCACTTTACCGCGATATCGCTATGATAAGCTTATAGGTTTGGCTTGGAAAAGATTTTTGCCTGTTAGGCTGGTATTGTTTAGCTACTATCTTATGGCAGGTCAA---------------TTGTTAATTCACCCTGCTGTTTTATTATTTTACGTGTCCCTAGCTAGCTCTATCACCATCTCAATTTCAGCTAGTTCTTGATTTATTGCGTGAATGGGTCTTGAAGTCAACCTCTTGTCATTTATTCCTTTACTTCTCAGTAAAAAAAACAAATACACAACAGAGTCCTGTCTAAAATATTTTTTAATCCAGGCATTAGCTTCTGTTTTGATTATCGTGGCTGCTTTAACATCTGTAAGCTCAGACTTATCCTGTGTCGTGATTGGTTTAGCATTACTAATAAAAAGAGGAGCAGCTCCTTCTCACCAGTGGCTTCCTGCTATAATTGACGGCCTATCTTGGTTCGCTGTTAGGCTCTTGTTAATTATCCAAAAAATTAATCCGTTTATTTTAATTTTTTTTTTA------TTAAAAAGAGACTTAATTCATAAAATTATGTTTATTTATGTGGTGGTTTCAGCCTGAGTAGGAGCTGTGGGTGGTCTAACTCAGTCCTCACTGCGTAAAATTATCGCCTATTCGTCTATTGCCCACTTGTCCTGGGTGCTAGCCACAATAATAGCTAGATCCTGAGCTTGGTTAATGTATTTTATTGCCTACGCTTTTGTACTTGCTACTCTGGTCGTTTTACTAAGCTATTCTGAAATAAGAACTCTCACTCATGTCACTACTATAAATAAATCCTACTTTTCATTCATCGTAGCTGTCTCAATTTTATCTCTAGGTGGTATACCCCCATTTACGGGATTTCTGCCTAAATTTATGGTTACACAACAACTTATACACACCCCTGAGGCAACTCTTCTGCTTCCTCTACTGGCCGGTACTTTTATTAGCCTGTTTTTCTACGCCCGTGTACTACTAACTTGTTTAGTTTTGTCTAGCTATACTCAATGTAACTTACATGCCTCTAGTAAAACAAACTCAACTTTATTAAACTTAAACTTAGTGGGCCTACTGTTGCCAGGCTTATGCCTACTTGTTGTAATGACT------ATTATTTTTGCATTAGCTGTGCTCTCCGTAATCATCGCCTTAGCTCTAGCCTCAATTGCTTTAACCGCAGGTAAAAAATCACTACAGGACCGAGAAAAATTAACTCCATTTGAGTGCGGGTTTGACCCTACCAAAAAGGCCCGTGCCCCGTTTTCTTTACGATTTTTTTTAGTTACTATTTTATTCTTAGTTTTTGACGTAGAAATTGCGCTATTGCTGCCTCTAGGTCTGCTGTCTAAATACTCCGACCCCTTTATGGCCACTTTATCCGCCGTAGTTCTCACCTTTGTGCTAGTACTGGGGTTAATTCATGAATGAAACCAAGGGGCTCTTGCTTGAATTTCTATGATACACTAT---ATGAGGTTTAGAGTTGTGTTAGGGTTAGGTCTAGGGCTATTTAGGTTTGTTATAAATTACACTCATTTGTTGAATAGCTTACTTAGGTTGGAGTTTTTAGCTCTGATAATTTACTGAAGGCTCAGAATAAGAGTTATAAATATTGGCAGAGATTTTTTTTTTGCTCTTTTTTTTTTAGTTATAGCTGTGTGTGAAGGAGTTTTAGGTCTATCTTTGCTGATTAGGGGGGCCTATAGGCATGGATCAGATTACATAAAAACATATAGGAGGCTAAGGTGTATAACT------------AGTATTGTTGGAGTGATGGTGTCTACGTACATGTGAGGAGAGGCAATTATTTTAAGGCTGGTAGCTAGGTGGGTTCTTCTGCTTAGAAGAAGGGACAGGCTTACCTGAAAAATTGGTATTTCTGGTGAAGTTGATTATGTTAGATGGTCTTTGATGGTTTTAAGACTTTGAGTTGTATCTTTATCTATT---------TTGGGGAGTAAAAAAGTGAAAAAAATAAGGTCCTTGTTAAGTCTTTTTTGTTCTTTAATTATAAGGCTATTATTAGTGTTTTTAGTCAGGTTTTATGTATCAGATTTCATGTTATTTTATTTGAGGTTTGAAAGGTGCCTTATTCCTATTTTTTTTTTAATTTTAGGATGAGGGTACCAGCCTGAGCGTGCTCAGGCTGGTATTTACATACTGTTTTATACTTTATTCGGGTCCCTACCGCTATTTTTTTTGGTTATTAATTCGAGCAATAAC---GGCTATAGGTATATACACAACTTAGGGGCAATAGACAAAGGTGGTATCTTTTTCTCTATTTTTTTAGTGGGGGCTTTTTTAGTTAAATTTCCTATATACTCAGTACACTTATGGCTTTTGAAGGCGCATGTAGAAGCTCCTGTAGCAGGGTCTATAATTTTAGCAGGCGTTATACTTAAGTTAGGGGGTTACGGGTTGATTCGGTTTTTACCTTTTTGGGTAGAC---CCTAATATAGTATTAAGAGAAATTATTTTATGTTTAAGATTATGAGGAGGGTTAGTAGTAAGATTAGGTTGTTTGCGCCAAATAGACATAAAGCTGCTTATTGCAAGTTCGTCAGTAGTCCATATAAGAATATGTATTGGGGGTTTGTTTGTTTTTAGAGAGTGAGGGGTAAAAGGTACAGTAGGGGTAATAATTGCCCACGGCCTTTGTTCGTCAGGTTTATTTTATTTAGCAAACGTAGTGTATGAACGCAGGGCTAGTCGTAGGCTGGTTATTAGAAAAGGTATGTTAAGACTAATACCAAGTATATGTTTATGGTGGTTTTTGTTATTAGCAGCTAATATAGCTGCGCCACCCAGGTTGAACTTATTGGGTGAGATTTTATTAATTAGAATCTTAGTAAGGTGAAGAAAATGTAGCATGGTCGTAGTCGGGCTACTATCTTTTTTTAGGGCGAGCTACAGCTTATACTTATTTTCATTAAGGCAACATGGGGGCTATTTAGCAAGAAAAAGGGGGTTTCAAAGAGGCTGCGTATTAGAGTACATAGTGTGTAGAGCCCACTGAATACCGTTGAATATAGTAATTTTGTGTGTATTTTGACTTATATGCGTGAACATTAAATTGGTAGTCTATAATATAGCTAGTATTTTGCTTTTAGTAATTGGATTACTGGCATTTGTGAGGGGGTTTTTAAGAATTATAGCCACCTATAATCTAATTATTGAGTGAGAAATTTGAAGCTTCAGGTCTTCTATTATCAGAATGAGTTTGGTTTTTGACTGAATAAGGCTTTTTTTTTTAGGGAGTGTTTGTCTTATTTCAGGGAGTACCATAAAGTACTGTGAGTATTACATAGAAGGGGAATATAACACAATGCGGTTTGTTATTATTTTGATCATATTTGTGGCGTCTATATGGGTACTAATCATTAGACCAAATATAATTAGGCTTTTGCTGGGGTGGGATGGGCTGGGTCTAACTTCTTACGCCTTAGTTATTTTTTACCAAAGAGAGTCCTCTTGTAACGCAGGTATATTAACTGTTCTTAGGAACCGGGTAGGTGATGTAGCGGTTTTACTTAGAATTGCTTTAATATTCACATACGGTAGATGGGATTTTTTTAGATTAAGGTATAATGGGGAAATAGGTCTAGTTAGCTTAGTCATTTTAGCTAGAATTACAAAAAGAGCTCAGCTACCTTTTTCTGCGTGGTTGCCGGCAGCTATAGCCGCGCCCACCCCTGTTAGTGCGCTAGTACACTCTTCTACTCTTGTAACTGCTGGTGTTTACTTGTTAATCCGGTTTAGAGACGTAATTTATATAAGAGGGGCTGGTCAGACTCTATTAGTAGTCTCTGTCGCTACTATAGTAATGGCTGGCACAGGTGCTATATTCGAAGGTGATATAAAAAAGATTGTAGCTCTATCTACTTTAAGGCAACTTGGGTTTATAATTATAATTTTAAGAGTGGGGATAAAAGAGCTAGCATTTTTTCACCTAGTTACTCACGCCATATTTAAATCCACTCTATTTATATGCGCAGGGTTTATAATTCATAGGGCAAGTGGGTCACAAGATAGGCGGGTGATAAGAGGGTTTAGCAGAGCTAGACCTGTTTTAGGCGTAGTCTTAAGAGGGACTAATTTAGCTTTGTGCGGCTTTCCTTTTTTAGCTGGGTTTTATTCTAAGGACTGTGGTTTAGAGTATATGTTTATAGATAGGAGTAATTTTATGGTAACGTTAATAGTGGTTTTAGGCACCGGCCTCACAGTAGCGTATAGGTTCCGAGTTTTGTACTTAAGTAGCTTACGAGTTAGGTCTAGAGGATGCGCCAGAAGATTAAGAGATTTAAGTTTACTATCGGTAATGGCGATAAGAATTTTGTTTATCAGTACTTTGACTATAGGATTTTTAATGTACTGGCTAGTAGTTCCTGTAGGACTGCCTTTTTTT---TTAACTAACGCTCAGAAGTTTTTTGTTTTAGCCGTTAGGCTGTTAGGAGGGCTAGGAATGTACAGGTTTATGCAGAGCACAAAAATTCCCTACAACAGAAAATTTAAGCTGAGGGAAATGCTAGTCAGTAACATGTGGTTTGTACCTTTTTTTAGTACTAAATTACCGGTAACGGTAGCTATACGAATAGGATTTGTAAGAGTAAATTTAGTGGACTCGGGGTGGTTAGAGCATTACGGGGGTCAAGGGGGTCGCTTGACTTTTATAGCAGCAAGAGCGATACTACAGGGCGCTCAGCGGAGCGGTATGGTTAGAAGATTTATAGTTAGAAGTTTA---------------------GTAGGAGCGGGCCTGTTACTGAGTTTTGCT------ATGGTAAAAATATTCTCCCTTATATCTTCTTTTTTGTCTATTTTATTTGTCTTTTCCAGCACACCCTTAGTTATAGCTGTACTAATTGTAACTCAAGCCCTCTTAGTGTCTTTTATTACATTCACAATACTACTAACATCTTGATTTTCATTTATTCTACTTATAGTGTTCGTAAGAGCTATAATAGTTATTTTTGTGTACGTGTCCTCACTAGCCTCAAACGACTTTTTTTCATCAAATTCATATACAAACTTAAGAGTAATA---GCGCTTATTTTTACTGTAATTTATATGTTTACGCCTGTACCCGGGCCCTCCTTTTTCAGAGCAACTTACTCACAATTAGCTATA---TCAGATGCTGATATAGCACCTTTAGCTGCTTACAAAATTTACGCCCCTTATGTTTTAATTATTACAGCGTTCCTCATTGTTTACTTACTAACCGCCCTTATCGTGGTAGCTAAAAACTCTAGCTCTTCTGCAGGAGCCCTGCGC---TCACTAAACCAGTGTTTGTAGCTTG---GTGTAAAAGTTTAAGAAGATTTG-CTTGTCGTACCTTTTGTATCAGGGGAGTTTAAAA-GTGTAAGTAGGCAATAGTCGATTAAAGCAGGGCCTTGGG------TTGGCAGG--TA-GTTAAATTT---------ATATGCTAAAG-CTATTAAGAGGTGAAAA-ATGTTCGATGCGCATGGTAGCTAAAT--------ACTTTTA-------T-GT---TTAAGGGAA----TAAGCTCTTAGAAATCTAC-------------------A----AATTAC-TAATATAAAAGATACTAGGCTTTAAATTAGCTATGTTGGTAATTTGTTTTAAAATAACTTT-TGGTA--TGAGGGGGA---AGTAGAATTTA---TATAGT---TAAGCTT-AGTATTATTAG---TGTGGCTATAATAATGGGTTTATTGAATATAGA---TTGGGACATAA----AAAGAACTCGCAAAAAACTAGAATGTTTAGCAAAAACACTTCTATTTGGGGCGGGA-TAAGTAAGACCTGCCCAGTGAT----CTTTAAACGGCTGCGGTATTTTGACTGTGCTAAGGTAGCATAGTCATTTGTTGCTTAATTGGTAACTGGAATGAAGGGTTAAACTAGTTTTATTGTGTTTGGTTTGCTAAACAGG--ATATTAAAGTCGAGGTAAGAATTCTTTGATT-TTCTT-GAGGGACGATAAGACCCTAGAAGCTTGACAAATAG-AA--------AATAATTTTAG---TGGTG--AGTA---GTTTTTTGTTTTGCTGGGGCGGTATTGTCAGATAAACTGGCAATG-AGTGTGAAAA--GATCCTTAAAATAAAGATAAATTGGGTAAGTTACTCTAGGGGTAACAGCGCAATATTTTTGGAGAGACCTTATCGATAAATATGCTTGCTACCTCGATGTTGAATTAAGATT-TCTACGTGGAGCAGAAAACACATTAGAGGGTTTGTTCAACCTTTAAAGTCTTACATGATTTGAGTTCAAATCGGTTTAAGCCAGATTGGATTTTATCTTCAAGTATAATA-TAAACTTTTTTAGTACGAAAGGGACGATTAGT-TTTTGTAGGC---------------------------GA----------TGGT-----------------------------------------------------------------------------------------------------------------------------------------------------------------------TGTTT--------------------AACGTGA----GTTT-------------TT----------------------------------------------------------------------------------------------------------------------------------------------------------TTCTGGGAG-----------------GGTT------------------------------------------AAA--TAAACATGCAGTAACT------GTGGGT---TGTAGTT--------------TAAAAATTTATGG-TT--------------------------------TAGTT--------------------TACCTGCGTGAG-----AAGTAA-----------------------------------------AATTTGTGCCAGCATCTGC---------GG------------------------------------------------------------------------------------------TTATACTTGTTCTC---TTT--------GGAATATTATAGGCAGGC--------------------------TACTAGGTCT-TAAG-AAGG-----------------------------------------------------------------GTG-----------------------------------------------------------ATTTTTGG----------TGAAATAAGAA---------ATTTATCGAGGGGGT---------------------------------------------------------------------------------------------------GAAAT-----------------------------------------------------AAGGTCAGGT--TTGTCAATAACCAGGATTAGAGACCCTGCTATCTA-AGTGTAACACCT-----AAGGATTAAGTT-TGCAAATAATATGGTTTGGCGGCT-AGCTA-GTCTTAGAGGGGCTTGCACA--TAGTCGATGAGCCTCGTTTTGGTTTCACCTGT-GTAATTTTTGTACACCGTCATTTAGGTAATTTTAAAAGGAA--AATTAGGG-ATGCTAGTGAGTAAAGCTAGATCAAGGTGCAGA-GTAGGCAG-GTAAT-GTTAGTCACAATATTTACTAATA--TATAG----AATGTGAATTAGCC-TCGCT-----AATAAGTGGATTTAATAGTAAT-TTAT--TTTATAGGTATGATTCACTGTA-GCGAGTGTACAAATTGCCCGTCAGTCTCTTAGAGACAAGTCGAAACAAAGTAAAAAAACCGGAAGGTTTTTTT-A-AGGGTTGTAG-TTTACG-AGAACGGTTAATTTGCACTTAGACAGGAC---TAA-CGTCTACCCTT-AGTTCGAAAGTTTT--AA-ACGCTAAGTTGCAAACTTAGAGAAGCTCTTGCTCGGGCTA-AAAGTATTAGTTAA-TAAATAACATTAAACTGTCAAATTAAAATTACTT----ATAGTGTACTTTAGTTTTTATGGTGTATA---AACATATAGTCCTTTCAAGACTAAGCTAACTAATAGTTTAAAAACAGTCTAAATAGCTCAACTATGGAGCGCCGCACTGAAGCTGCGGAGG-AGGGC---TACCTTTAGATA-TGAGTTTTAAGTTATAT--AAACTACTAGCCTTCCAAGCTTGAAAAAAA--AAAATTAGACTC-AA-GCTAAAGTAGTTTAT-TAAAATACTACGTTGTGGTTGTAGAGATGTG--A--TGCACTTTT--AGCA--AGTAAAATACCTTATTTAAAAGGGTCACCTTGATGCGGTGAACACGTTAA-CAACTTTTACTT--CGCTTAGTGGCCGAAT-AGGTGTAAGTCTTTTAAACTTATAATAGTTA----A-CACTCTTGGCG-AATCATTTTGGCGGAGATACGCGCGAGGTTTAGGACTTTGAT-ACGGTA---GCAGCCAGGTGATA-ACTGAAGTGGCAGA-TTTATGCAATAGCTTTAAAGACTATAAAAGGCCTAGCCCTTTGGTGTAAAAGATAAGCTAAAA-AAGCTGACGGGTTCATACCCCTTTCATGGCCCTGCCTCTTTTAA-TTGACTAAAGCCAAA-A-AGAGGCCAATCACTGTTACTGATTTTATTGGGGCTTCCTAGTCGTT-CAGAAAGTAGTTTAAGTAAAATAGTGGTTTTGGGTACCATAGAAAAGGT-GAG-TCTTCTTTTTGA-TTTATCTTGGTGT-AACGAGCACGTAAATTTTTGGTATTTAAGGGACTAAA------AAGGTGAC-------C-AAAACAAAAGTAAACTT-TACATGTGGCTTCGACCCATAGTGT-GGCCTAAGCCTTGTTTTA-TTAGGTGT-AAAAAAGACTTCTAATCTTTAACTAGCA-CAATAGCTACACCTAAA--TGCTACTAAGTTAAAAACAATTGTCTTGAAAACAATATTGGGGT-----CA-AAGCCCAGTAGCCAGTCCCCGTAGTTTAT--TAAAACCTTAGTCTTGTAAACTAAAATAGGCT-TGCCCGGTGACT-------AAGGGTGGTAAT---AAATTTCACTTACAATGAAAAAGATCT-TATGGACACCCTTA----TAAGTTTTAAGTT-ATACAAACTCAAGGCCTTCAAAGCCTTAAAAGAGA-TTTTCTCAAACTTTG-GACCAGTATGGTGTAAATAACACAATAAGTTGTAAACTTAGAGAAGCTT-------TTGCTTTGGTTT------
Gammarus_fossarum          ATAGTTAGT---CTTTTTTCTATTTTTGACCCCTCAACTCCTAATTTTATACACTCAAACTTAATTTCCACCCTACTATTTATTCCACTGGCCCCCGCCTTTATATGAGCCTCCTCTAACCGGTTAGCCAAACTCTTAACCCTGACCACCGCATATATCGTGGCCGAATTTAAACCCCTTATCAAAAAATCTCCTTTTGTTCTTATTATCCCAGTAGCTTTGTTTATTTTTATCGCGTACAACAACTCTGTGGGCCTTGCCCCATATATTTTTACAGGCACTAGCCAATTAATTATTACGGCTTCCTTAGCTTTTCCTCTGTGGCTAAGCTTAACTATTTACGGGTGAATAAATAACACGTCAAATATATTAGCGCATCTTATTCCTCAGGGGACCCCTGTGCTTATTATACCTTTTATAGTCATAATCGAAACCATCAGAAATATAATCCGACCTATTACTTTAGCTGTCCGACTAACCGCAAATATAGTTGCAGGACACCTGCTAATTGTTTTACTTAATTCAGCCGACCCTTCAACTCCTTTAACAATAATACCTCTACTGTTCTTAGCTAAACTAGCCTTACTACTACTAGAGTTAGCGGTCGCCTTTATTCAAGCTTATGTATTTAGCGTTTTAGTCACGCTGTATGCCTCAGAATTTATTAACATCCCTCAAACAGCCCCTGTAATATCACTCTCTGTCTCCGTTATTGTTTTACAGTTAATTATATCAGCCGCAAGACTAATTTACTTTTCAAATCAGGTTACCCCCGTCTACAGAGCTACTATTAGCATAAACCCAGAAAAT---ACTTACTGATTATGA---ATA---------ACTCGCTGATTATTTTCAACTAACCATAAAGATATTGGAACCTTGTACTTCATCTTAGGCGCTTGAGCTAGTGTAGTGGGAACCTCACTAAGAGTAATTATCCGGTCAGAACTCAGGTCACCGGGAAACCTCATAAATGATGACCAGCTATATAATGTAACAGTAACTGCCCATGCTTTTGTAATAATTTTTTTTATAGTGATACCCATTATAATCGGCGGATTTGGAAACTGATTAGTTCCTTTAATGCTAGGTAGCCCTGATATAGCCTTTCCACGTATAAATAACATAAGATTTTGATTATTACCCCCCTCATTAACCCTGCTTCTAATAAGAAGTTTAGTAGAAAGGGGAGTGGGCACGGGTTGAACTGTCTACCCCCCCTTAGCCGGCAACTCCGCACATAGCGGAAGCGCTGTAGATTTAGCTATTTTCTCTTTACACCTAGCGGGGGCTTCTTCCATTTTAGGTGCCATCAACTTTATTTCCACTGTCCTAAATATACGCAGACCCGGTATATCCATAGACCAAGCGCCTCTCTTTGTCTGGTCTATTTTTATTACCACTATCCTACTTCTATTATCTCTGCCAGTTCTTGCTGGAGCCATTACTATATTACTGACCGACCGTAATCTAAATACCTCTTTTTTTGATCCTTGTGGCGGGGGGGATCCAATTTTATACCAGCACTTATTTTGGTTTTTCGGACACCCTGAGGTTTATATTCTAATCTTGCCTGCTTTTGGCATAGTGTCACACATTGTAAGACAAGAGTCAGGAAAAAAAGAAACATTTGGGTGCTTGGGTATAATCTACGCTATACTAGCTATCGGGTTGCTAGGATTTATTGTATGGGCGCACCATATATTCACAGTTGGCATAGACATTGATACACGGGCTTACTTCACATCCGCAACAATAATTATTGCTGTCCCCACGGGAATTAAAGTATTCAGCTGGCTTGGAACTTTACAAGGAGGTAAAATTTACTTTACTCCTTCATTAATGTGATCTTTAGGATTTATTTTCTTATTCACCGTAGGCGGTTTAACGGGGATTATACTAGCTAATTCATCCATCGATATTGTTTTACACGACACCTACTACGTAGTGGCCCATTTCCACTACGTTTTATCTATGGGGGCTGTTTTTGGTATTTTTGGCGGATTTATCCACTGGTTCCCCTTGTTCACCGGACTGGCTCTAAACACTAACCTGACTAAAATACACTTCTATGTTATATTTATTGGCGTAAATTTAACTTTTTTCCCCCAACATTTTTTAGGTTTGAGGGGTATGCCTCGACGATACTCTGATTACCCAGACTCATTTACAACTTGAAATATCATCTCCTCCCTAGGCTCGTACGTTTCGGTACTAGCCATAGCACTATTTATACTCATAATTATAGAGTCATTTATCGTCAAACGGTTAGTTATATTCCCTTTAAGAACTAACTCTTCATTGGATTGACATCACCCCTACCCCCCCTCAGACCACAGTTACAGAGACACACCTATTTTAACT---------------------------------------TCATTGCCCACCTGACATATGCTATTTTTTCAAGACAGTGCCTCTCCATCCATAGAACAATTATCTTTGTTCCACGACTTCACAATAGCAATTATCACATTAATTTTAATTATAGTGGCCTCAAGTTTAATATTTACTTCTTCCTATAAATTAACTGACCGCCTTTTGCTGCAAAGACAGACTATTGAAATTATCTGGACAGTAGCCCCTGTAATTATTTTACTACTTATCGCCCTCCCGTCATTACAAACCCTATATCTTTTGGACGACCCATTTTCTCCTAACATCACAATCAAAGCAATAGGCCATCAATGGTACTGATCCTATCAGTACCCAGACTTTCCAGACATAGAGCTAGATTGTTATATACTCCCAACAAGCAGGTTAAACCAC------------CAAATTCGTCTTTTAGAAACTGATATCAGAGTGGCTATACCCACTAACTCTAAAATCCGACTTGTTACCACAAGTTCCGATGTTATTCACTCGTGGTCTATGCCCGCATTTGGGGTAAAGGCTGATGCGGTGCCTGGCCGACTCAACCAATTAATGTTTTCTATCAAACGATCCGGAATTTTTTACGGCCAGTGTAGAGAAATCTGCGGCTCTAATCACAGATTCATGCCTATTAAAGTAGAGGCCATCCCCATAAAAAATTTTTTACATTGAGTCACTTATTTT------ATGACAGACCAC---AACCACCCTTACCACCTTGTAGAAAAAAGACCGTGACCTATCACAGCGTCCCTAAGCGCTATACTAATTACAACTGGACTTGTTAAATGGTTTCATAATTTTACACCCTACTTAATACTTATTGGTCTTGTCAGAGTGTCACTAACAAGAGGTCAATGATGACGAGACGTCGCCCGGGAGGCTACCTTACAGGGTCTTCACACTATAAAAGTTACTAGCGGCTTGCGAATAGGAATAGTGCTGTTTATCGTCTCAGAAGTTTTTTTTTTCTTTTCTTTTTTTTGAGCTTTTTTCCACAGAAGCTTAACACCCTCAATAGAGACAGGCGGCACCTGGCCACCTGTCTCTATTGAAGCTTTTAACCCATTCCAGATTCCTATGTTAAACACAGCTATTCTTCTAGCTTCAGGAGTTACTGTTACGTGGGCTCACCACGCCGTAACAGAAAACACACACACCCAAGCTTCGCAGGGACTGGCAACAACTGTAATATTAGGCCTATACTTTACTTTACTGCAAGGAATAGAATATGCAGAAGCTCCCTTTACACTAGCCGATTCGATCTACGGCTCAACTTTTTTTGTTGCTACCGGATTTCATGGCCTTCATGTAATTATCGGAACAATTTTTTTACTTACATCATACTTACGACTTAGCGCAGCCCACTTGTCTGCCTCTCACCATACCGGCTTAGAAGCTGCTATCTGGTATTGACATTTTGTAGACGTAGTCTGACTATTTTTGTACGTTTCCGTCTATTGGTGAGGCTATATAATGACAAACACTACTTTAAAAGCTAACTCATTGATAAAAGTAATATCAGGCACCTTGATTACTCTACCCGCCCCTTCTAATATCTCTACTATATGAAATTTTGGCTCACTACTTTTTATATCTTTAGCTATTCAGATTATTTCAGGCTTACTGCTAGCCTCGTCTTACTCCCCCGATTTGCATACCTCTTTTCAATTAATTTCGCAAACCATAGAAGCCATAGACAAATACTGACTCTTACGGTATACTCACGCAAATGGCGCGTCATTATTTTTTGTTTGTTTATACGCACATATTGGCCGAAGTATCTATTATAGGTCATTTGTTTATACCCATGTTTGACTAACAGGAGTAACAATCTTATTGATAACTATGGCCACCGCTTTTATGGGGTACGTTCTCCCGGTTAACCAAATATCTTTCTGAGGAGCTTCAGTGATTACTAACCTATTCTCAGAAATTCCATATATCGGCCCCACAATAGTTCAATTTATGTGAGGGGGGGTTTCGGTGGACTCACCTACTATTATACGATTTTTAACATTTCATTTTCTTTTACCTTTCCTAATTGTCTCATTAGTACTAGTGCACATTACATTTTTACACCAACAAGGCTCCAGGAACCCCCTAGGCCTCTCCTCTAATACAACTAAAATCAACTTCAACCTATTTTTTTCTATGAAAGACGCACTAGGCGTACTAGTTATATCATTTATTTTTTTAATATTAATTCTATATTGACCTCTGACACTAGGCGACGATGAAAATTTTAACATGGCTGACCCCGGTGTTACACCCCAACACATTCAACCCGAGTGGTACTTTTTGTTCCCCTACGCTATTTTACGGTCAGTTCCTAATAAGCTTGGGGGGGTCATTGCACTAATTATATCAGTAACAATCTTGTACTCAATGCCTTACACATTTGCATCTAAGATAAAAAGCAACTTCTTTTATCCTTTTAACTCTTTTCTATTTTGGTCTTTTATCGCAACAGTTATTTTATTAACCTGGGTAGGAATACGAGCTGTTGAACAACCTTTTATTGCTACTGGGCAAATTTTAACTTTACTGTACTTCAATTATTTTATTATATCCCCTTTATTGCTAAAAATGTGAGAT---AAGCTCTCTAAT------TTGGAGTCTTTAAATACAGTATTAGTTTATGCTGCCATAATCGTTATGATTTTGCTAGGGGTTGCTTTTATTACTCTAGCAGAGCAGAAAATTTTAGGTGGCGCTCAGATTCGAGTAGGGCCTAACTATGTTGGTCAATGAGGAATCATACAACCTTTTGCAGATGCTGTAAAGTTATTAAGTAAAGAAACTATAAATAGTCGTGTGACCGTAGATGCGGCTTACTATGCGGCCCCCATTGGGGGACTAAGATTATCTTTGCTGGTGTGGTGTATTTACCCTTTCGTAGATGGCGGCTTAGGGCTATCTTACGGGGTATTTTTTTTTATGTGTGTAAGAGGGTTAGGGGTGTATCCTATTTTGGCAGGAGGCTGGTCGTCTAATTGCAAGTATTCGGTGCTGGGTAGACTACGTGCGGTAGCTCAGATGATTTCGTATGAGGCTAGACTAGGAATGATTTTGTTGAGCTTAATTTGGTTAAGAAGATCTTTTGTGTTTTGTACGCTATTAGAGAGACAGTATATAGTTTATAATATTTTTATATTATCTCCTTTGGGTTATATTTGGTTAGTTTCAAGACTTGCCGAGACAAACCGGTCTCCATATGATTTTGCGGAGGGAGAGTCTGAGTTGGTTTCAGGGTTTAATACTGAGTATGGGTCTGGCGGGTTTGTCTTGATTTTTATAGCGGAGTACGGCAGTATTTTGCTAATAGGGGTATTATTTTCTGTTTTGTTTGTAAGGTCTTAT---TTTGGGCTTATAGCGGTGTTGAAAGGTATTGGGGTAGTGTTTGTTTTTATCTGGGTCCGAGCCTCTCTACCTCGATATCGCTATGATAAGTTAATAAAATTAGCCTGGAAAAGGTTTTTACCGGTAAGGTTACTGTTGTTTGGGTATTATTTATGAGTAGGATTTACCCTTAGATATTGTTTGATCACTCACCCGGCTTCAATTTTATTTTTTATAACCTTGGCTGCGTCCATCCTGTATACCATCTCCGCAGAATCCTGATTCATGGCTTGAATCGGACTAGAGGTAAATCTTTTATCTTTTATCCCTATATTTATTAACAAAAAAAATAAATATTCAGCAGAATCCGCGTTAAAATATTTCTTAATTCAAGCCTTAGCATCAATACTAATTATTACCTCAGCTTGCTGACTAAGCAGCTACTCTTATTTTAACCTGTTAGTGACAATAAGACTTTTACTAAAAAGTGGGGCTGCCCCCTCGCACCAATGGCTACCTGCAGTAGCTGAGGGGGCCACGTGACCTATTTTCTCAATTTTAATGACTTTGCAAAAAGTAAACCCGCTGGTTTTAATTTTTTTTACC------TTAAAAACAAATATATCGTACTATGCTATTAGCTTATACGCTTTAGCCTCGGCTATCATCGGAAGCTTGGCGGGTTTGTCTCAAAATTCCCTTCGTAAAATTTTTACTTACTCCTCTATTGCGCACATATCCTGAATCTTATCCACCCTGCTGTGCACATCTTGACTCTGGTTTATTTATTTTTTAATTTACACTTTAATTATTATCTCTTTAGTGTCTATTTTAGAACTAGCCCAAGTATCTACTTTAAATCACCTACTCACCTTAGACAAATCATATTTATCCCTCATCATTAGCGCATCTATTTTATCTTTAGGGGGATTACCTCCTTTCACCGGAGTTTTACCAAAACTAATAGCTATTCAACTGCTGGCCGGCACTGACCAGGTATTTATAATCTTACCCCTTTTAACCGGGACTTTTGTTAGTTTATTTTTTTATACCCGTTTACTACTAACTAATCTTATACTCACAGGTCACTCTATAATTACTTTACATAAAACCTCTAAAATTAACTTCACTCTACTCAATGTTAATTTGGCAGGACTTTTAGTTCCCACTTTAGTAATAGTTTTTTTAATGATA------ATTATCACCGCCGTTTTAATAATTTCAACCACCATTTCCTTAACACTAGTGGTACTATCTACCCTAATTGGTAAGACTATCCTCATTTCACGAGAAAAACTAACTCCATTTGAGTGTGGGTTTGACCCCTCCAAAAAAGCTCGAACTCCTTTTTCATTACGATTTTTTATAATTACTATTCTGTTTTTAATTTTCGACGTAGAGCTTGTTCTTATGTTGCCGCTAGGACTACTAATAGAGCACTCAAACCCGTTTCTTATCTTATGCGCAGGCATAGTGCTAATCCACCTAATCTGCTTAGGGCTCTTACATGAGTGAAACCAGGGAGCTCTAGCCTGAGCAACTATGATGGTTTGT---ATAGAGATATCAGTTGTTATCGGGGTGGTTAGTAGAATTTTTAGGTTTATTTTAAATTATAGCCACTTATTAAATAGACTCTTAAGGTTAGAGCTTTTAGTATTAATAGTTTATTGATTACTAAGTTTGAATTTATTTGATATAGGGGGTGATTCTTTTTTTATGATTTTTTATGTAGTAATGTCAGTCTGTGAGGGTGTGTTAGGGTTATCTTTGTTAATTATAGGGGTTTACAGTCACGGGTCAGACTATATAAAAAGGTATAGAGTGCTAAATTGCATA---------------AGTGTGTTTGGGGTTTTGATGATGCTTGGTGTTTGGGGCGAGAGTATAATTTGTGTTATGGTCTTGAGAGGAGTATTTTTAATGAGTAGGGGGGACAGATATATGTGGAAAGCTGGTCTCAGGGGGGAGTTGGACTATATTGGTTGAAGTCTCAGGCTATTAAGCTTATGAGTTAGTGTTATGGCTGTT---------TTAGGTAGTAAGAGTATTAAGATACTAAACTATTTAAGGGGTTTTTTTATTGCACTGAATGTCAGGTTGTTGATGGGGTTTATGGTGAGATTTTATGTGTCAGACTTTATGATATTTTATATAAGGTACGAAAGGTGCCTAGTACCTATTTTTTTTTTGATTTTAGGTTGAGGCTACCAGCCTGAGCGAGCTCAGGCTGGTATTTATATGTTATTTTATACCTTGTTTGGGTCTCTACCTTTATTTTTTTTTATTATTATAGGGATAGATGCA---GGTTGCACTTACATACACAGCATACTTGTATCTTGGCCCCACGGTAGATTTTTTTTTGTTTTTTTAGTGGGGGCTTTTTTGGTAAAGTTTCCTATATATTCTGCACACCTATGGTTGCTTAAAGCTCATGTAGAGGCACCAGTAAGGGGCTCTATGGTCTTAGCTGGCGTAATACTTAAATTAGGCGGTTACGGGCTGGTACGGTTTTTGTCTGTTTGGCCTAAA---GGGGTTAACTATTTTAGGGAGTTTATTTTATGTTTGAGTTTGTGGGGCGGAGTGATGGTGAGGATAAGTTGTTTACGGCAGATAGACATAAAATTATTAATTGCCAGGTCCTCTGTTGTTCATATAAGTAGGTGCGTGGGGGGTTTGCTTGTTTTAAGTGACTGGGGGCTAAAGGGGGCTTTGTTTGTTATAGTTGCTCATGGTTTATGTTCGTCTGGGCTTTTTTTTTTAGCAAATATGGTGTATGAGCGAAGATGTAGACGTAGATTAGTTATCAGTAAAGGTCTACTTAGTATTTTACCTAGGATAAGATTTTGGTGGTTTATAATATTATCTGTTAATATAGCGGCGCCGCCTAGACTTAATTTAGTTGGGGAGCTTTTGCTAATTATTACTTTAGTGAGGTTAAGAAAATATTTGATAGTTGTTTTAGGAAGTATGTCTTTTTTAAGGGCTTGCTACAGACTCTATTTGTTTTCTTTAAGGCAACACGGGAGGTGTATAAATATAAAGAGTGGGTTTTGTAGCGGACTCATTATTGAGTACTTAGTCGCGTTGTGCCACTGGCTACCGTTAAATGCCTTAATTTTATGTTTATTTTGACTAGTT---TTGTGAGTTGGGCCAAAAGTTTATAGTGTATTTATGATTAGTCTATTTTTTAGCAGGGCCATCATATTTTTTATTGGTTTAATTGGTCTAACCGTAAATTACAGTTTAATTATTGAATGGGAGTTATGGGGTTTAAACTCATCTTTGTTTAGAGTCAGCCTAGTATTTGACTGGATGAGCATCTTATTTTTGGGTAGAGTTTGTTTAATTTCGAGGTGTATTATAAAGTATTCTGAATATTATATAGAAGGGGAAATTAATTTTCTACGGTTTGTGTATATTATACTTATATTTGTGGTATCCATATGGTTTCTTATTATTAGCCCCAACATAGTTAGTCTTTTGTTAGGGTGAGATGGATTGGGGTTGACTTCATACGCTTTAGTCATTTTTTATCAGAGCGAGTTCTCTTGTAACGCAGGCATATTAACGGTACTGAGGAACCGAATTGGAGATGTGGCTATTTTATTAAGAGTAGCTTTGATGTTTGGCAGAGGGTCTTGAGATTTTTATTTTGCTGATTTAGACTATAACAATATGTTAATTTTTTTTGTGGTTGTAGCGGGGGCCACAAAAAGAGCCCAAATACCCTTTTCTGCTTGGCTACCTGCGGCCATGGCTGCCCCCACTCCTGTAAGTGCACTAGTACACTCCTCTACACTTGTAACAGCAGGAGTGTACCTATTAATTCGATTTAGTGGGCCAATCTATGATAGGGGGTTAGGAGTAATTGTGTTAAGAGTTTCAGTATTAACTATAGTAGTAGCTGGATTCAGCGCCATGCTTGAAAGTGATATGAAAAAATTAGTAGCTCTCTCTACACTTAGGCAGCTGGGAGTTATAATAATAATTTTAAGAACTGGGATGAAGGAATTAGCTTTTTTTCATTTAGTAACACACGCTATATTTAAATCCACTCTATTTATGTGCACCGGCTTTATAATTCATAATGTAGGGGGTACGCAAGATTCTCGTGCTGTAAGCGGGTTTGGGGTTAGCAGGCCTACTTTAGGTATTTTATTGAGAAGCACTAATTTAGCTTTATGTGGGTTTCCTTTTTTAGCTGGGTTTTACTCTAAAGACATAATTTTAGAGTACATATTTATAACTAGTAATAATTTATTTGTTGTGGCTATAGTTATTTTAGGAACAGGTTTAACTGTCGGCTATAGTTTTCGTATACTTTATCTAAGAGGCTCCAATGTTAATGTAGTTAATGTTGTAAGAGGCAGGCAAGATGTTAGTTGGTTAGTATTAACCAGAATGGCGTGCTTATTTATGGCCAGGTTAGTCAGAGGGTTTGTGATGTACTGGGTAGGCCTCCCTAGTTTAAGTGTTTCTTAT---TTAGGAGGGGCGCAAAAACTTTTTATTGTCGTAGCGAGACTATTAGGTGGAGTGCTCAGATACAGATATATGCAG---AATATCAATATAAAATTTGGTGGTTTAAAATTAGTAGAAACGCTGGTTAGAATAATATGATTTATGCCGAGTTTGAGGGTAAATTCACCT---TATTTATGTTTATTAAGCGGGCAAATTGGATTTAAGGTAGTTGATAATGGTTGGTTTGAGTATTACGGTGGTCAAGGAGGCCGGGGTTGTTTACTTGGGGTTAGGGAGTTATTACAAGTAAGTCAAAAAAGAGTTATGGTCAAAGGATATATAGTTAGAGCTATA---------------------ATTAGCGGGGCGTGTTTGTTTATATTTTAT------ATGACTTTTATCACTTCTTTGTTATCAATACATTTGTCCACTTTATTTATAACCTTAAACACGCCATTAATTATAGCTGCTGTAATTACTATCCAAGCACTACTAGTGTCATTTTCGACCTATAATATCGCACTGACATCTTGATTTTCTTTCATTTTATTCTTAGTGTTCATCAGAGCAATAATAATTATTTTTGTGTACGTATCTTCTCTCGCATCTAATGAATTTTTTAAC------TCTTATGTGCTAACTACCGGGCACCACGCAATAATTATAACTATACTTTTCATGCTGCTATTAGCTAGACCAGCGACAGTCTATGCAAACATATTTTCAGTATTTAGCCTT---ACAGACATAAACTTGGGGCCTACGTCTACCTATAAAATATTTACTTCTTACACACTAAATATTTCAATTATTCTAATTAATTACTTACTAATTTCTTTAATTGCCGTAGCCAAAATTTCATCTTGTTTAAAGGGGCCCTTACGA---ATA---------TAGTCATGGTGAT---TTGTTAGATAATAAGAAGGTTTT-GGCACTGTACCTTTTGTATCAGGGGAGCCTAAAA-GTGTAAAAAGTATACAATCGACTGGGTTAGATCTTTCTAAG---ATTAGTTTA--AA-GTTAAATTG---------TTTGCTATTAG-TGTGTAAGGGGTGAAAT-GTGTGCGGTTACTCTATTAGCTAATT--------AATTTTA-------T-AC---GCAAAAGTT----TAAGTTATTGCAGCGCTAC-------------------ACG--GGTTGT-TTT--TTACAAAAGCTAGGCTTTAAATTAGCTAAGTTAGCATATTGTTTTAAA-GGATTTT-TATTG--TGCCGTTAGTAAGGTAGAGTTAG---T-AAAT---TAATTTTTGGTTTTTTTAG---CTTATAA-TTATAATGGGTTTATTGAATATAAT---TTGCAGCTTTA----AAATAACTCAAAGTTGGTTTGATAGTTTACCAAAAACATTTCTATCAGATAAAGGG-AAAGTAAAACCTGCCCGGTGCTTGTATGTTTAACGGCTGCGGTATTCTGACTGTGCTAAGGTAGCGTAATCAATTGTTTTTTAATTGAAAACTGGAATGAAAGGTTAAACAAATT-ACCTTAGTTTGTGTGGTTTGGTTAG-TAAATTAAAGTCAAGGTAAGAATTCTTTGATC-TT-CT-AGGGGACGATAAGACCCTAGAAGCTTTAAAAAAGA-AA--------AAT--TTTTAG---TAGT---TGTA----TAGCTT-TTTTACTGGGGCGGTATTAGTGTTTTAACTACTAAAA--ATAGAGGTC--GGTCCTTTATATAAAGATAATTCGGTGAAGTTACTCTAGGGATAACAGTGCGGTATTCTTGGAAAGGTCTTATTAATAAGAATGTTCGCAACCTCGATGTTGAATTAAGATG-TCTACGTGGAGCAGTAAATACAGTAGAGGGTTTGTTCAACCCTCATAGTCTTACATGATTTGAGTTCAAATCGGTTTAAGCCAGATTGGATTTTATCTCTAGCTGTATG--GTAATCTTTTTAGTACGAAAGGGTCGATTGGT-TTTTATT----AATATAATTTTTTTTTAAAAAAATTAGATTTTTACACGTGCTCGTATTACTATATATATATATGTGTGTATACTATACGCCTACAAGGCGTATAGTATACACATTTAATATAAATACACTTAGTTATATATCAAAATTTTTTATAAAATTTTGTGATTTTATCACATACTCCAATAATTGGAGTAATTAGTAAAAGTATAATGTAATTTTATTTCATTATTTTTGCCTACTAATAATGTATAATTGTTTTATTTAATTCGTATTGATTTTTATGAAAACTTAATCTTTTAAAATTATCTTTAAAAAATAATTAAATCTAAACTATATACTCATCTATTTACTGTAAAGGTCCAAAAAGATTAGTGAATTTATAAACCAATAATTAGATATAAAAAATAATTGAGTTGTTAGAACAAAATTCTCACACGAAGAATTAAAACTTCTGCCTTCTCAAATAGGCAGAAGAAGTTTTTTTGTGTGAGGATTTTATAAATTTGAATATTAAGCATTTAAAGTAGTTTTATATTATAAACTGTAATCAAAAAATTAGTAAGCTAAAGTTTAATAATAAATAGGCTTATGAGGATTATTAAAATAATCCGAGTAAGAATAGATACAATAGTTTGTATTAA-----AATTAATTATAAATATTTATTATCAAGCTTAATATTTGTCAATAAATAATAAATATTGGACCCTATTACGGATAGGGTCCTTGATATTTATTTAATTAAAAATTTATATTGATATTTAATTTAACAAAGAATTAATAATTTAAAATAAAACTAATAATATATTAATATTAGATTATAAATA---TCTTATAAATAAGATATTTATAATCTAATATGACTTTATATAATACTAATAAATATATTAATATAGTATA-AATACCTTCCAAGTAAGGTATTTATAATATATTATGACTTTATATAATACTAATAAATATATTAATATAGTATAAATACCTTCCAAGTAAGGTATTTATACTAAAAAAAAAAAAAAAGAGATATAGCGGGAGTCTAGGTTTTGCTAGTGTAAGATGGACATGTGATG--TTTGTTTTGGGCGCAGTCTAATAATTTATTAAAGCTATTTATGAGAAAAGGTTAAATTTGTGCCAGCAGCTGCGGTTAGACTTGATTTTCTATTAAAAGAGAAGTAGGCAAATTATTTTATGATAAGGGTAGGGTGTTATGGTGAAATAGATTTAAAAGCTGATATTTAGTAAAGATTAGATT-TTATC--GGACAAGGATTAGATACCCTTTTACGAG-TGAGTTTAGTCT-----AATGAGTATTTA-TATAAGTTATGTGGCTTGGCGGCT-AATT--TTTTTAGAGGAGTTTGCACA--TGACCGAAGCTACCCG-GTAGCTCTTATCTCT-CTTATTTATGTACACCGTCATTTATTTAATTCGGAGCAGAA-AAATTAATA-AAGTGGGGTAAATAAATTAGATCGAGGTGCAGG-GTGAAGAAGAAGTATGTTAACTACAATATTGAATTATA--AACCG----GTTGAGGGGTAGTTACCGCT-----AAAGGGTGGATTTAATAGTAAT-TATT--TTTAT----TTGAT-GTGAGCA-GTTAGTGTACAAATTGCCCGTCAATCTCTTTGAGATAAGTCGAAACAAAGTAGAAGCACTGGAAAGTATTTCT---AGGGTTGTAG--TTACA-ATAACGGCTAACTTGCACTTAGACAAAAC---TAT-AGTCTCCCCTT-AATTTGAAAATATA--GA-ACATCAGATTGCAAATTTGATTTAGCGAGAGCTCAAATTA-AAAATGCTAGTTAA-ACCATAACATTAAACTGTCAAATTAAAATTACT-----AAAGTGCATTTTAGTTTTTACAGTGTATGT--TGCACATAGTCCTTTCAAGACTAAGCTAACCAACAGTTTAAAAACAATTTAAATAGCCTAA--TAAGGGCGCTACATTGAAGGGGTAGAGG-TGAAC---TTTCTTTAAATA-TGAGTTTTAAGTTATAC--AAACTAGAGGCCTTCCAAGCTT--AAAAAA--TATTTTAAACTC-AA-ACTAGGGTAGTTTAT-TAAAATACTACATTGTGGGGGTAGAGATGTG--T--AGTACCCTT--AGTA--AATAAAGAACCTTTT-----AGGGTCACCTTGATGCGGTGAACAAGTTTT-ATACCTTTATTA--CGCTCAGTGGCCGAAT-AGGCGTAAGTCTTTTAAACTTATAATAG-TT----A-TACTCTTAGCG--GCTGGTTTGGCGGAAATACGCGTAAAGTTTAGGACTTTAGT-ATGAAA-ATTT-TTCAATCGGCG-ACCAAAGTGGCAGA-TTTATGCAATAGCTTTAAAGACTATAAAAGGCCTAGCCCTTTGGTATAAAAGATAAGCTAACT-AAGCTGAAGGCCTCATACCCCTTTTATGGTCTT-CCTCTTTTAA-TTGACTGAAGCCAAA-----AGGCTAACCATTGTTACTGGTTATATCGGAGTTACCCTGTCGTT-CAAAAAGTAGTTTATATAAAATAGTAGTTTTGGGAATTACAGAATAG-------TATTCTTTTTGA-ATTGCTTTGGTGT-AAAGAGCACGTAAGTTTTTGGTATTT-----------------AAGGTAATAAGCGGTC-AAAACAAAAGTAACTAC-TACATTTGGCTTCGGCCCGAATTAT-GGATAAATCCTTGTTTTA??????????????????????????????????????????????????????????AGCTGTTATCTGCAGACAAAATGTTTTGAAAACATTTACAGGGTCGCTACT--CGCCCAACAGTTAGTCCTTATAGTTTAT--AAAAACCTTAGTTTTGTAAACTAAAGTAGGAA-TTCCTGAGGACT-------GAGGGTGGTTAA---AATTTTCATTTACATTGAAGAATACCTTTTAAGGCACTTTCA----TAAGTTTTAAGTT-ATACAAACTTGAGGCCTTCAAAGCCTTTTAAGAGA-TACTCTCAAACTT---GGTCTATGTGGTGTACATAACACAATAAGTTGTAAACTTATAGTTGCGA-------TAGCTTTGACCAAGAGTT
Gammarus_lacustris         ATGATAACTAATCTATTTTCTATTTTTGACCCCTCAACTCCTAATTTTCTTTCTTCTAACTGGTCCGCAATTTTAATCTTCTTACTTATAGCTCCAGTGATAATCTGGAATTCACCCACCCGCTTTACACATACATTTTTGTTGCTCACTAACTACTTATTTAGCGAGTTTAAGCCTTTAATTAAAAAATCCGCTTTTGTCTTAATTACACCCGTAGCGCTGTTCACATTTATTGCATACAATAATGTAGCTGGCTTAGCCCCTTACGTATTTACCGGATCTAGCCAATTAGTCTTCACCTTAACTTTAGCCTTACCTCTGTGACTCACTTTAATAATTTATGGTTGAATCAACAACACTTCTAATCTACTTGTTCATTTAATTCCACAAAGAACACCTGCTCTACTCATACCCTTTATGGTATTAATTGAAACCGTAAGAAACTTAATCCGACCTTTAACCCTGGCCGTCCGTTTAACAGCTAACATAGTGGCAGGTCATTTGCTAATCGTTTTACTAAACTCAGCTGATCCCTCAACTCCACTTGTTCTTTCACCTATTTTATTTACTGCAAAACAAGCCCTTTTAATACTAGAAATCGCTGTAGCCTTCATTCAAGCCTATGTATTTAGAGTCCTAGTCACCTTATACGCAGCCGAATTTACCAATATTCCTCAAATAGCCCCTGTTCTCTGACTTCCTATATTTAGGGTAATTTTACCCCTTTTGGTGTGGGCTAAGTCTATTGTATACTTTCATCAAAGACAC---CAGTCTGACTCATACTCTAACAAAACAAAATCGATTACATCTATTAATTGAATATGA---ATC------GTTAATCATTGACTGTTTTCCACTAACCACAAAGATATTGGGACATTATATTTTGTTTTAGGGGCATGAGCTAGAGTTGTTGGTACTTCTCTTAGCGTAATTATCCGGTCAGAGCTGAGCGCCCCTGGTAACTTAATCGGAGATGACCAACTTTACAACGTAATAGTTACTGCTCACGCCTTTGTTATAATTTTTTTTATAGTCATGCCTATCATAATTGGGGGGTTCGGCAACTGACTAGTTCCTTTAATACTAGGTAGACCTGATATAGCTTTCCCTCGTATAAACAACATGAGATTCTGGCTTTTACCCCCCTCCTTAACTCTTCTTCTTATAAGAGGTCTAGTGGAGAGCGGAGTGGGTACTGGGTGAACTGTTTACCCTCCTCTGGCTGGAGCAACCGCCCATAGGGGAGGTGCTGTAGACTTAGCTATTTTCTCTCTTCACTTGGCTGGGGCTTCTTCTATCTTAGGTGCTATCAACTTTATCTCCACCGTGCTAAATATGCGTAGGCCGGGTATGCCAATAGACCAAATACCTTTATTCGTGTGGTCTGTTTTTATCACCGCTATTCTACTGCTCTTGTCTTTACCAGTTTTAGCTGGAGCTATCACTATGTTATTAACTGACCGAAATTTAAACACATCTTTCTTTGACCCTAGGGGTGGAGGGGACCCAATTTTATACCAACACCTATTCTGATTCTTTGGCCACCCAGAAGTGTATATTCTGATCCTCCCGGCTTTTGGTATAATCTCTCACATCGTCAGACAAGAATCTGGTAAAAAAGAAACCTTTGGTACACTCGGTATAATTTATGCTATAATAGCGATCGGGTTTTTAGGGTTTATTGTGTGGGCCCACCATATATTCACAGTAGGTATGGACGTAGATACCCGAGCGTACTTCACTTCGGCTACTATGATTATTGCAGTCCCCACGGGAATTAAAGTATTTAGGTGGTTAGGTACCTTACAAGGAGGTAAACTTTACTTCTCGCCTTCTTTAATTTGAGCTTTAGGGTTTATTTTTTTATTCACAGTAGGCGGACTAACTGGAGTTATGCTTGCTAATTCCTCTATCGACATTGTTTTACATGACACTTACTACGTAGTAGCCCATTTCCACTATGTCCTATCCATAGGAGCTGTATTCGGTATCTTCGCGGGCTTTGTTCACTGGTTTCCTTTATTCACTGGCTTAACTACTAACCCAGTGCTAGCAAAGACACATTTCTATGTAATGTTTGTAGGGGTAAACCTGACATTTTTTCCACAGCATTTTCTGGGTCTTAGCGGTATGCCTCGGCGTTACTCTGACTACCCAGACTCTTTTACCGCCTGGAATATTATTTCATCTATCGGGTCTTATATCTCGGTGTTAGCATTGATAATTTTTGTGCTCATAATCATAGAAGCGTTTGTGGCCAAACGCCCGACATTATTTCCTTTAAGTCTCACTTCTTCGCTAGAGTGACAGCACCCCTATCCGCCAGCTGATCATAGCTACAGCGATACTCCTATTTTAGCT---------------------------------------TCATTGCCTACCTGACACATACTCTCTTTTCAAGACAGAGCCTCACCCTCTATAGAGCAACTAACAATATTTCATGACTTTACTATGGCCATTCTCACGCTTATCACTGTTATAGTAGGTTTAAATTTAATTTTTATCTCGTTTTATAAGCTTACGGACCGGTTTTTACTGCAAGAACAGACAATTGAAATCATTTGAACAGCCTGCCCTGTCTTTATTCTTCTCCTAATCGCGCTCCCCTCTTTACAAACTTTATACTTGTTGGACGACCCTTTTTCCCCTAATATTACAGTCAAAGCGGTTGGGCACCAATGATACTGGTCCTACGAGTACTCAGATTTTCCTGGTATCGAATTTGACGCCTATATATCCCCTACTTCAGATCTAACCTCC------------CAGACTCGCTTGCTCGAAACTGATAACAGGCTGGCTCTGCCTATCCACTCTCAAATTCGGTTAATCACTACCGGAGCAGATGTAATCCACTCTTGAGCCGTACCCGCCTTTGGCCTAAAAGCAGACGCTGTCCCTGGCCGACTAAATCAGCTAATATTCTCTATCAAACGACCCGGTATTTTCTACGGACAATGCAGAGAAATCTGCGGCTCAAATCATAGATTTATGCCTATTAAAATTGAGGCTCTCCCGATAAAAAATTTTTTAGATTGGGCACTCTCCTTTAAA---ATGACAACCCAT---AATCACCCCTACCATCTAGTAGAAAAAAGACCCTGACCTATCACAGCTTCACTCAGTGCTATACTTATCACCACAGGCTTAGTAAAATGGTTCCACTACTTCTCACCAACACTGTTATTTACGGGCCTTCTAGCAGTTTCACTAACAAGAATACAATGATGACGAGACATTTCTCGAGAAGGTACAATACAAGGCCTTCACACCTTTAAAGTTTCAGTCGGCCTCCGGATAGGAATGATCTTATTTATTGTTTCAGAGGTACTATTTTTCTTTTCCTTTTTCTGAGCTTTCTTTCACAGTAGTCTAGCACCGACAATAGAGTTAGGAGGTACCTGACCTCCTAACTCTATTGTACCCTTTAATCCTTTCCAGATTCCCCTCCTAAACACTGCTATTCTATTAGCCTCTGGTGTCACAGTTACATGAGCTCACCATGCTGTCACAGAAAATCTCCATACCCAAGCAATTCAAGGGCTATCTCTAACTGTTTGTCTAGGGCTATATTTTACAGCCCTGCAGGCCATAGAGTATATCGAAGCTCCTTTTACAGTAGCCGACTCTGTCTATGGCTCCACTTTTTTTGTTGCAACAGGCTTTCATGGCCTGCATGTAATTATCGGTACAACTTTCTTGATTATTTGCCTTCTACGGGTAATTTTAGCCCACTTTTCAAGTATTCATCATGTTGGGTTAGAGGCCGCTATTTGGTACTGACATTTTGTAGACGTAGTCTGACTTTTTCTGTATATCTCCATCTACTGATGGGGTTCT---ATGACAAAAACTATCTTAAAAGCAAATCCGCTAATAAAAGTATTTACTAACACCCTAATCAAACTACCAGCACCCTCCAACATTTCCTCTATATGAAATTTTGGGTCCTTATTATTTTTATGCTTGGCCATACAAATTGTATCAGGACTACTATTAGCCTCTACTTACTCCGCAAATTTAGAGTCCTCCTTTCAATTAGTAACACAAATCATGGAAGCAACAGACAAAGGCTGGCTCATTCGTTATATTCACGCAAACGGAGCATCTCTATTTTTTGCCTGCCTTTATATGCACATTGGACGAGGAATATACTACAGATCTTTTCTTTATACTCATGTATGGTCAGCCGGAGTTACTCTTCTATTATTAACTATAGCTGCAGCTTTTATAGGCTATGTTCTCCCCGTGAACCAAATATCATTTTGAGGGGCCTCAGTAATCACAAATTTATTTTCAGAAGTGCCTTATCTAGGCCCGACAATTGTCCAGTTTATTTGAGGAGGTGTATCAGTCGATACACCTACTATCACTCGATTTTTTACGTTCCATTTTATTATCCCATTTATTATTCTAGCCTTAGTAGTTGTGCACATCACCTTCCTCCACCAGACTGGTTCTAACAATCCACTTGGCTTATCCTCTAGAGTTAGTAAAATTTCGTTTAATCTTTTTTTCTCTATAAAAGATCTATTTGGGGTTCTTTTAACCTCTTTACTATTTATAGTAGTTATCCTCTACTGACCGCTATTTTTAGGAGACGATGAAAATTTTAACACCGCAGACCCTGCGGTTACCCCTCACCATATCCAACCAGAATGGTACTTCCTATTCGCCTACACTATTTTGCGCTCCATCCCTAACAAACTAGGAGGGGTTATCGCCTTATTACTATCTGTCTTAATTCTCTACATCCTCCCATTTACATTCATATCTAAAATAAAAAGTACTTCATTTTACCCCGTAAATGCATTTATATTTTGGTCCTTTATCGTTACAGTAATTCTACTCACCTGAATCGGCATACGAGCTGTAGAAGAACCTTATACATCGACGGGTCAAGTACTAACTTGTATATATTTTATATACTTTATCGCCTCACCCCTAATTTTTAAATTATGGGAC---TTTTTAAAAGAC------TTGGAATTAAGAATAATAGTGGTAAGATATTTAATTTTATTGGTCATAGTTTTAGTAGGAGTGGCTTTTGTTACCCTAATAGAGCAAAAGATTTTGGCTGGGACTCAAATTCGGTTGGGGCCTAATTTTGTTGGGTACTGAGGAGTTATGCAGCCTTTTGCTGACGCGGTTAAATTGTTAAGGAAAGAGACTTTTAGGACCCGGGCGATAAGAGCGGCAGTATACTATATATCTCCAGTAGTCAGTTTGACACTATCTTTAGTTTTATGGTCAATTTACTTATTTAATGAGGGAGGCATTGATTTTATATATAGGGTGCTGTTTTTTATGTGCGTAAGGGGGTTAGGGGTGTATCCTATTTTATCAAGGGGGTGGTCGTCGAATTGTAAATACTCTATGCTAGGGAGGCTACGGGCAGTGGCCCAAATAGTTTCTTACGAGGTAAGAATAGCGGTAATTCTGTTAAGACTAGTGTGAGTTAGAGGCACTTTTAGCTTCTACGGGCTGGTAGAAGGACAGTACTTAGTTTGAAACATCTTTCTGTTTATGCCTCTATGTGGTGTTTGGTTTGTATCTATTTTGGCTGAGACAAATCGAACACCTTATGATTTTGCAGAGGGTGAATCTGAGCTAGTCTCTGGGTTTAACACAGAGTATGGGTCAGGTGGATTTACTTTAATTTTTATGGCTGAGTACGCAAGGATTTTACTGATAAGACTTTTATTTTCTGTTCTTTTTATGAGAAGAGTG---GTAAGGGGACTAGTTATGGTAAAACCAATGATAGTGGTTTTTGGGTTTGTGTGAATACGGGCAACTGTACCGCGGTACCGGTATGATAAGTTAATGGGGCTTTCTTGGAAAAGATTTCTGCCTGTTAGATTGTTTATATTTAGCTACTATTTA---------------------TTAGGGTTGTTAATCCACCCTGCCTTTGCGCTATTTTTTACCTCCTTAATTGCCTCAATTATTATTACAGTTTCAGCAAACTCCTGACTAATTGCCTGGGTTGGGTTAGAAATTAACTTACTATCGTTTATTCCTTTGATTTTAAGTAAAAAAAATAAATATACTACAGAGTCAGCCTTAAAATACTTTTTAGTCCAAACTTTAGCATCAATTTTAATAATCAGGGCTGTTTGTTTAAACCAAGAAGGTATCTCACTA---CTAATCATTTTAGTTAGGCTTCTTTTGAAAGCCGGAGCTGCCCCCTCCCATCAGTGGTTACCAGCTATAGTAGAAGGCCTATCTTGACCCCTTTTTGCGCTTATAATAACTCTCCAAAAAATAAATCCAATTATTTTAATTTTTTTTTTA------ATAAAAACTAATATAATACATAAAACCATAATTATTTATGTAGTAATATCAGCCTTGGTAGGATCTGTAGGAGGACTTACACATAACTCCCTCCGTAAAATTTTAACTTACTCGTCTATCGCTCACCTTTCATGGATTATATCTACTTTAATCTGTACCTCCTGAGTGTGGTTTATATACTTTATTACCTACACCTTTGTTCTGGTCTCTCTTATTTTTTTGCTGAGCTTCACTCAAAGATCTACCTTAACTCACATCACTACTATAAATAAATCTTACTTATTTTTTGTTATCGCTATATCTATCCTATCCTTAGGAGGGTTGCCTCCTTTCACAGGATTTCTCCCTAAATTCTTAACTCTGCAGCAATTAGCTTTTACCTCCCAGGCCCCCATTTTAGTTCCCCTACTAAGGGGGACCTTTATCAGGCTTTTTTTTTATATCCGTGTCTTGCTAGCCAGTTTAATTTTGTCTAACTCTAGCCCTAGCTCTTTAACTAAATTTTCTAGCATCAGAGCTGTATATTTAAATATTAATGTAGGAGGCTTACTTTTACCTTCTTTGGCAATACTCTTCCTAATGCCT------CTAATTTTATCAATTATTTTAATTTCATTTGTCGTCGCAGTAGCTTTAGCTACTATCGCACTAACTTTAGGAAAAAAATCACTCACTGACCGTGAAAAACTAACTCCCTTCGAATGTGGCTTCAGCCCTAATAAAAAAGCGCGAGCACCTTTTTCACTACGATTTTTTATAGTGACAATTCTTTTTTTAATCTTTGACGTTGAAGTAGCTCTTTTATTACCTTTAGGGATTCTAGCTAAATATTCCAACCCCTTGATGTTAACCTTCACCGCAGCTACTTTAACAGTAGTCTTAATCCTAGGTCTATTACATGAGTGAAACCAAGGGGCCCTTGCTTGAGTATCTATAATGATATTTCAAATGAAAATTATGATTTTAGCTGGGCTTGCGTCAGGGCTATTTAGTTATATTTTGAATTACAGCCACTTATTAAATAGACTGCTAAGTCTAGAGTTTTTAGTTGTAATTATTTATTGATGGCTAAGACTAAGGGTTTTGGGTTCAAGAGGCAATTTGTTTTTTATTCTATTTTATTTGGTAATGGTTGTGTGTGAGAGAGTATTAGGGCTATCACTTTTTATTGGCAGGGCCTATAGGCACGGATCTGATTATATAAAAATATACAGTAGACTAACATGTATGTTAAGTATTATTATAAGGGTGTTTGGTCTAGCAGTGGTGGCTGGTGTGTGAGGGGAAAGAGTGGTTTGGTGTTTGTTTATGAGAGTCTTATTATTATTAAATAGAAGAGATAGGGGTATTTGGATAATTAGGGTTATCGGAGAAATAGATTATGTGGGGTGATGTCTAAGGTTATTGAGAATTTGAGTTGTTTTACTTTCAGTT---------TTAGGTAGTAAAAGGATCAAGAGGCATAGATCTGCAAAGGGATTCTTTATTATATTGAGAGTGAGACTTTTAGGTTTATTTTTAGTTAGATTTTATGTGTCAGACTTCATATTTTTTTACCTGGGATTTGAAAGTTGTTTGATCCCTATTTTTTTTATAATTTTTGGTTGGGGATACCAGCCTGAGCGGGCTCAGGCTGGTATCTATATGTTGTTTTATACTTTATTTGGGTCTCTTCCGTTATTTTTTTTAATCGTTAATAAAAGAAATTGC---GGTATAGGGTATATATATGATTTAGGCGTGCTAAATAGAGAGAGTATCGTGTTTTTTGTGTTTTTGGTGGGGGCTTTTTTAGTTAAGTTTCCCATATACTCAGTACACTTGTGGTTGTTAAAAGCTCATGTAGAAGCCCCTGTGGCAGGGTCAATAATTTTGGCCGGGGTCATATTAAAGTTAGGAGGTTACGGGCTGATTCGGTTTTTGCCTGCTACGGTAAAC---GCACCTAGTTTATTTAGAGAAATTATTTTATGTCTAAGTTTATGGGGGGGTGTAATTGTTAGTTTAAGATGTTTACGCCAAATAGACATAAAACTACTTATTGCTAGGTCGTCGGTGGTGCACATAAGAATATGTATTGGGGGCTTATTTGTATTAAGAGAGTGAGGGTTTAAAGGAACCGTGATGGTGATGATTGCTCATGGACTTTGCTCTTCTGGTCTTTTTTATTTGGCTAATGTTGTTTATGAGCGAAGGAGTAGACGTAGTATAGCTATTAGTAAGGGTCTTTTAAGGCTTATACCTAGAATTTGTTTATGGTGGTTTGTAATGTTAGCTGCCAATATAGCAGCTCCGCCCACAATAAATCTATTGGGGGAGATTTTGCTGATGGTGAGTCTAGTTAGATGAAGAAGAAAAGTTATAGGCGTGATTGGGCTGCTATCTTTTTTTAGGGCTAGATACAGGTTATACTTATTTTCACTCAGACAGCATGGAAACTACTTAGGCAGAAAAAGAGGGTTCCATAGAGGTTATTTAATAGACTATTTAATCTGTGCTGCTCATTGAGGTCCTCTTAATATGTTTATTTTGTGTGTATTTTGGTTGGTC---GTGAGTATTAAGTTAAATGTTTATAGAGTTTTTAGGGCAGGGTTGTTGGTTTTTTCCGCCATAAGGTTAACTGCTGGGCTGTTAAGAGCAGGTCTTAGCAATAGGTTAGTTATTGAGTGAGAAGTGTGGAGGCTTAGAAGGTGTTTGTTAAGGATAAGTTTAGTTTTTGACTGGATAAGTTTAATTTTCTTAGGCAGAGTTTGTTTAATTTCGGGTTGTGTGATAAAGTATTCCGAGTATTATATGGAAGGAGAAATTAATTTTTTTCGCTTTGTTTTTATTTTGTTTATATTTGTTAGGTCTATGTGGCTTTTGATCATTAGGCCTAATCTAATTAGGCTGCTATTAGGGTGGGACGGGTTAGGTTTAACTTCGTATGCTTTAGTTATTTTTTACCAGAATGAATCCTCTTGTAATGCAGGAATATTAACGGTTCTTAGTAATCGTATCGGGGATGTGGCCATTTTATTAAGGATCGCTTTAATGTTTAGGCTGGGGAGATGAGATTTTTATAAAGGGTTAAGATTAGAGGATAGGTGGCTAGCTGGTCTTATTATTCTTGCTAGGGCTACTAAAAGAGCTCAGATACCTTTTTCTGCGTGGTTACCGGCCGCGATAGCGGCCCCTACCCCGGTAAGAGCTCTTGTGCACTCTTCTACTCTTGTAACAGCAGGGGTTTATTTATTAATTCGGTTCAGGGAAGTAATTGAAGCTAGAGGGCTAGGGAAATATTTATTAGTCATTTCAGTTCTTACAATAGTTATGGCTGGGCTAGGGGCGATATTTGAAAGAGATATAAAAAAAGTGGTGGCTTTGTCTACTTTAAGTCAACTTGGGCTGATGGTTATAATCTTAAGAACAGGTATGAAGGAGTTAGCTTTTTTCCACTTAATTACACATGCTATATTTAAGTCTACCTTGTTTATATGTGTAGGATTTATGCTCCATAGAGTCGGAGGGTCCCAAGATAGCCGGGTTATAAGGGGGTTTAGAATTAGGAGGCCGGCAATAGGTGTAGTGTTTGGAGCTATAAATCTAGCTTTGTGTGGGTTTCCGTTTTTGGCTGGGTTTTATTCAAAAGATGCGGCTTTAGAGTATATACTTATGAGCAGTCAAAATTTGGTGGGACTTTGTTTGATTATTGGGGGAACTGGTCTTACAGTAGCGTATAGATTTCGAGTAATGTATCTAGGTTGCCGGCAAGTTAGGTCAATAGAGAGGGTTAGAATGGCTTCCGATATAGATCTTGTTATGATAAAAAGACTTTCAGTTTTATTTTTAGCTGCTCTTGTAAGAGGTTTTTTTTTGTACTGGACAGCTATCCCTGTTGTAAGGCCTAGATAT---CTAAGAGACTGACAAAAAATAGCTGTAGTGTTGGTAAGTGTACTAGGAGGTGTTTTGAGCTACTCGTTTCTTCAGAAAAGAAGTATACCTAAATTAATAGGGGTAAAATTAGCAGAAATAATAGCCAGAGGAATGTGGTTTATACCTTTTTTGAGCACTAAATGCCCCAGGGCTGGGGCGGTAGGGAGAGGGTTTTATGGAATAAAGTTTATGGACCTTGGCTGGTTTGAATACTATGGGGGTCAAGGAGGACGACAGGGGTTTATAGCAGCTAGAAGAGTACTACAAAAGGGTCAGAGTAGGGTAATAGTGAGAAGATTTATGCTGACTACTTTA---------------------ATGACCATTGGATTTGTTTATTTATTTTTA------ATGGTCGCTTTAACCTATATCTTGTCTATGAGTTTTTCATGATTGCTAATTTTTTCTAAAACACCACTGACAATAGCAGCTCTAATTATTTTACAAGCTTTTATAGTCTCTTTTATTACCTTTATATTTCTCTTGAGGTCCTGATTTTCTTTTATTTTGTTTATAGTTTTTATTAGAGCTATAATAGTTATTTTTGTTTACGTGTCCTCATTAGCCTCTAATGACTTTTTTACTGCCCCCTCCCCGTACTTGTTACTAATCTTATTCTCAGTCCCCTTTGTGATTATTTTTATAGCGCTAGTCCCCACTAGCGTCCCC------AATCAAAGTCACTCACAAATTTTTTTG---TCAGACCTTCACTTAGGGTCTATAGTGACCTATAAGTTGTATTCTTCTTATATTCTAGCAACCACAATCTTCTTGATTATTTATCTATTAGTCGCTTTGATTGTTGTGGCAAAAAACTCGTCCTCTTCAAAAGGAGCTCTCCGA---GCTCTAAACCCTTATTGCTAAATAT---TAAATAAAGAGTAAGAAACTTTA-GTGTGTGTACCTTTTGTATCAGGGGAAGTTAAAA-GTGTAAGTAATAAAGGATCGATTTAAGCAGAGCTTCATACA---AAATAGCTA--TA-GTTAAATTT---------ATAGCTTTAAT-AGATTATGTGGTGAAAA-ATGTACGGTGCTTATGGTAGCTATTT--------GTTTTTT----------T---ATTGAAGGG----TAAGCTTTCATTGACTT-----------------------A-ATTGTGTAAAAGGTATAGGGAATTAGGCTTTGTATTAGCCAGATTATTAAATTGTTTTAAA-TAACCTAATAGTG--TAAGATAAA--TCTTAAGGTTAA---A-AGAC---TCGGCCT-ACTAATTTGGA---TAGGTCT-GAATAATGAGTTTATTGAATATAGG---ATGAAATACTT----AAATAACTCAAAGTAAGTTAGAATGTTTAGCAAAAACATTTTCTTTTGGTGTAAGT-AAGATAAGACCTGCCCGGTGAT-----TTTTAACGGCTGCGGTATTTTGACTGTGCTAAGGTAGCATAATCATTTGCTACTTAATTGGTAGCTGGAATGAAAGGTTAAACTAGTT-TACTCAGTTTGTTGTGTTTTGTAAG--AAATTAAAGTCGAGGTAAGAATTCTTTGATC-TG-CT-AGGGGACGATAAGACCCTAGAAGCTTAACAATAAG-AG--------TAT-TTATTAG---TTATAAAAAT-----TAATTTGTTTTACTGGGGCGGTAAAGGTATATGAACTATTAGT---GTATTGATA--GATCCTTAAAATAAAGATAAAACGAAAAAGTTACTCTAGGGGTAACAGTGCAATATTTTTGGAGAGATCATATCGATAAAAATGTTTGCAACCTCGATGTTGAATTAAGATG-TCTACGTGAAGCAGCAGGTACATGAGAGGGTTTGTTCAACCTTTAAATTTTTACATGATTTGAGTTCAAATCGGTTTGAGCCAGATTGGATTTTATCTCTAGTAATTGAA-GAAGTCTTTTTAGTACGAAAGGGGAAATTGAT-TTTTGTTTGC----------TCC-----------------ATT----AATAGTAATATAATTAT-----TA---ATAATAGTTTAAAATACCTA-AAGGTATTT--TAAAC-TAT-----------------ATATATATATATATTTAAT--ATTAATTATTAAG---------TTTACTACAAAAA-------------AAAAA----AAAATAGGGTTGTTT--------------------AACGCAA----GCTT---------------CGAT-----------------------------------------------------------------------------------------------------------------------------------------------------TTTGGTATAGGG--------------TGATT------------------------------------------------GGACATGCAGGTTTT-----TACCCAA---TGTAGTC--------------TAAAAATTTAT---TT--------------------------------TAGTC--------------------AGCCTAAAAAAG-----AGGTTA-----------------------------------------AATTTGTGCCAGCATCTGC---------GG------------------------------------------------------------------------------------------TTATACTTGTTCTTT--TTA--------AAATCTT-GTAGGCAGGC--------------------------TATCTTTTGTTAGAA-CGAGT----------------------------------------------------------------AAA-----------------------------------------------------------ATTTTTGG----------TGAAATAAGAAT---TAG--TTATGTGTCACT------------------------------------------------------------------------------------------------------ATAAA-----------------------------------------------------AAGGTCAGGC--TTT-TTGGAACCGGGATTAGAGACCCCGCTACTT--ATTATAATGTCT-----AAGGATTAGATA-TAAAAATCATATGGTTTGGCGGCCAAACT--GATTTAGAGGAGTTTGCTTG--TAATCGACGGGTCTCG-TTAGCTCTTGCCGGC-CTAATTTATGTACACCGTCATTTAGTTAATTTTGTAAGAAA--AATTAAGA-AAATTAGTCGGGTAAGCTAGATCAAGGTGCAGA-GTGGGTGGGATTAA-GTTAACTACAATATAAAATTATA--CATGG----G-CACGGGCATGTGCCCGTT-----AATAAGTGGATTTAAGAGTAAT-TATT--TATGT----TTGATCTTATAGG-GTTGGTGTACAAATTGCCCGTCAATCTCTAAGAGATAAGTCGAAACAAAGTAGAAAAACCTGAAGGTTTTTCT---AGGGTCGTAG-TTTATCTAGAACAGTTAACTTGCATTTAAACAGAAC---TTA-AGTCTACCCTT-AGTTTGGAAGGTTTATAA-CCGTTAAGTTGCAAACTTAGAATGGCGATAGCTCAGGCTA-AAAGTGCTAGTTAA-AATATAACATTAAACTGTCAAATTAAAATTACTT----TTAGTGCATTTTAGTTTTTATAGTGTAAAA--AACATATAGTCCTTTCAAGACTAAGCTAAC-TCTCGTTTAAAAACAGTTTGGGTAGCTTAT--GTAGAGCACTACATTGAAGCTGTAGAGG-TACGA---TTGTTCTGAACA-TGAGTTTTAAGTTATAT--AAACTATGAGCCTTCCAAGTTCA-AAAAAA--AATGTTAAGCTC-AA-ACCTAGGTAGTTTAT-AAAAATACTACGTTGTGGTTGTAGAGATGTG-----GTTACTCTG--GGTA--AGTAAAATACCTTA-TAA-AAGGGTTGCCTTGATGCGGCAAACATGTCTTTTGACTTTTACTA--CGCTTAGTGGCCGAAT-AGGTGTAAGTCTTTTAAACTTATTATAGTGC----A-CACTCTTAGCG--GCCATTTTGGCGGAGAGACGCGCAAAGTTTAGGACTTTGAT-ACGGTGTATTC-ACCAAATGGCA-GCTGAAGTGGCAGA-TTTATGCAATAGCTTTAAAGACTATAGAAGGCTAAGCCCTTTAGCATAAAAGATAAGCTAATA-AAGCTGACGGGCTCATACCCCTTTTATGGCTATGCCTCTTTTAA-TTGACTGAAGCCAAA-A-AGAGGCTGATCATTGTTACTGATTCTAATGGGAA-TCCCTGTCGTT-CAAAAAGTAGTTTATACAAAATAGTAGTTTTGGATATTACAGAAAAG---GA---ATTCTTTTTGA-TTTATTTTGGTGT-AAAGAGCACGTAAATTTTTGGTATTTAAAG---TTTA------AAAATAGC-------T-AAAACAGAAGTAACTTA-TACACTTGGCTTCGACCCAATTTAC-GGCTGCGGCCCTGTTTTG--TAAGTGTAAAAAAAGACTTCTAATCTTTTATCAGCAAA-CAAGCTACACTT-AA--TACCGTTAAGTTTTAAACATTTGTTTTGAAAGCAATATAAGGGT-----TTCACACCCAACGGTATGTCGCTATAGTTTAT-AAAAAACCTTAGTCTTGTAAACTAAAATAGGGTGTCCCTGTCGACT-------AAAGGCGGTTAG---AATTTTCACTTACAATGAAAAATACCCTTTAGGGCGCTTTTA----TAAGCTTTAAGTT-ATCTAAACTTAAGGCCTTCAAAGCCTTTTAAGAGA-ACCCCTCAAGCT----AGCTGTAATAGTGTAAGAAACACAACAAGTTGTAAACTTGTAGATGCTT-------TGGCTTCAGCTT------
Gammarus_pisinnus          TTGATAACTAATCTCTTTTCTATTTTTGATCCTTCAACACCAAATTTTTTTTCTTCTAATTGAATTTCTGCCTTAATCCCTTTACTACTACTACCTCCTGTAGTTTGAGCAATACCTGTACGCTGAACTCAAGTCATTTACTTAACCTTATCTTTTCTTTTCAAAGAATTTTTCCCTTTACTGAAAAAATCAGCTTTTGTCTTAATTATAGCTCTAGCTTTATTTTTTTTTATTTCTTTGAACAATATTATAGGCTTAGCCCCTTATATTTTTACTGCTACTACACAACTAGTCTTTACCGCTGCTTTAGCTATCCCTTTATGGCTCACTTTAATACTATATGGTTGACTTAACAATCCATCAAACCTACTTATCCACCTCATTCCCCAAAGAACACCTCTAATTTTAATGCCTTTTATAGTTTTGATTGAAACTATTAGAAATATTATCCGCCCTCTAACACTAACCATACGCTTAACTGCTAATATAGTAGCAGGCCATCTTCTTATCACTTTGTTAAATTCAATAGACTTTACGCCACCCTTACTTGCTACTCCTCTACTTTTTATTATTAAACAACTTCTCTTATTACTTGAAATTGCCGTGGCAATTATCCAAGCTTATGTATTTAGTGTTTTAATAACTCTGTATGCTGCTGAGTTTACTAATATACCCCAAATAGCCCCTGTTATAGCTACCCTTGTTTTTTTTTTAACTTTATATCTTTTTATCTCTACAAATTCATTTGTATATTTTATATCTACATTA---ATATCTAACTCCTTAAAATCACAAACTCTTCCTTGTAAT---CTTATCTGGCCTTGA---ATA------ATTAATCATTGATTCTTTTCGACTAACCATAAAGATATTGGTACATTATACTTTCTGTTAGGGGCTTGAGCTAGCCTAGCCGGCACTTCCTTAAGACTTATTATTCGGTCTGAATTAAGTACACCTGCTAACTTAATTGGAGATGACCAACTTTACAACGTAATAGTTACAGCCCATGCATTTGTAATAATCTTTTTTGTAGTTATACCTATTATAATCGGAGGTTTTGGTAACTGATTAGTTCCTTTAATACTAGGAAGACCTGATATGGCTTTTCCACGTATAAATAATATAAGATTTTGATTATTACCTCCTTCTCTAACCCTATTATTCATAAGGGGACTTGTGGAAAGAGGAGTTGGTACAGGTTGAACTGTCTATCCTCCTTTATCAGCTACAATTGCACATGGAGGAGCAGCTGTGGATCTTGCTATTTTTTCTCTCCATTTAGCGGGGGCCTCTTCTATTTTGGGGGCTGTTAACTTCATTTCTACCATTATTAATATACGCAGCCTTGCATTCTCAATAGACCAAATACCTTTATTTGTATGGTCTATTTTTATTACAGCTATCCTTCTACTTCTGTCCTTACCAGTTTTAGCAGGAGCTATCACTATATTATTAACTGACCGTAATCTAAACACTTCTTTTTTTGATCCTAGAGGAGGAGGAGACCCTATTCTTTATCAACACTTGTTTTGATTTTTTGGCCACCCTGAAGTTTATATTCTCATTCTACCCGCTTTTGGTATAATTTCCCATATTGTTAGCCAAGAATCAGGTAAAAAAGAAACTTTCGGTGCCTTAGGTATAATTTACGCAATAGCAGCTATTGGATTTTTAGGTTTTATTGTGTGGGCTCATCACATGTTTACAGTAGGAATAGATGTTGATACCCGAGCTTATTTTACTTCAGCTACAATAATTATTGCAGTTCCTACAGGTATCAAAATCTTTAGTTGAATAGGAACTCTACAAGGTGGTAAGCTTCATTTTTCAGCCTCCTTACTATGGGCTTTAGGTTTCATTTTTCTATTCACCGTAGGAGGACTGACAGGAGTCATACTAGCAAACTCATCCATCGACATTGTCCTACATGACACGTATTATGTAGTAGCTCACTTTCATTATGTTTTATCTATAGGTGCAGTTTTTGGTATTTTTGCTGGTTTTATTCATTGATTTCCTTTATTTAGGGGTTTATCTATTAACCCTTTATTAGCAAAAATTCATTTTTTTACTATATTTGTAGGTGTTAACCTAACTTTCTTCCCTCAACACTTTTTAGGCTTAACTGGAATACCTCGCCGTTATTCAGACTACCCTGATTTATTTACAGCTTGAAACTCTGTGTCCTCATTAGGTTCTTATATGTCTGTCCTAGCCATGCTATTATTTATTATTCTACTTATAGAATCATTTATTGCTAAACGACAAATCTTGTTTCCTCTTAATTTTAACTCTTCCTTAGAGTGACAACACCCTTATCCTCCGGCAGAACATAGTTACGCTGACATTCCTATTTTAATC---------------------------------------TCTATTCCTACTTGGCATATGTTATCATTTCAAGATAGAGCTTCACCCTCCATAGAGCAACTTACTATACTTCATGATTTTGTAATAGCTGTGTTAATTATAGTCACTTTTTTAGTATTTTTTAACCTAATTTTTATCTCGATTTATAATTTAACTGACCGATTTTTAATACATAACCAAAAAATCGAAATTATTTGAACAGTAGCTCCGGTATTTGCTCTCATTCTTATTGCTTTACCGTCCTTACAGGCTCTATACTTATTAGATGACCCTTTTACCCCTAATATCACAATTAAAGCTATTGCCCATCAATGATATTGATCCTATGAATACTCCGATTTTCCAGAACTATTTTTCGATTCTTATATAATACCTACCACACATTTGACAGCT------------CAAACTCGTTTACTAGAAACTGATAATAGATTAGTCTTACCGGTTAATTCTCAAATTCGTTTAATCACTACAAGTGCCGATGTAATCCATGCTTGAGCAGTTCCTGCTTTCGCTCTCAAAGCAGATGCCGTTCCAGGCCGTTTGAACCAATTAATATTTTCTATTAAACGGACTGGAATCTTTTACGGTCAATGTAGAGAAATTTGTGGCTCAAACCATAGCTTTATACCTATTAAAATCGAAGCTATTCCTATAAAAACCTTTTTAAACTGAGTGATATCCTATTAT---ATGACAACTCAC---AGCCACCCTTACCACTTAGTTGAAAAAAGACCTTGACCTATTACAGCCTCTTTTAGTGCTTTCTTAGTTACATCTGGTTTAGTAAAATGATTTCATTTATTCAATCCTTTACTTTTTTTTTTAGGGTTAGTTACTCTAGGTATCACCAGCGCTCAATGATGACGAGATATTTCCCGAGAAGCTACTCTGCAAGGCTTACATACTTTAAAAGTTTCTAATGGTATCCGATTAGGTATAATCCTTTTTATTATCTCAGAGATTTTTTTTTTTTTTTCTTTTTTTTGAGCTTTCTTTCATAGTAGTTTAACACCTTCAATAGAGTTAGGAGGTATTTGACCCCCTACTTCTATTGAAGGTTTTAATCCTTTTCAAATCCCTCTTCTTAACACCGCTATCCTCCTAGCTTCAGGAGTGACAGTCACTTGAGCTCATCATTCTATTCTAAAAAATTTTCACTCCCAAGCTTTTCAAAGATTAACCCTAACAGTATTTCTAGGTTTATATTTTTCAGCTCTTCAAGCCTTAGAATATCTTGAAGCTTCTTTTTCAATCGCCGACTCTGTTTATGGTTCCACTTTTTTTATCGCCACCGGATTTCATGGACTACACGTTCTTATTGGGACTACTTTTTTATTTATTTGTTATTTACGTCTCAACTCAGCACACTTTTCCAACTCTCACCATGTAGGACTAGAAACTGCTATCTGGTATTGACATTTCGTTGATGTAGTCTGATTAATTTTATTTGTATCTATTTACTGATGGGGTTCT---ATGATAAGTACTTTTTTAAAAGCAAATCCTCTTATAACTCTATTTAATACAACTTTAATTAAACTACCCACCCCTGCTAACATCTCCACCTTATGAAACTTTGGCTCTCTTATATTTATATCTCTTATAATCCAATTAATCTCTGGCCTGTTTCTTGCCTCTGCCTACACTTCCTCTTTAGACTCTTCTTTTCAACTAGTTTCTCAAACTATAGAGTACACTGATAAGGGTTGGGTACTTCGGCAACTCCACGCAAGAGGAGCTTCCATATATTTTTTTTTTTTATATATTCATATCGCTCGAGCTCTTTACTATGGATCTTATCTGTATAAACATGTTTGATTTATTGGGGTGACTATCCTGCTTCTTTCTATAGCAACTGCTTTTATAGGTTATGTTCTTCCTATAAATCAAATATCTTACTGAGGAGCTTCGGTAATTACCAATCTATTCTCAGAAGTTCCTTATCTAGGCCCAACACTAGTTCAATTTATATGAGGGGGAGTCTCAGTAGACTCCCCCACCATTATACGCTTTTTTACCTTTCATTTTGTCTTACCTTTTTTTATTTTAGCTTTAACAATAGCCCATATTACTTTCTTACACCAATCTGGCTCAAGTAACCCTTTAGGTATTACTTCCACCCCTATAAAAACCAATTTTAATTTTTTTTTTTCTTTAAAAGACTTCTTAGGTATTTCAATAGCACTAATAATTTTTTTATTTATTACTTTATACCACCCTTTACTTATAAGTGATTATGATAATTTTAATCCTGCTGACTCCTCAACTACCCCTCAACATATTCAACCAGAGTGATACTTCTTATTTGCCTATGCAATTTTACGCTCTATTCCTAATAAATTAGGAGGAGTAATAGCTCTTGCTTTTTCTGTTCTTGTTTTGTATACTTTGCCTCTTTTATTTATAGCTAAGCTAAAAAGTACCTCTTTCTATCCTATAAATATGCTTATTTTTTGATCTTTTCTAGTAATCGTCTTATTACTCACTTGAATTGGGGCCCGCCCCGTTGAACAACCTTACATTTATACAGGTCAGATCTTAACCTTTTTATATTTTAGTTATTATATCTTTATACCTTTAGCCTCTAAAAGATGAGAT---ATTTTTAAATCG------TTGGAAATAAGTATAACAATAAGGAGGTATTTTATTATTATTATTTCAATAATAGTAGGAGTGGCGTTTGTAACATTAATAGAGCAGAAGATTTTAGCAAGTAGTCAGATTCGGGTAGGGCCTAATTATAGAGGATATTTGGGATTTTTACAACCTTTTGCGGATGCAGTAAAATTATTAAGAAAAGAAACTATTGGAACTCGTGTTAGTAGTATAAAAGTTTATTTAATTAGGCCAGTACTAAGTTTAAGATTATGTATATTTATATGGGCGGTGTATCCTTTTAGTGAAGGAGGGCTAGATTTAGGGTACGGTGTTTTGTTTTTTATATGTGTTAGAGGGTTATGTACATACCCTTTATTAAGAGCTGGTTGGGCATCTAATTGTAAGTATAGTATATTAGGAAGGCTACGTGCAGTAGCTCAAATAGTATCTTATGAAGTAAGAATAGGTGTTGTTGTATTAAGATTAGCCTGAGTAAGAGGGTCAATTATATTACAGGATTTAATAGAAAAACAAGCATTAATTTGGAATATTTTTATGTTTATACCTTTAGGGTATGTTTGGTTTGTTTCAAGATTGGCTGAAACAAACCGAACTCCTTATGATTTTGCTGAGGGAGAGTCTGAATTAGTTTCAGGGTTTAACACTGAATATAGGTCATGAGGATTTACTTTGATTTTTATAAGAGAATATGTTAGAATTTTATTAATAAGAATATTGTTTTGTGTATTGTTTGTAAGAAGAAAA---TTAAACTGATGAATAATAATTAAAGTAATATTAATTGTATTTGGGTGAGTGTGAGCTCGAGCGAGTTTACCTCGCTATCGTTATGATAAATTAATAAACTTAGCATGAAAAAGGTTTTTACCTGTAAGGTTACTACTGTTTAGGTATTATTTAATAGTAGGTGAGCTATGTTATAGAAAATTGTTATACCATCCGTCTTCTGTGTTATTTTTTATTTCTCTTCTTTCTTCCCTTATTTTAACAATTTCTGCTAACTCTTGATTTTTAGCTTGACTTGGTCTAGAAATCAATCTTTTATCTTTAGTTCCACTA---ATCACAAAAAAAAATAAATACTCCACGGAATCAGCTCTAAAATATTTTTTAACCCAAGCTTTTGCCTCAATCTTTATTATCGCTGCAGCTTCCTTAAACAGACAATCAAAATTATCACTTTTTATTATCTGTAGAGCTTTACTTCTTAAGTGCGGTGCCGCTCCTTCTCACCAATGGCTTCCTGCTGTCGTAGAAGGAGTCAGATGAAGTCTTTTTGCTCTTTTATCTACACTACAAAAAATAGCACCTCTTATTTTGTCTTTTTTTTTA------TTAAAAACAACAATAATCCACACTATTTTAATTTTTTATTCCTCAACTTCTGCTTTAGTGGGAGCATGGGGGGGTCTAACCCAAGTTTCACTCCGAAAAATTTTAGCTTACTCATCTATTTCTCACCTTTCCTGAATTCTAGCTAGCTTAACTTGTGGGTCCTGGACTTGATTAATGTATTTTTTTATCTACTCTTTTGTACTAATTTCTCTTTTGGTGCTATTAACCCAGTTCCAGATATCTACTTTAAACCACATTACCACTCAAAATAAATCCTATTTTTCACTAGTTCTTGCAGCCTCTATTTTGTCACTAGGCGGTCTACCTCCATTTACAGGGTTTTTACCAAAATTTATAGTCATTACCCAGTTAACTTTAACAGACCAAACTATTTTATTAATTCCTTTAATAATCAGTACTTTTTTTAGTTTATTTTTTTACACCCGCCTTCTTGTTACATCACTTATATTAAGCTCTGCTAAACCTAATAGAACTCTTACTGTTCCAAACTCAAGAAACAATCTTCTAATTATTAACCTAATAGTCTTGTTATTACCTACTTTTTATATATTATATTTAATGCTT------ATTATTATATCTATCTTTCTAGCTACTGCATTTATTGCTCTTATTCTAGCTTTACTAGCTTTAGTCTTAGGTAAAAAATCTAATAGTGACCGTGAAAAACTTACGGCTTTTGAGTGTGGATTTGACTCTAACAAAAAAGCCCGAGCTCCTTTTTCACTTCGGTTTTTCACGGTCACTATTATTTTTTTGATTTTTGATGTAGAAATCGCACTTCTTTTACCAGCAGGACTTCTTTCTTGTTATTCTGATATTCCTATAATTTTACTCACTGTTTTAATTCTAATTTTGATTCTTATTTTAGGACTTATTCACGAATGAAACCAAGGAGCCCTTACCTGAGTAACTATGATAACAATT---GTAGAAATAAGAGTTTTAATAGGGTTATTAACAGGGAGGTTTAGCTATATCCTAAATTATAGACATTTGTTAATAAGGTTATTAAGGTTAGAATTAATTAGTCTTATAGTATATTGGGGTATAAGATTAATAATTTTAAGTATAGGAGAAGAAGTTTTTTTTTTATTATTTTATTTAGTAATAACAGTTTGTGAGGGGACATTAGGATTATCTCTATTGATTAGGTGTGTTCATAGATTCGGCTCTGACCGAATAAAAATTTACAGAAGACTAGGTTGTTTGTTAGGAGTAATTTTAAGAATAATTAGATTAATGATGGTAAGAAGTGTCTGGGGAGAGATGGTGTTATGAAGAATAATTATTAGTGGTTTAATGGTAATGAGAAGTAGCGATAGACTGAATTGAAAAAGGGGATTAAGAGGAGAACTTGATTATGTTGGCTGGGGTTTAAATTTATTAAGAGTGTGGATTGTTTTATTAGCTATA---------CTAGGTAGTAAAAATGTAAAAAAATTAAGGCAGTCTTGAGGGGTTTATATTATAGTTATAGTAAGATTAGTGAGAATATTAATAGTAAGATTTTATGTATCAGAATTTATTTTTTTTTTTATCAGGTATGAGAGGTGTTTAATTCCTATTTTTTTTCTTATTTTAGGGTGAGGTTACCAACCTGAGCGTGCCTTAGCTGGTGTTTATATGTTATTTTATATATTATTAGGGTCTTTACCGTTATTTTTTTTTGTGTTAAAGATAGAAAGTTTA---GGTAGTAGATATATACACAACGTATGAAGGGCACCGTTTGTTAATTTTTTTTTTTATTTATTTATGGTAAGTAGATTTTTAGTTAAGTTCCCTATATTTTCAGTGCATCTCTGGTTACTAAAAGCTCATGTTGAAGCACCAGTAGCAGGTTCTATAATTTTAGCGGGGATTTTACTTAAGTTAGGAGGTTACGGATTAATTCGATTTTTAGTTTTTTGAGCAAAC---TCTCCTATTTTGATAAGTGAATTATTTGTGTGTGTGAGACTTTGAGGTGGAGTAGTAGTTAGATTGAGGTGTTTACGACAAAGGGATATAAAATTATTGATTGCAAGTTCATCTGTTGTGCATATAAGCATATGTTTAAGAGGTTTATTTATTTTGAGAGAACTAAGACAGAAGGGGGCTGTATTAGTGATATTAGGGCATGGTTTATGTTCTTCAGGTCTTTTTTATTTGGCTCATATGGTCTATGAGCGTACAAAAAGACGAAGATTAAGAGTGAGTAAAGGGTTGTTAAGACTAATACCTAGAATATGTATATGATGATTTATACTTTCAAGATCTAATATAGCGGCACCGCCTAGTTTAAATTTATTAGGGGAGATTTGGTTGATAAGAAGTTTAGTAAGGTGAAGAGTAAGGTTAAGAATTGCTATTGGTTTGATTTCTTTTTTTAGGGCAGGGTACAGATTATATTTATTTTCGTTAAGACAGCATGGAGTATACTTATCTAGAAAAGGAGGTTTTCACAGAGGATCTTTAATAGACTATTTAATTTGTAGGTCACACTGACTACCTTTAAATATCATAATTTTTTTTTTATTTTGGTTAGTT---TTGAGAGCAGGTTTAATTATTTTTAATATATACAGAAGTAGTTTGGTTTTCATTAGTGGTTGTTTAATTTTTATAGGAATATGATTAGTAGAACAAGGTTGCTCTTTAGTAATTGAATGACAGGTAGGAGGTATAAGGAGTTGGATTATAAGAATAAGTTTAGTTTTTGACTGAATAAGAGTTTTTTTTTTAGGGTTTGTCTGTTTAATTTCTGGGTGTATTATAAAATATAGTGATTATTATTTGGAGGGCGAGGAACACTATAAGCGGTTTGTATTTATTATAATTGGATTTGTTGTTTCTATATGATTACTTATTATCAGACCTAATTTAGTTAGACTTTTGTTAGGTTGGGATGGGCTAGGACTTACCTCATACCTTTTGGTAGTATTTTATCAAAGAGAAAATTCTTGTAATGCAGGCATACTAACAGTTTTAAGAAATCGTATCGGAGATGTAACGATTTTACTTAGAATTGCTTTAATATTTGGTAATGGTAGTTGGGATTTTTATGAGATGTCAAACAAGTTTTCTAATTGAGTTCTGATATTAGTTATACTAAGATGTTTTACAAAAAGAGCTCAAATGCCTTTTTCTGCTTGGTTACCGGCTGCTATAGCGGCACCGACTCCGGTTAGGGCTCTTGTTCATTCATCAACACTTGTTACGGCAGGTGTTTATGTGTTAATTCGATTTAGTAGGGTTATAAGGAGGTGCGGCTTAAGAATTGTTATATTAAGGGTAGCTAGTTTAACTATAATAATAGCAGGGGTTGGAGCTATACTTGAGATAGATATAAAAAAAGTGGTAGCGTTATCTACTCTAAGACAATTAGGGATAATAATTATGATTATTAGGGTAGAGATAAAAGAATTAGCATTTTTTCATCTAATTAGTCATGCTTTGTTTAAATCAAGTTTGTTTATGTGTGCTGGGTTCATAATTCATAGAATAAGAGGGAGTCAGGACGGGCGAAATATAAGTGGTTTCGCTATAAGAAGGCCTGCTCTTAGTATTGTGTTGAGAAGGGGCAATCTTGCTTTATGTGGGTTTCCTTTTTTGACTGCATTTTACTCAAAAGATTTTGCTATGGAATATTTAATTAGAAACAGGTTAAATTTTAGGGTTATTATGATAAGAGTTGTTGGTGTAGGTTTAACAGTAAGGTATAGATTACGTTTACTATACATAAGAGCAGTTAGAGTAAGAGTTAGAAATAGAGTGAGAGGATTTAGGGATATAAAATTAAAAATAAGCCAAAGAGTAATTTTATTATTTGGGTGTAGAGTAGTAATAGGATTTTTTATATATTGAGTGGTAGTACCGATGAACGGGCCTGTAGGA---TTAAGGGATATAGGGAAGAATAGATTAATAGTGATAATAATAATCAGAGGAGTAATCATATTTATAAAGATAGAGAGTAGATTACAGACAAAAAAATTTATAAAGGGTTTAGTAAATACAATATTAACAAGTATATGGTTTATACCTTTTTTAAGTACTAAATTAGTAAGAAAAGGTTTTGTTGATCTAGGGTTTAGTATATTAAAAGGAATAGAAGGAGGTTGAAGAGAATATTATGGAGCTTTAGGAGGGCGTTCAATTTTAGTAAAGGTTAGGTCTTTAATACAGATGATACAAAGATGTATAGTAGTATCAGGTTATTTGTTGACTAGAGTA---------------TTAAGAGTGGGAGTATTTTTTTTAGTACAATGGGTT------ATGATAAGACTATCTTCGATAATCTCTGTTTCTATCTCTTGTTTGTTAATTTTTTCAGGTACACCACTTCTCACTGCTTTAGCAGTTTCTTTTCAAGCTCTTTTAGTTTCTTTTGCTTCTTATCTTATTTTAACCACTTCATGGATATCTTATATCCTAATTTTACTTTTTGTAAGAGCTATAATAATCATCTTTACCTATGTCTCTTCTTTAGCCTCAAACGATTTTCTTATCTTAGCCTCTAAAGGTGTATTTACCTTTTTTACCGTTATAGCCTTAATTCTTTTGTTTCTA---CTCACTTATCCTCCTAGATCT------CTTACTAATTTATCACAAACTAATTTA---TCAGATTTAAATTCTAATTCAAAAAAAATTCATAATTTATACACTAATTACGCCGCTCCTTTAACAGTAATTCTCGTTATTTATCTATTAATTGCTTTAATCGCAGTCTTAAAAATTTCATTATTTTCAGAAGCTTCTTTACGA---CCTACTAGCCTGTAATTATAATTATAG-TAAATATAGGATAAGAATATGTA-ATAGTTTTACCTTTTGTATCAGGGGAGTTTGAAG-ATAAAATAATTTTACTATCGAATTAATCAGA-TTTTCTATGGGTTTTATTTAT--TA-ATAACATTT--------AATAAATGAAGG-CAGGTATGAGGTAAAAG-GTGTACGGTGGTTAGGATATCTAATT--------GTTTTTA---------TT---ATAAAGGGA----TAAGCTTTT-TAAGGCTCT-------------------AAA-AAGCTG--TATAATATAAAAAACTAGGCTTTAAAGTAGCTAAGTTACCATATTGTTTAGAA-TGATTTTTTTTTA--TAAACTAG----ATTAGATTTAT---AAAAAC---TATATTA-GTAATTATTAG---TTTATAA-AAAGAATGAATTTATTGAATAATGA---ATGAAATTGTA----AAAGAACTCAAAATATTTTAGATAGTTTAACAAAAACATTTTTATGGGAGGTAAAC-AAAGTAATACCTGCCCAATGAT----AATTAAATGGCTGCAGTATTTTAACTGTGCTAAGGTAGCATAATCAATTGTTTCTTAATTGGTAACTGGAATGAAAGGTTTAACTATTA-TATTTAGTTTGTTGAGTTAAATAGG--AGTTTAAAGTCAAGGTAATAATTCTTTGATT-TT-CT-AGGGGACGATAAGACCCTAGAAGCTTAATAAATTG-AA--------TAC-ATATTAG---CTATAA-GGTT----AAATTTATTTCACTGGGGCGGTGACAGTAAATAAACTATTGTA---AATTTAATA--GATCCTTATAATAAAGATATAATGGTTAAGTTACTCTAGGGTTAACAGTGTAATATACTTGGAGAGATCTTATTGATAAGTAGGATTACCACCTCGATGTTGAATTAAGAAT-TCTTAATGGTGCAGTAATCATAGTAGAAGGTTTGTTCAACCTTTAAATTCTTACATGATTTGAGTTCAAATCGGTTTAAGCCAGATTGGGTTTTATCTCTAGAAACATAA-AAGTTTTATTTAGTACGAAAGGGCCGGTGAGA-GTTTGTAGTCA-----------------AAAGGGCTAGAAATT------GGGTAA-------------------GTAATTAATTAA---ACCAA-AA---------TA----------------------------ATAGGTGTAAGATTT--ATAAATTATAAAG-----------TGAGACTAAAA-------------TAAAA--------------AGTTT--------------------AACATAA----GCT----------------GGTT-----------------------------------------------------------------------------------------------------------------------------------------------------TTTTGGCTTAAG-------------TTAAAA------------------------------------------------AACCATGTAAGAATT-----TAT-TAT---AATAGTT--------------TAAAGTATTGAAA-AT--------------------------------TAGTA--------------------GGTTAAAAATAA-----AGGATA-----------------------------------------AATTTGTGCCAGCATCTGC---------GG------------------------------------------------------------------------------------------TTATACTGTATTTGTGATCA--------AAAATAA-TTAGAAAGGC--------------------------TATTTAAAGTTTAGT--AAAT----------------------------------------------------------------AAA-----------------------------------------------------------ATTTTTGG----------TGAAATATTAGT---AAG--AACAAATAGACT------------------------------------------------------------------------------------------------------AAAAT-----------------------------------------------------TAAGTCAGGT--CAA-TTAGAACCAGGATTAGAGACCCTGTTACTT---TATTAAAGTCT-----AAGGAATAAAGT-TATAAATTATATGGTTTGGCGGCTTACTT--AATTTAGAGGAGTTTGCTAT--AAATCGATAAGCCTCG-CTAGTTTTTACCTAA-TTTAATTTTGTACACCATCATTTAGTTAATCTAATAAAAGA-TAGTTAAGA-CAAGTAGTCAAATAAATTAGATCAAGGTGCAGACATAAAAAGGTAATA-GTTAATTACAATATTAAGTAATA--AACAG----A-ATTAACTTAACAAATATA-----AATAAGTGGATTTAGTAGTAAT-TAGT--TATAT----TTGATTCTAAAAG-GTTAGTGTACAAATTGCCCGTCAATCTCTTAGGGATAAGTCGAAACAAAGTAGAAAAACCTGAAGGTTTTTCT---AGGGTTATAG-TTTATACAGAACAACTAATTTGCATTTAGACGGAAC---TAT--GTTACCCCTT-TACTTGAAAGTTTT--AATACATCAAATTGCAAGTTTGAAAAAGCAAAAGCTCAGGTTA-AAAGTACTAGTTAA-ATTATAACATTAAATTGTCAAATTAAAATTACTA----AAAGTGTACTTTAGTTTTTATAATGTAAATATAACATATAGTCCTTTCAAGACTAAACTAAC-AATTGTTTAAAAACGATTTAGATAGCTTAA---TAGAGCATTACATTGAAGCTGTAAAGG-TGGCA---CTCCTTTAAATA-TGAGTTTTAAGTTATCT--AAACTACAAGCCTTCCAAGCTTG-AAATAA--AAAATTAAACTC-AA-ACCGAAGTAGTTTTT-AAAAATACTACATTGTGGCTGTAGAGATGTG--T--AACACCTTA--GGTA--AGTAAAGTACCTTA-TTA-AAGGGCTACCTTGATACGGCAGAAATGTTTA-TTACCTTTACTA--CACTTAGTGACCGAAT-AGGTATAAGTCTTTTAAACTTATTATAG-TC----C-CACTCTGAGTG--ATCATTTTGGCGGATTAGCGCGTGAGGTTTAGGATCTTAAT-ATGGGG----A-TCCAAATGGTA-CCCTTAGTGGCAGA-TTTATGCAATAGCTTTAAAGACTATATAAGGCTCAGCCCTTAGGTATAAAAGGTAAGCTAAAA-AAGCTTAAGGGCTCATAACCCTTCTATGGATAA-CCCCTTTTAA-TTGACTGAAGCTAAA-A-AGAAGCGAACCACTGTTGATGGTTTAATTGG-GTTACCTTGTCGTT-CAAATAGTAGTTT-TA-AAAATAGTAGTTTTGGGTACTACAGTAGAGTGAAATATCTTCTTTTTGA-TTTACCTTGGTGTAAAAGGGCACATAAATTTTTGATATTTAAGG---TAAAT-----TAGGTAAT-------C-AAAACGAAAGTAATTTACTACATTTGGCTACGACCCAATATAA-GGCTAATGCCTCGTTTTA--TAAGTGT-AGTAAAGACTTCTAATCTTTAAAAAGCCTA-AAGGCTACACTT-AA--AACTACTAAGTCTTTAACATTTGTTTTGAAAGCAAATTTCGAGCT----CTTAAGCTCAGTAGTTAGTTTCCGTAGTTTAA-TTAAAACATTAGTATTGTAAACTAAAATTGACA-TCTCTGGGGACT-------AAAGGAGATTA----TATTTTCATTTACAATGAAAATTACC--TTAGGGCTCCTTTA----TAAGTTTTAAGTT-ATCTAAACTTAAGGCCTTCAAAGCCTTTTAAGAGT-CATTCTCAAACTT---AATCAGCATAGTGTATATAACACGGTAAGTTGTAAACTTACAGATACTTA------AAGTTTTGGTTT------
Gammarus_roeselii          ATGATAACTAACTTATTTTCTATTTTTGACCCGTCAACCCCAGGATTTTTATCCTCCAACTGATTGTCATCCTTTATTTTTGTGTTACTGGTGCCAATAACGCTATGAAACTTATACGCCCGTCCACATAAACTAACTAACCTAGTTTCAAATTACATCTCCATAGAATTTAAACCGCTAATCAAAAAATCACCATTCATGTTGATTATACCTATCACATTGTTTACACTTATTGCCTATAATAACGCTATAGGTCTTATTCCATATATCTTTACTTCACCTAGCCAACTAATCTTTACAGTTGCTTTAGCTTTACCACTTTGGTTAGCTTCTGTTACTTATGGTTGGCTTAACAACACATCAAACACCTTAGTACACTTGATCCCTCAAAGAACCCCTACTCTACTCATGCCTTTTATAGTTCTAATTGAAACAGTAAGAAACCTAATTCGGCCCTTAACGCTTGCTGTACGACTCTCAGCAAACATAATTGCGGGTCACCTGCTAATTGTTTTACTAAACTCAGCTGACCCGGTCAGACCTATACCAGCTCTCCCTGTTCTATTCGTGGCTAAAATTATACTAGTAACCTTGGAAACAGCTATTGCCTTCATCCAAGCCTATGTATTTAGCGTACTAATCACGCTATACGCAGCGGAATCGACAAATATACCGCAAATAGCCCCTATTTTGTCCACATACATTTTTTATACAATTATTATTACGCTCGTTTTACTAAGCTCAATCATTTATTTTTCAAACTCTATACCACCTAGAAATAGCCAATCAAGAAAAAATTTAACTAAGACG---CTTACCTGAATATGA---ATTCAAATAATTAACAAATGGCTATTCTCAACAAACCACAAAGACATCGGGACTTTGTACTTTATTCTAGGTGCCTGGGCTAGAGCCGTAGGCACATCACTAAGACTAATTATCCGGTCAGAGCTAAGCACACCAGGTAATCTAATTGAAGATGACCAACTATATAATGTAATAGTTACAGCCCATGCTTTCGTTATAATTTTCTTTATAGTTATACCAATCATAATCGGGGGATTTGGCAACTGACTAGTGCCATTGATATTGGGTAGCCCTGATATAGCCTTTCCACGTATAAATAATATAAGATTTTGGCTGTTACCCCCTTCTCTTTCTTTACTCTTACTGAGCGGGTTAGTCGAAAGTGGAGTGGGTACGGGGTGAACAGTTTATCCACCATTAGCCGGAGCTACAGCTCACAGTGGTAGGGCTGTAGACTTAGCTATTTTCTCACTTCATTTAGCCGGAGCTTCATCTATCCTGGGGGCTATCAATTTCATCTCTACAATTATCAATATACGGAGGCCAGGTATACCCTTTGACCAGGTTCCTTTATTTGTTTGGTCTGTGTTTATCACGGCCTTTTTACTTCTATTATCATTGCCAGTTTTAGCCGGAGCTATCACTATACTCTTACTAGACCGAAATCTTAATACCTCTTTTTTCGACCCTTCCGGGGGTGGAGACCCTATTCTGTACCAGCATTTATTCTGGTTCTTCGGCCACCCAGAAGTTTATATTTTAATCCTACCAGCTTTCGGAATAATTTCACATATTGTTAGACAAGAATCAGGCAAAAAAGAAACATTCGGAGCCCTTGGTATAATCTATGCAATACTGGCTATTGGTTTACTAGGATTTATTGTGTGAGCACACCATATGTTTACAGTAGGTATAGATGTAGACACACGGGCATATTTCACATCTGCTACCATAGTTATTGCAGTACCTACGGGTATCAAAGTATTTAGATGACTAGGTACCATGCAGGGAGGAAAACTATATTTTTCACCGTCTCTTTTATGGGCACTAGGGTTTATCTTTTTATTTACTTTAGGTGGTCTAACAGGAGTAATACTTGCCAACTCATCGATTGATATTGTACTCCACGATACTTACTATGTAGTAGCCCATTTTCACTATGTCTTGTCTATAGGAGCAGTCTTTGGTATTTTTGGTGGGTTTGTTCACTGATTTCCTTTATTCTCAGGACTAACCCTAAACCCATTAATAACTAAGCTACATTTTTATCTAATGTTTGTAGGGGTGAATATAACTTTCTTCCCTCAGCATTTTTTAGGTTTAACTGGTATACCACGCCGGTACTCTGACTACCCAGACTCATTCACAGCTTGAAATATTGTCTCCTCTGTAGGCTCATATATATCAGTCCTAGCTATGGCCTTGCTCATCGTTATTATTATAGAAGCCTTTATCTCCAAACGTCCTATTTTATTTGCCCTTAATTCACCTTCTTCATTAGAGTGGCAGCACCCGTATCCACCAGCAGACCATAGCTATAGCGATACTCCTATCCTAAGA---------------------------------------TCCTTGCCGACATGACACATAATTTCTTTTCAAGATAGAGCATCGCCCTCTATAGAACAACTAACTATATTTCACGATATTACTATAACTATTATTACATTAATCACCAGCATAGTTGCAATTAACATAGCCTTTCTATCATTTTACAAATTAACCGACCGATTTTTATTACAAGAGCAAACTATCGAAATTATTTGAACTGCTTGTCCAGTCTTTATTCTACTTATTATTGCTCTACCTTCCCTACAAACACTATATCTTCTTGATGATCCATTTACCCCAAATATCACAGTAAAAGCTGTTGGACATCAATGATATTGGTCGTACCAATACTCTGACTTCCCTGGGTTAGATTTTGATTCTTATATAACACCAACATCTAGGTTAACAAAC------------TCTCCCCGACTTCTGGAAACAGATAACGCTCTACCTTTACCAGTGCACTCACAAATCCGTATATTAACTACAGGAGCTGACGTAATTCACTCATGGGCCATACCCTCACTAGGCGTAAAAGCAGACGCAGTTCCTGGACGTCTAAACCAAATTATATTCTCAACTAAGCGCACTGGTATTTTTTATGGGCAATGTAGAGAAATTTGCGGCTCTAACCATAGATTTATACCTATTAAAATAGAAATTATTCCCATAAAAAATTTTTTAACTTGGGTGGTATCTATAGTA---ATGACAACAGCT---AACCACCCCTACCACTTAGTAGAAAAAAGTCCTTGACCTATCCTAGCTTCTCTAAGAGCTATATTTATTACTACGGGCCTAGTAAAATGGTTTCATCACTTTAACCCTTACTTAATTTTTATCGGTGTTTTAACAGTATTAACTACAAGAGCGCAGTGATGACGAGACGTGGCCCGGGAGGCTACTCTACAAGGATTACACACTATTAAAGTAGTGACAGGAATACGCCTAGGTATAATTTTCTTTATCGTCTCAGAAATTTTATTTTTTTTTTCTTTTTTCTGAGCCTTTTTTCACAGTAGCTTAGCACCATCAATAGAGCTCGGAGGGATCTGGCCGCCCACATACATTTACCCGCTAAACCCATTCCAAGTACCACTCCTTAACACTGCTATTCTTTTGGCTTCGGGTGTAACTGTTACTTGAGCCCACCATGCTGTACTAGAAAATCTACATGATAGTAGAATTCAAGGTCTAGCTATTACCGTGGTATTAGGAATTTACTTTACAGCTCTACAATATATAGAGTACATAGAAGCATCTTTCACATTAGCAGACTCTGTATACGGGTCTACTTTTTTTGTAGCTACTGGCTTTCACGGAATACACGTTATTATCGGCACATCATTCCTATTAGTATGTATATCGCGTCTACATATAGCTCATCTTACCAACTCTCATCACGTAGGTCTAGAGGCCGCAATCTGGTATTGACATTTTGTAGATGTGGTATGATTGTTTTTATATATCACCATCTACTGGTGAGGCTCA---ATGACAAAAACTATTATATCTAGTAACAGCCTAATAAAAACATTTTCGATAACTTTAGTTAAACTTCCTACTCCACTTAACATCTCAACCATATGAAACTTTGGGTCTCTGTTATCTTTATGCTTAATTATTCAAATTGTGTCAGGTCTACTATTATCTTCCTCTTATTCACCTGGAATTGAGACCTCTTTCCCACTTATAACTATAACAATAGAAACTATAGATAAATCATGACTTATCCGGTATATCCACGCGAATGGTGCCTCATTGTTTTTTGCCTGCCTTTATATTCACATCGGCCGTGGAATTTTTTACGGGTCAATGCTTTACAAACATGTGTGGTCAGTGGGGGTAACTATCTTAATTTTAGTAATAGCTACAGCTTTTCTAGGTTACGTATTACCTGTAAACCAAATATCCTTTTGAGGCGCTTCAGTAATCACTAATCTCTTTTCTCAAATCCCTTACCTAGGCCCAACAATTGTTGAGTATGTTTGGGGGGGCGTATCAGTACATACTATAACAATTATACGATTCTTTACCTTTCACTTTATTCTACCTTTTATCGTCTTAGCGATAGTAATTGTTCATATTACTTTCCTACACCAAACAGGCTCTAGAAACCCACTAGGCTTAACTTCAAACTCTATAAAAATCTCATTTAACTCATTTTTATCATTAAAAGATTTACTAGGTGTTTTACTTATCTCCACCTTATTCTTAACCTTAGTTCTAGGGCACCCCCTTCTTTTAGGAGATGATGAAAATTTTAATGCCGCTAACGCGGCAGTAACTCCCCAACACATCCAACCAGAATGGTACTTTTTATTTGCCTACGCTATTTTACGGTCAATCCCTAATAAACTAGGAGGAGTGATAGCGTTAGCTTTTTCTGTTCTTATTCTTTATACAATAACTTTAACCTTCAATTCCAAAATAAAAACAACAAGATTTTATCCTCTAAATACTATGCTGTTTTGATCGTTCGTAGTTACAGTTGCTCTACTTACATGAATTGGTATACGACCCGTGCAAGAACCTTATATTATAACAGGACAAATTCTTACTGTAATATACTTCTCTTTTTTTATAGTCAACCCGCTTATATTCAAGCTATGAGAT---AAACTTACTTAC------TTGGAAATAGTTGCAATAGTGGTTGTTTATATTATTTTAATAGTTGCTGTATTAGTAGGAGTTGCTTTTATTACATTAATAGAGCAAAAAATTTTAGCTGGGTCTCAGATTCGAGTAGGTCCTAGGTATGTAGGGTATATAGGTCTCCTTCAGCCTTTTTCTGACGCGGTTAAGTTGTTGACTAAAGAAAGCGTAAATAGGTCTCCTATGAGTGTTAAGGCTTACTATTTTAGTCCTGTAGCAGGCTTAGTACTTAGGTTACTTTTATGAGTGGTTTATCCTTTTAATGAGGGTGGTCTTAATTTAACTTATGGTATTTTGTTTTTTATTTGCGTAAGAGGTCTAGGGGTGTATCCTATTTTAATTAGAGGGTGGTCTTCTAACTGTAAGTATTCTATGTTAGGTAGCTTACGGGCTGTCGCCCAAATAGTTTCGTATGAAGTAAGAATATCTATAATTTTATTAGGGTTAGTTTGATTGAGTGGATCTTTCGGATTTTTCAGTATTTTAGAGATGCAGTATTGATCTTACAATATAATTTTAGTTATACCTCTGGGTTACTTGTGATTAGTAACAAGATTAGCTGAGACTAACCGGAGGCCTTATGATTTTGCTGAGGGTGAATCAGAGTTGGTTTCGGGGTTTAACACTGAATACGGGTCCAGAGGTTTTACTTTAATTTTTATGGCTGAGTACAGCAGTATTTTGTTAATGAGTTTACTATTTTCAATTATGTTTTTGAGCAGGGTA---TTTAATTCTGTAACTATTGTTAAAAGGCTATTAGTAGGGTTTATATTTGTTTGGGTACGAGCTTCTCTACCCCGGTATCGGTATGACAAGCTTATAAGAGTAGCTTGAAAATGTTTTTTGCCTGCTAGTCTTTTTATTTTTGTTTATTGTTTAAGGATAGGAAGAGTCTGTTTTATGTAT------------------------------------------ATTAGCTCTATTGTTATCACAATTTCTGCGAACTCTTGAATGGGCGCTTGACTGGGATTAGAAATTAATCTTTTATCTTTTATCCCATTAATCATCAGAAAAAAAAACAAATATTCTACAGAATCTGCTTTAAAATACTTTTTAATTCAAGCCTTAGCCTCAATTTTAATCATTTTTTCTGTCAACTTAGTTAGAATGCCTACTGCAGTTACACTAATATTAACAACAAGACTACTGCTAAAAAGAGGAGCTGCCCCATCTCATCAGTGAATACCAGCAGTAGTAGAAGGTCTATCTTGACCTTTATTTGCAATTTTGACTACACTACAAAAAATCGGACCGCTTATTTTAGTTTTTTTTTTA------CTTAAATACACTATTACACAAAAAATAGTAACTTTATACGCCACTTTATCCGCCTTAGTAGGCTCTGTTGGGGGGTTGATTCAAACTTCTTTACGCAAAATTTTTGCATATTCATCTATTACTCATTTAGCATGAATTTTAGGCACTCTACTTTGTTTATCTTGGGGGTGGTTGTTGTATTTTACTCTTTACTCTCTTGTTATAGTTTCTTTAATCTCAATCCTAAACCAAACTCAGCTATCAACACTAAACCAACTCACAACCTCAAATAAATCTTATACGCACCTGCTACTCTCAATAACTATATTATCATTTAGTGGCCTGCCTCCTTTCACGGGATTTCTACCAAAACTAATAGCAATCCAACTGTTGGTTTCTAGTCACCATTCAGCTATGCTACCCGCCCTGCTCATCGGCACATTTATTAGTTTGTTTTTCTATGTCCGCCTTGTTTTAACAAGACTTATGCTTGCCGCCTCGTCAGCCAACAACCACCATACCCCTATCAAGTCTAACTTCACTCTTGTGACTATTAACCTTATTGGTCTACTTGTACCACCTGCCTACATAGTATTTTTGATAGAAATGTTAATTATTACGCTGTACTTTGCTATCTCTATAGCTATCGCCGCTCTACTAGCCTCACTGGCCTGAGTAGCAGGTATAAACTCA---AAAAATCGAAACAAATTATCACCCTTTGAGTGCGGGTTTGATCCCTGTAAAAAAGCACGAGCACCATTTTCGTTTCGATTTTTCATAGTGACTATTTTATTTCTTGTATTTGACGTAGAAATCGCTCTTATCCTACCCTTAGGAATCTTAATTAAGTACTCAGACCCATTGATAATCATATACACTGCTTTAATCCTCACTCTAGTTATTACATTAGGGTTACTACACGAGTGGAACCAAGGTGCATTAAATTGA---CAGATGATAAATTAT---GTTATAAGAGGTATTTTATTAGGTTTTGTTGTCGGGGTATTCAGGTTTATTTTTAATTACGGGCATTTATTGAGTAGACTTTTAAGTTTAGAGCTACTTGGTTTAATAGTATATTGGTTGATAAGTTTAAGGGTTATGTGTAGAAAGGTTGAT---TTTTTTATACTATTTTACTTGGTTATAGTTGTTTGTGAGAGAGTCTTAGGTTTGTCCTTACTTATTAACAGAGTTTATAGATACGGATCTGATTATATGAAAACATATAGTATGCTAAGGTGG---------------------------------------------------------------------------------------------------ATGTGTAGTAGAGATAGATCGGTCTGGAAAAGGTGCGGAGCAGGTGAAATAGATTATGTTGGGTGGTCACTTAGCATTTTAAGGCTGTGGGTTATTATACTAGCTACT---------ATAGGGAGAGTTAGAATTAAAAAAGGTAATTGACTAAGGAGTGGGTTTGTAGGCTTAAACATAGGGCTAGTAAGAGTTTTATTATTAAGTTTTTATGTATCAGATTTTATGTTTTTTTACGTGGGGTTTGAGAGATGTCTTATCCCTATTTTTTTTTTAATTTTGGGTTGAGGATACCAGCCTGAGCGTGCTCAGGCTGGTATTTATATATTTTTGTATACTTTGTTTGGGTCTTTACCTTTATTTTTTCTAATCATTAAGGGTATGAACGGA---GGTTTTAGTTATATACACAATGAGAGGTCAACATATATGAGTGGT---TTTTTTTATATTTTTATACTAGGTGCTTTTTTAATTAAATTTCCACTCTATTCAGTGCACTTATGGTTGTTAAAGGCTCATGTGGAGGCTCCTGTAGCAGGGTCTATAATTTTGGCAGGGGTTTTATTAAAGTTAGGGGGCTATGGCATTATCCGATTTTTACCTATATGAGGCCAA---AAATTAAATAATTTAAGAGAGTTTATTATCTGCGTTAGAGTTTGGGGAGGCGTAATTATAAGATTAAGATGTTTACGCCAAATAGATATAAAGCTACTAATCGCGAGGTCCTCTGTAGTTCACATGAGTATGTGTATTAGAGGGTTGTTAATTTTAAGTGAGTGAGGGTTAAAGGGTACTATGGCTGTTATACTAGCTCATGGTCTTTGTTCATCCGGTTTATTTTATTTAGCGAATGTGTCATACGAGCGTAGATATAGTCGTAGATTAGTGGTTAATAAGGGGTTACTAAGACTTATACCTAGTATAAGTTTATGGTGATTTCTATTGTTAAGGGCTAATATATCAGCTCCGCCTACATTAAATTTACTAGGTGAAATTTTTTTACTTTCTGTTTTGGTTAGGTGGAGAAATTACATTATTATTGTGTTAGCCATATTGTCTTTTTTCAGGGCTGGGTATAGAATTTATTTATTTTCTTTAAGACAACACGGGGTATATCTATCTAGAAAAAGTGGCTATCATAGCGGTAAATTAGTAGAATATATAGTAGTCAGGTGTCACTGGATACCGTTAAATATAGTGAGATTGTGTTTATTTTGAGTAATT---------------------ATTTATAGGGTTTGTAGTGTGTGCTTAATTATAATAGGTTCGTTAATGTTTATTTTAGGTTTAATAAGAATCGGGTTCAGATATAACATAATTATTGAGTGGGAGGTATGAGAATTTAATTCTTCTTTAGTTAGAATGAGGCTTGTATTTGATTATATGAGATTAGTATTTCTAGGTAGTGTCTGCGTCATCTCGGGTTGTATTATAAAGTATTCTAGTTACTACATAGAGGGGGAGGTGAATTACTTACGGTTTGTGTACATTGTGATAATATTCGTAGTATCTATATGATTAATGATTATTAGACCTAATATAATCAGGTTATTATTAGGTTGAGATGGCTTAGGTTTGACGTCTTATGCTTTAGTTATCTTCTATCAAAACGAGCTTTCTGGTAATGCAGGTATACTAACAGTGATGAGAAACCGAGTTGGCGATGTTGCTATTTTGGTTAGAATTAGTTTAATGTTTGGCAGGGGTTGTTGAGACTATTTTTCACTA---TCTAATAGAAGAGCTTTAGTTACTGGCATAGTAGTGTTAGCTAGTTTTACTAAAAGAGCCCAAGTGCCTTTTTCAGCTTGACTGCCTGCTGCAATGGCAGCTCCTACTCCGGTTAGGTCATTGGTTCACTCTTCTACTCTTGTGACAGCAGGAGTATATCTATTAATTCGCTTTAGGAGTGTAATTAACAGTAGAGATATAAGATACTACATGCTGATTGTGTCAATTGTCACTATAGTAATAGCGGGTTTAGGTGCCATAGTAGAGGCAGACATAAAGAAATTAGTAGCTCTCTCTACTCTAAGGCAGCTAGGGGTCATGGTAATAATTTTGAGTGTTGGATTAAAAGAACTAGCTTTTTTTCATTTAATTACACATGCTATGTTTAAGTCTACTTTATTTATGTGCACTGGGTTTATGATTCATACCGTTAATGGTCAGCAGGACGGGCGAGTGATAAGTGGCTTTAGTGTTAGTAGGCCTTGCCTAGGGGCAGTGTTGGTCAGGACTAATTTAGCTTTATGTGGATTCCCTTTTTTAGCGGGATTTTATTCTAAAGATGCTATTTTAGAATGTATAGTAATAAATAGTATAAACTATGCTATTATTTTTGGTGTAGTTATTGGGACTGCTCTAACGGTTGGCTACAGGTTCCGGTTTGTATACATTACTAGAAGACAAAGTAGA---ATAAGCAATATTAGCGGGGCTAGGGATATTAGTAGTTTAGTTTTAAGCAGTATAGTTGTTTTGTTTTTAGCTAGGTTAGGTATAGGCTTTTTTATATACTGAGTATTTGTACCTACAAGCTTACCTTGTTTT---TTAAAAATAGAGCAAAAATTTTTTGTTGCTACAGTTAGTGTTTTAACAGGGTTAATTATAGTCTGGTATTTAAAAAAAAGCATTCAGATAAGAAATAAGTACATAAAGGTAGCAGAAATAGGGTTGTCTAAAATATGATTTATACCTTTTTTAAGGTGCAACAGTCCT---TTTTTTTTCTTGGGGGTTGGGGACACTAGTATAAAAGTAATTGACTTGGGTTGGTTTGAGTATTATGGGGGTATAGGCGGCGGTAGCTTTGTTGTTAAGGCAGGTAAAGTTATTCAAAGTAGCCAAATAATTCTTATAGTAAGGTGGTTTAGAGTCAGAGTTTTG---------------------GTTGGGGGCCTGGTGTATATTAGGTGAAGG------ATTTTA---------TCAGTACTATCTATTATTTGTTCACTTCTTTTCCTATTTTCATCCGCACCTTTAATTATGGCTTTTACACTAGTTACACAAACAATTCTAGTATCAGTGGTAACTTTCTTGATTATGCCAACTTCTTGGTTTTCTTTCATCTTGTTTATAATTTTTATTAGAGCAATAATAGTCATTTTTGTTTATGTATCTTCTCTAGCCCATAATGAATTTTTAAGACCACGATGAACCTCTTACTCTGCTTTCCTTATACTAACTATAACTATCCTATTGGTGGCA---CTCTCACAAAATATGTACTCC------CATCAATCCCACAACTACGTATCAATA---TCAGACTTGTCCTTAGGCTCTATATCTACATATAAGCTATACGCCCCCTACTTGTCAACCATCTCTATTTTTATAATTATTTATCTGCTAGTAGCATTAATTGCAGTTGCAAAAAATTCTTCTTACAATAAAGGACCACTACGATTTACTGCTAAACCATATTAATTATAAT----TTGTACAGGTAAAGAAAAATTT-ATTTTTGTACCTTTTGTATCAGGGGGGCTTAAAA-GTATAGTGTTAAAATATTCGAGTGTATCTGAACTTTGTG-----TTAATGTGG--T--GTTAAATTA---------CCGTGTTTAATATATTTATGTGGTGAAAA-GTGTACGATGGTATTGATATCTGGTT--------ACTTAAA---------AT---TTTTGGGGT----TAAG-TCTTAATATTATAC-------------------CAT-AATTAGGGTTTT-TTGAAAAAATCAGGCTTTAGATTAGCTTAATTTAGGTATTGTTTTAAA-AAATTTCTTAACA---GCCATAAA--TATTGGAGTTAA---T-AGGT---TATATAAAGGTAATAAAAA---TTTTTAA-AAGTAATGAGTTTATTGAATATGTG---GTGAAATCTAT----AAATAACTAAATAAAATCAAGACAGTTTAGCAAAAACATTTTTATTTGTGGTACTA-AAAGTAAGACCTGCCCGGTGAG-----ATTTAACGGCTGCAGTATTTTGACTGTGCTAAGGTAGCATAATCACTTGTTTTTTAATTGGGGACTGGTATGAATGGTTAAACTTGAT-T-TTTTGTTTGTTGGGTTTAATAAG--AAATTAAAGTCAAGGTAATAATTCTTTGATTAAT-TT-AGGGGACGATAAGACCCTAAAAGCTTTATAAGTT------------TAT-TGATTTA-TAGTGTTA-AATA---GATACTTATTTTACTGGGGTGGTATAAGTTGATTTGCTATAGGA---GTTGTATAT--GATCCTTTATATTAGGATGTGTTGGTTAAGTTACTTTAGGGCTAACAGTGCAATATTTTTGAAGAGATCTTATCGATAAAAGTGTTTGCAACCTCGATGTTGAATTAAAATA-TCTACGTAGGGTAGAAAATATAGTAGAGGGTTTGTTCAACCTTTAAATTTTTACATGATTTGAGTTCAAACCGGTTTGAGCCAGGTTGGATTTTATCTCTAAGTATAAGA-TAAATCTATTTAGTACGAAAGGGTCAATAGGT-TTTTGTTGGC------------------------------------------------------------------------------------------------------------------------------------------------------------------------------------------------AAAA--------------TGTTT--------------------AACATGA----GCTT-----------------TT-----------------------------------------------------------------------------------------------------------------------------------------------------TTTCTACTCAGG-------------TCTAGT------------------------------------------------GAACATGCTTATATA-----TTTATGG---CGTAGTT--------------TGAAGTTTTATTTTAT--------------------------------AGGTG--------------------CTCTATTAGTAG-----AGGTAA-----------------------------------------AATTCGTGCCAGCAGCTGC---------GG------------------------------------------------------------------------------------------TTAAACTTAGTCTGCAGTTG--------AAATATA-GTAGGTCAGC--------------------------TAATTTTAGTGTAAG--GTATA---------------------------------------------------------------ATA-----------------------------------------------------------AGGTTTGG----------TGAAATAA--TT---GGG--TTTATTTTAACG-------------------------------------------------------------------------------------------------------TGTT-----------------------------------------------------AAGGTTAAGTTATTT-ATAGAACCAGGATTAGAGACCCTGCTACTAGTATTATATAGTCT-----AATGAGTAATGTGCATAAATTATATGGTTTGGCGGCT-AGCT--TTTTTAGAGGGGTTTGCTTA--TTATCGACGAGCCTCG-TTAGTTCTTATTTTG-TCTATTTATGTACACCGTCATTTAGTTAGTCTTTTAAGTGAAAAACTAATA-TATTTAGTCAATGAAGCTAGATCAAGGTGCAGA-GTTACAAG-GTTAA-GTTAACCACAATATAAATGTGTATAAATGG----G-ATGGGTTTAACAAGCATTAGCTGAAAAAGTGGATTTAATAGTAAT-TATT--TATTT----TTGATAAGTTTTA-GTTAGTGTACAAATTGCCCGTCAATCTCTGTGAGGTAAGTCGAAACAAAGTAGAAAAACCGGAAGGTTTTTCT-A-AGGGCCGTAG-TTTAACTAGAACGACTAACTTGCACTTAGATGGAAT---GATAAATCTACCCTT---TTTAGAAGTG----AT-ACGTCGGGTTGCAAACCTGAAACAGCGCTAGCCTAAGTTA-AAAGTTCTAGTTAA-ATTATAACATTAAGCTGTCAAATTAAAATTACTTATACCAAGTGAACTTTAGTTTTTATGGTGTAACTA-AACACATAGTCCTTTCAAGACTAAACTGAC-GACCGTCTAAAAACAATCTAGATAGCTTAA--TAAGAGTGTCACTTTGAAGATGTGAAGG-TGTTA---TTTCTCTAGATA---AATTTTAAGTTATACATAAACTACTGGCCTTCCAAGCCGA-AAATA---------AAAAAT-TA-ACCAAAATAGTTTAT-AAAAATATTACGTTGTGGTCGTAGAGATGTG--A--CTTACTTTT--GGTT--AGTAAAGTACCTTA-TTA-AAGGGTTACCTTGATACGGTGAACATGTTTA--AACCTTTACTA--CATTATGTGACCGAAT-AGGTGTAAGTCTTTTAAACTTATTATAG-TG----A-TACTCTTAATG-AGCCATTTTGGCGAAAATACGCACAAGGTTTAGGACTTTGGG-GTGACT-TTAA-GTCAAATGGTG-ATCAAAGTGGCAGA-TATATGCGGTAGTTTTAAAGACTACAAAAGGCTTAGCCCTTCGATATAAAAGATAAGCTAATC-AAGCTGGAGGGCCCATACCCCTCTTATGGCCTTGCCTCTTTTCA-TTGACTAAAGCCAAA-ATTGAGGCTACTCACTGTTAATGATTATACTGGTACTACCTAGTCGTT-CAAAAAGTAGTTTATA-AAAATAGTAGTTTTGGGTACTACAGAAGAG---TGT-TCTTCTTTTTGA-TTTACTTTGGTGT-ATAGAGCACATAAATTTTTGGTGTTTAAGG---TAGGA-----TAGGTGAT-------C-AAAACAGAAGTAAATTG-TACATTTGGCTACGGCCCAAATTTT-GGTGAAAGCCCTGTTTTA--TAAGTGT-AAAAAAGACTTCTAATCTTTATAAAGTCTACAAGACTACACTT-AA--AGTTGTG-----CTTACTATTTGTCTTGAAAACAAATAAAGGGC-----TT-AAGCCCAACAACTAGCCCTTGTAGTTTAT-CTAAAACATTAGTCTTGTAAACTAAAACAGACT-TGTCCAATGGCT-------AAGGATGAAGTA---ATGTTTCACTTACAATGAAAAATACC--GTTTGGCACCCTTA----TAAGCTATAAGTT-ATATAAACTTAGGGCCTTCAAAGCCCTCAAAGAGA-CACCCTCGAGCTTTG-GATCGATATAGTGTATTAAACACAGTAAGTTGTAAACTTAAAGAAGCATAA----CAGGCTTTGATTA------
Garjajewia_cabanisii       ATGATAACCAATCTATTTTCTATTTTTGACCCCTCTACTACAAATATTCTCTTTTCTAATTGGGTGGCTATACTTATACCTATTTTATTAAGTCCCGTATTAATCTGAACAAGCCCTAGCCGGTCTAGCTTTTTATCTTCTATTTTTACTAACTATATCTTTAAAGAGTTTAAACCTCTAATTAAAAAATCTTCCTATTTCTTAATTTTTCCTGTAGCACTATTTACTTTTATCGCCTATAATAATCTATTTGGCCTAGCCCCATATATTTTTACAGCCCCTAGACAATTAGTTTTTACTATCACCCTCAGCCTGCCTATTTGAACAACTTTAATACTGTACGGCTGGTTAAATAACACCTCTAATCTATTAACTCATTTAATTCCCCAAAGAACACCTGTATTTTTAATACCTTTTATAGTCTTAGTTGAAACAATTAGAAATATAATTCGACCTTTGACTTTAGCTGTACGACTAACAGCAAATATAGTAGCAGGTCATCTTCTTATTGTTCTCTTAAACTCCGCTGAT---TTGTCATCTATTTTATTAACCCCTCTTATTTTTTCAGCCAAACAAATACTTCTTTTATTAGAGCTAGCTGTTGCCTTCATTCAAGCTTATGTATTTAGTGTCTTAGTTACTTTATACGCAGCCGAATTCACTAATGTGCCTCAAATAGCCCCTATTATATGACTACCCTTATTTATCCTAATTATCCTACTTGTACTTCTAAGAAAATTCTCTATTTATTTTCTTAGAAATAAA---ACCTTAATTAAAGGCCACTCTGGTAAAATCACTTTTAGT---GCGAACTTACTATGA---ATT------ATCAACCATTGACTATTTTCTACTAATCATAAAGACATTGGCACCTTATATTTTATTTTAGGGGCTTGGGCTAGAATAGTCGGCACCTCTATAAGAGTAATTATCCGGTCTGAGCTAAGAGCCCCTGGTAACTTAATCGGTGATGACCAGCTATACAATGTTATAGTAACAGCCCACGCTTTTGTTATAATTTTCTTTATAGTTATACCTATTATGATCGGGGGTTTCGGAAATTGGCTAGTCCCTTTAATACTAGGTAGACCGGATATAGCTTTTCCACGTATAAACAATATGAGATTCTGACTGCTACCCCCTTCACTTACACTTCTTATCGCCAGGGGTCTTGTAGAAAGAGGAGTGGGCACAGGTTGGACTGTTTACCCCCCTTTAGCAGGGGTAATGGCGCACAGAGGTAGAGCTGTTGACCTAGCTATTTTTTCTCTCCATTTAGCGGGAGCCTCCTCTATTTTAGGTGCTGTAAATTTTATCTCCACAATTATTAATATACGCGCCCTTGGTATAACAATAGACCAAATACCTTTATTTGTTTGGTCTATCTTCATCACAACAATTTTGTTACTTTTATCCCTACCTGTTTTAGCTGGAGCTATCACCATGTTGTTAACAGACCGAAATCTAAACACCTCCTTTTTTGACCCTAGGGGGGGGGGAGACCCAATTCTCTACCAACACTTATTCTGGTTCTTTGGCCACCCAGAAGTCTATATTCTTATCCTACCTGCTTTTGGCATAATTTCCCATATTGTCAGACAAGAGTCAGGTAAAAAAGAAACATTTGGGTCGCTAGGTATAATTTATGCTATGCTAGCTATTGGATTTCTTGGCTTTATTGTATGGGCACACCATATATTTACAGTCGGGATAGACGTAGATACTCGGGCCTATTTTACTTCGGCCACAATAATTATTGCAGTGCCCACTGGGATTAAGGTCTTTAGTTGGCTAGGTACTTTACAAGGGGGTAAAATTAATTTTACCCCTCCTTTAATCTGAAGACTAGGCTTTATTTTCCTATTTTCTATTGGTGGTTTAACCGGCGTAATACTAGCCAACTCATCAATCGATATTGTTTTACACGACACATACTATGTTGTAGCTCATTTCCATTATGTACTATCTATAGGTGCGGTATTTGGAATTTTTGCTGGATTTACCTACTGATTTCCATTATTCACAGGTCTAACGGCCAACCCCATGCTGGCAAAAATTCATTTTTATGTTATATTCATCGGTGTTAATTTAACATTTTTTCCTCAGCACTTCCTAGGTCTAACCGGTATACCTCGACGGTACTCTGATTACCCTGACTTCTTTACAGCCTGAAACATCGTCTCTTCTATAGGGTCCTACATCTCAGTTTTAGCGACAATGGTATTTATTACTATAATTATAGAAGCTTTTATAGCTAAACGGCCTGCTTTATTTTCTTTAAGCCTGTCATCTGCTCTAGAGTGACAGCACCCTTACCCCCCTGCTGACCATAGTTATACTGACACACCTGTATTAACT---------------------------------------TCATTGCCGACTTGACATATACTATCCTTACAGGACAGAGCTTCTCCCTCAATGGAACAACTAACTATATTCCATGACTTTACTATAGCTATTCTGACTTTAGTCACAGCTATAGTCATACTAAATATAATTTTTATTTCGTCCTACAGCCTTACAGACCGCTTCTTAATACAGCACCAAACCGTAGAAATTATCTGAACGGCCTGCCCGGTAGCTATTCTTGTCCTTATCGCTTTACCGTCTCTACAGACTCTTTATATTCTTGACGACCCATTTTCTCCAAGTGTTACAGTAAAAGCAATCGGGCACCAATGATATTGGTCATACGAATACTCAGATTTTTCTAGCGTAGAGTTTGACTCTTATATAGTACCCACCTCAGACTTAACACTA---------TACCGAGCCCGCCTATTAGAAGTGGACAATAGTGTTGCCCTACCGGTTAACACCCAAATTCGCTTAATCACAACTGGGGCTGATGTTATCCATGCCTGATCTATACCAGCCTTAGGCTTAAAAGCAGACGCGGTTCCAGGCCGTTTGAACCAATTAATATTCTCAATAAAACGCCCAGGTATTTTTTATGGCCAATGTAGGGAAATCTGCGGCTCAAACCACAGATTTATACCCATTAAAGTCGAAGCTCTCCCCATAAAAAACTTTTTAACTTGAATTATTTCTTTCAAC---ATGACAGCCTCA---AACCACCCTTATCACCTAGTTGAAAAAAGACCTTGGCCTATTACTGCTTCTTTTGGTGCTATACTACTGACCACCGGGCTAGTAAAATGGTTCCACCATTTTACTCCAACCCTCCTTTTAACCGCCATACTAGCCCTAACTCTTGTCAGAGCCCAGTGATGACGAGATGTTTCCCGAGAAGGTACACTTCAAGGTCTGCACACTTTAAAAGTCTCTACTGGCTTACGCGTAGGTATATTACTATTTATTGTTTCAGAAATTCTTTTTTTCTTTTCTTTTTTTTGGGCTTTTTTTCACAGAAGGTTAAACCCAACAATAGAGCTTGGCGCTATTTGGCCACCTACCTATATTTGACCCTTTAACCCGTTTCAAATTCCTCTTTTAAACACAGCTATTCTTTTAGGCTCTGGTGTGACTGTAACTTGAGCGCACCACGCTGTTACAGAAACCCTCCATACAGCAGCCATTAATGGCTTAGCTTTAACAGTTATACTAGGCCTGTACTTCTCTGCTCTACAGGCTATAGAGTATCTTGAGGCTCCTTTTACGATAGCGGATTCTATTTATGGGGCTACTTTCTTTGTGGCAACTGGGTTTCACGGCCTCCATGTAATTATCGGCGCTACTTTTTTAGCTATCTGTCTGCTACGCCTGCATAAAGCTCATTTTTCAAAAACACACCATATGGGCTTAGAGGCCGCTATCTGGTACTGACACTTTGTCGACGTAGTCTGGCTATTCTTATATATCTCCATTTATTGGTGGGGCTCC---ATGACAAAATCTATCACCAACGCAAATAGCCTAAGTAAGATTTTTACAAAGACTTTTATTAGCCTCCCAGCACCTACAAACATCTCCACTATGTGAAATTTTGGCTCTCTGCTTTCACTTTGTCTAGTTGTACAAATTGTTTCAGGTCTATTTTTAGCCTCAACATACTCAGCAAACTTAGAGACCTCTTTTACCCTAGTTACTCAAATTATAGAAACAAGAGATAAAGGATGATTAATCCGGAGGGTTCATGCTAATGGGGCCTCTTTATTTTTTGCGTGCTTATATATTCACGTTGGGCGCGGAATATACTACAGTTCGTTCCTACTAACACATGTTTGGTCAGCCGGAACAACTATACTTTTAATAATTATAGCTACTGCCTTTATAGGATATGTATTACCCGCGAACCAAATATCTTACTGAGGCGCCTCAGTAATCACAAACTTATTCTCAGAAGTCCCTTATCTCGGCCCAACAATTGTCCAATTTATTTGGGGAGGTGGCTCAGTGGATACACCCACCCTTATACGATTTTTTACTTTCCATTTTTTTCTCCCTTTTATTGTTCTAGCTCTAGTTATAATCCATATTACATTTCTTCACCAAACGGGCTCTAATAACCCTTTAGGACTTTCTTCCACAACTAGCAAGATTAAATTTAACTCATTCTTATCCTTTAAAGACTTATTTGGAGTCGCTCTAACAACTCTCCTATTTTTACTCGTAAACTTTTACTGGCCTTTACTGCTGTCAGACCACGAAAACTTTAACCCAGCTGATCCATCAGTGACCCCTAACCATATCCAACCAGAGTGATATTTTCTGTTTGCCTACGCAATTTTACGCTCTATCCCAAATAAGCTGGGGGGGGTTATCGCCCTACTTTTATCAGTATCAGTACTTTTTGCCTTACCGTTCACCTACTTAGCTAAAATAAAAAGAACTTATTTCTACCCCCTTAACGCTCTGCTATTCTGGGCCTTTATCATCACAGTAGCCTTACTAACTTGAATTGGGGCCCGCCCGGTTGAAGAACCCTATATCTTTACAGGACAAATCCTAACCCTACTTTACTTTAGTTACTTTATCCTGGCACCCTTATTAACAAAATTATGAGAC---ACTCTTACTTCT------TTGGAGATAGGTGTGATATTAGTAAGGTACTTAATTTTGTTAGTTATAGTTTTAATTAGAGTAGCTTTTGTTACTTTAGTGGAACAAAAGATTTTAGCAAGCACACAAATTCGAGTTGGGCCCAACTATACAGGCTTGTGGGGTTTATTTCAGCCTTTTGCAGATGCTGTAAAGTTATTAAGAAAAGAAGGGAGAAGTACTCGATTTACTAATGTAAAGATTTATTATTTGTCACCGGTAGTTAGGTTAAGACTAGGATTGGTATTATGAGTTGGGTACCTATTTGAAAAAGGGGGTGTTGACTTAATGTACACTGTGTTAGGGTTTATGTGTTTAAGGGGTTTGATGGTTTACCCTATTTTAACTAGTGGCTGATCGTCTAATTGTAAATACTCAATATTAGGTAGATTACGGGCTGTAGCTCAAATAGTCTCTTATGAGGTAAGTATAGCTATAGTATTGTTAAGTTTAGTTTGGTTAAGTTGATCTTTTAGATTTTATGACTTGATTGAGGACCAATATTTACTATGAAATATTTTTCTGTATTTGCCATTAGGGTGAGTGTGGTTTGTTTCAAGACTGGCTGAAACAAACCGCACTCCGTATGATTTTGCAGAAGGGGAGTCTGAGCTAGTCTCGGGGTTTAATACCGAGTACGGGTCTGGAGGGTTTGTACTAATTTTTATGAGGGAGTATAGTAGAATGTTGTTTATGGGGTTTTTATTTAGAGTTTTGTTTTTGAGAAGGTCT---GTTAGAGTGTGGGTCTTATTTAAGAGAATAGCGGTAGTTTTTAGTTTTGTTTGGGTACGCAGCACTTTACCTCGATATCGGTACGATAAGCTAATAGGGTTAGCTTGAAAAAGATTTTTACCTGTGACACTGCTAATATTTAGGTACTACTTAAGAATAAGAGAGAGCAGGTTATTTTATTTGTTAGCCCACCCTACCACCGCCTTATTCTATACTGCCTTGTTTACCTCTGTTGCTATTACAACTTCAACCAACTCATGATTTATTGCCTGAGTCGGCTTAGAGATTAACCTACTGTCATTTATCCCTTTAGTACTAAGTAAAAAAAATAAATACTCTGTAGAGTCAGCCTTAAAGTATTTTCTAACCCAGAGACTAGCCTCAATTTTTATTATTTGGGCCTCAGCTATGGGGCCCCGTTATGACCTATCA---CTTTTAATTATAATAATGCTTCTTTGAAAAAGGGGGGTTGCACCTTCACACCAATGGGTACCTGCTGTCGTAGAGGGTTTATCTTGAACACTTTTTACCACCCTTATAACACTACAAAAAATCAATCCCTTAATCTTAACTTTTTTTTTG------TTCAAATCAGACCTTATTTATATCTTTATTATTCTATATATTATAACTTCATGCTTAGTCGGAGCTTTAGGCGGTCTAAGTCAGACTTCCTTACGAAAAATTATTGTGTACTCCTCTATCGCACACTTAGCTTGGATATTGGCGACATTAACTACAAGGTCATCCTTATGGCTAAGATACTTTATTATCTATGCTTTTGTACTAAGGTCTCTAACATTTTTACTAAGTTATACCCAAATAAGCACTTTAAACCATGTAGCTAACATAAATAAATCTTATCTGTCCTTTATTATCTCAATTTCTGTTCTTTCTTTAGGTGGCCTGCCTCCATTTACAGGCTTTCTAGGTAAACTTCTAGCGGTTCAACAGCTAGTACTTACACCAGAGAGCTTCCTACTGGTCCCTTTATTAGCTAGAGCTTACCTCAGTCTTTTTTTTTACGCCCGAGTTCTATTAGCCAGACTATTACTATTATCCTCCTCCTCAAGCACACTGAATAAGACTAAAAAGACTAACTCTACTCTATTAACTATTAACTTAATTGGGTTGTTATTACCTGCCATAAGCATAATTCTTTTAATGCCG------GTTATCTCAATAATACTATCACTCTCACTACTTATTTCTATTTTACTAGCCAGACTAGCTTTAGTAGCGGGTAAAAAATCAATAGTTGACCGAGAAAAACTTACCTCGTTTGAGTGTGGCTTTGATTCGAATAAAAAGGCTCGAGCGCCTTTTTCTCTACGATTTTTTATAGTCACTATTTTATTTTTAATTTTTGATGTTGAGATTACTCTTCTGCTACCTCTTGGATTTTTAAGCCCTTACTCTGACCCCCTAATAATCACACTAACAGCTAGACTCTTAGCTTTCATCTTAATTTTAGGTCTTGTTCATGAGTGAACCCAAGGCGCTCTTGCTTGAGTTCACATGATATTTTAT---AGTGAGGGTATAATTAGATTAGGATTAATTGTAGGGAGTCTGAGATTTGTTTTAAATTATGGGCACTTACTAAATAGCCTATTAAGGCTAGAGTTTTTATCGCTGGTAATTTACTGGTGGCTTAGAGTAAGAATAACGTACGCAGGAAAAGATTTTTTTTTTTCTCTTTTTTATTTAGTGATAGTGGCTTGTGAGGGAGTTTTAGGTCTCTCTCTTCTTATTAGTAGAGTGTACAGGCACGGAGTAGACTATATAAAGAGATATAGTAGATTAAGGTGTGTGTTAAGAGGGCTGGTAGGAATTTTTAGTATGGTAGTGGTTAGAGGCGTCTGGGGGGAAAGGTTATTTTTAGTTGTGTTGATAAGTGGGTTAATGGTAATAAGCAGAAGGGATAGACTTGTCTGAAAGGCGGGTCTATCCGGGGAATTAGATTATGTTAGCTGAAGTCTTAGGCTACTAAGGTTTTGGGTAGTTTTTCTTGCTATT---------TTAGGCAGAAAAGCAGTTAAAAAGGTCAGTAGGTTGCGAGGGGTTTTTGTTGGGTTGTCTATAAGGTTGTTAGGTTTGTTTTTAGCGAGATTTTATGTGTCAGATTTTATATTTTTTTATTTAGGGTTTGAAAGCTGTTTGATTCCTATTTTTTTTTTGGTTCTGGGTTGAGGGTACCAACCCGAACGGTCTGGAGCTGGGGTTTATATGCTGTTCTACACTTTACTGGGATCACTACCTCTTTTTTTTTTAATCTTGAGGTTTTATAGTAAA---AATGGGGGCTATATAGCTGTAGTAAGC------GAGTTTAGTGAAAGGGTTTTTTTTATTTTTTTAGTGGGCGCATTTTTAGTAAAATTTCCTATATATTCAGTACACTTATGATTATTAAAGGCGCACGTAGAAGCTCCTGTAGCAGGCTCTATAATTTTAGCCGGGGTAATGTTGAAATTAGGGGGTTATGGCTTAATCCGATTTTTACCTGTGTGCCCAGTT---AAGCCTGTGTTACTAGCAGAAATTATTATATCCTTAAGAATGTGGGGTGCTGTATTACTAAGGTTAAGTTGTCTGCGCCAGATAGATATAAAATTATTGATTGCTAGTTCATCAGTTGTTCATATAGGGCTATGTATTGTAGGTTTATTAGCCCTGAGAGATTGGGGGTTTAAGGGGGCCTTAGTGGTTATAATCGGGCACGGGCTTTGTTCATCTGGTCTTTTTTATTTAGCTAATGTGGTGTACGAGCGTAGTCATAGCCGAAGTATGGCAGTTAGAAAGGGGTTTCTAGCTTTGATACCCAGGATGTGTTTATGGTGATTTATATTATTAAGGGTAAATATAGCTGCGCCCCCTAGGCTGAATTTATTAGGAGAGATTTTTTTGATTAGGACCTTAATGAGATGAAGAAGCTATATGTTGGGCGTAGTGGGGCTTATGTCTTTTTTTAGGGCAGGCTATAGTTTGTACCTTTTTTCTTTAAGGCAGCATGGGGTTTACTTAAATAGAAAGAGGGGGTTTCACAGGGGTAGTGTGCTAGAGTATCTGATTTGCGCTAGGCACTGGGTCCCGGTAAATGTAATTATTTTATGTGTAGTTTGGCTAGTA---GTGAGAATTGGGTTTAAAGTTTTTAGAGTCATAAGTTCTGGCCTGCTTATGGTAAGTAGGGTAATATTTTTTAGGGGTCTGTGTAGAGTGTTGTATAACTATAGTTTAATTATTGAGTGAGAGATTTTAAGGTTAAGCTCGTCTATAGTAAGTATAAGGTTAGTATTTGATTGAATAAGGCTAATTTTTTTAGGTAGAGTTTGTTTAATTTCAGGTGTTATTATAAAATACTCTGAGTACTATATAGATGGTGAAGTGAACTTTGTGCGGTTTAGGTTTATTCTTAGTATATTTGTAGGCTCTATATGGCTTTTAATTATTAGCCCTAATATAATTAGACTGCTATTGGGTTGGGACGGCTTAGGCCTGACCTCATATGCTTTAGTTATCTATTACCAAAATGAGTTGTCTTGTAACGCAGGTATACTAACTGTTTTAAGAAATCGAGTGGGTGATGTTGCAATTCTTTTAAGAATTGCGTTGTTGTTTAGAGAGGGCGGGCCTGATTTTTACGGTGTATTTTATATTATAGACAGGGGTCTAGTATTTTTAGTAATTTTAGCTGGGTTTACAAAGAGAGCCCAAATGCCTTTTTCTGCGTGGCTACCCGCGGCTATAGCTGCCCCTACACCAGTTAGGGCCCTCGTTCACTCTTCTACACTTGTGACTGCTGGGGTTTATTTGTTAATTCGGTTTAACGATATTGTCCAAAAAAGAGATTTAAGGTTGGTTCTTTTAAGAGTATCAACTATGACTATATTTATAGCGGGTCTAGGGGCAGTATTTGAGAGAGATATAAAAAAGGTAGTAGCTTTATCTACTCTTAGGCAGCTGGGGCTTATAATTATAATTTTAAGGGTTGGTATAAAGGAACTAGCTTTTTTCCATTTAATTGCGCATGCAATATTTAAGTCTAGTTTATTTATATGTGTTGGGTTTATAATTCATGGTTCTGGTGGCGCCCAGGATAGGCGCCAAATAAGTAGATTTAGATTAAGTAGGCCTATGCTAGGAGTTATACTAGGCACAACAAATTTAGCCTTATGCGGGTTTCCATTTCTAGCTGGGTTTTACTCAAAAGATGCTGCGTTAGAATATATACATTTAAGGTCCATAAATTTAAGATTTACGGGTCTAATTATAGCAGGCACTGGTTTAACTGTAGCTTATAGCTTCCGAGTGTTATATTTAAGTGCCTCCGGTACTAATGTTATGAGGAGTATTAGCGGGATAAGGGACTTTGATTTTACTGTTGTAAAATCAGTAGCAATCTTATTTTTAGCTAGTTTGTTTAGAGGATTTTTAATATATTGGGTAGTTTTACCTCTTGAGGTAGCGAGTTTC---TTAAGTGGGCCCCAAAAGTACTCTATCGCGCTAGTAAGGCTTATAGGCGGAGCCGGCTTGTATAGAGTTATACAGTTAAAGAGCATAGGAGGCTCTAAAGGGTTTAAGATGCTTGAAGTAGCTGTAAGTACTATATGATTTTTAGGGCAGCTTAGGACTAAGCTTCTTGTACGGAGCTCGGTAGTAACAGGGCTAGTCAGAGTTAAACTAATAGATACAGGGTGGTTTGAGTACTACGGGGGTCAAGGAGGTCGGTCTATTTTGTTAAAGTCAAGAGAGACATTACAGCAGGCTCAGGGCAGGCCTATAGTTAAAAGTTTTATAATTACTGTTTTT---------------------TTAAGATTAATGGTTTTAGTACTGATAGCT------ATGACC------CTATTTATCTTCTCCACAACCATTTCTATTTTTTTTTTGTTTTCTAAAACCCCATTAATAATAGCCTTACTCATTGTCACCCAAACAGTAGTAGTAACCTTATCTATTTATATCTTTCTTTCCACTTCTTGGTTGTCTTTTATCCTATTCATAATCCTTGTCAGAGCTATAATAGTTATTTTTGTTTACGTCTCCTCTTTAGCCTCTAATGATTTTCTTGCTCTACCTAACGCTATAGGTGTAACTTATGCATCCTTCTTATTACTACTTATATTAAGGGCTTACTTAATACTAACTAAGCAAGAT------AGTCACGCTAACTCCCAGTCAAATTTA---TCTGATATAGACCTAGGCCCTATAATCTCGTATAAGCTCTACGCTCCAAATACTAGGCCCCTTACGATATTCCTAATTATTTATCTACTAGTAGCTTTAATTGTAGTTGCTAAAATTTCTATAACCTCTAAAGGGGCCCTACGA---GCCCTAAAATCCTACTGCTAGATGG----GTATAAAGATAAAGAAAATTTG-GCAGTTGTACCTTTTGTATCAGGGGAGTTTAAAA-GAAGTTATAGTTGTTTATCGAGTGATGTGGAACTTTCTA-----TTAAGGTAA--TA-GTTGAACTT---------ATTACTGTAAT-TTTTTATGGGGTGATAA-GTGTACGACACGTTTGGTTTCTATTT--------ACTTTTT-------TAAG---GGGGGGGGT----AAAGCTCTTCTTTGTCTAT-------------------ATG-GACTAGACTGACTTAAAGAAAACAAGGCTTTAAATTAGCCAGGCTATTAAATTGTTTTAAA-TAATCT--TAAAA-TTCTAATATA---GGTAGATTTAA---A-AGGT---TAACTTT-AGTAGCACTAT---CTTAGAC-CGATAATGAATTTATTGAATATAAG---GTGAAAATATA----AAGTTACTCAGGGTAAATTAGAAGGTTTAGCAAAAACATTTTTACTAAAGAGCTTA-GTAGTAGAGCCTGCCCGGTGAG----TATTAAACGGCTGCGGTATTTTGACTGTGCTAAGGTAGCATAATCATTTGTTTCTTAATTGGTAACTGGAATGAACGGTTGAACTGGTT-TGACAAGTGTGTATGTTTAAATAGA--AAATTAAAGTCAAGGTAAGAATTCTTTGATA-GT-TT-AGGGGACGATAAGACCCTATAAGCTTGATAGATAT-AT--------GAT-AGGTTTG-TTTTTTA--AGT-----TAGTTTGTTTTACTGGGGCGGTACTAGTATTTTAACTATT-AG---TTAACTTAG--GATCCTTAAAATATAGATGGCACGGAAAAGTTACTTTAGGGATAACAGTGCAATATTTTTGGAGAGACCTTATCTATAAATGTGTTTGCAACCTCGATGTTGAATTAAAATT-TCTACGTGAAGCAGGAGGTACGATAGAAGGTTTGTTCAACCTTTAAATTTTTACATGATTTGAGTTCAAATCGGTTTAAGCCAGATTGGATTTTATCTCTAAATAAGTTT-AAATCCACTTTAGTACGAAAGGGTTGATTGGA-TTTTGTTAGC------------------------------------------------------------------------------------------------------------------------------------------------------------------------------------------------------------------TATTT--------------------AGCGTGG----GTTA-------------AGGGTT-----------------------------------------------------------------------------------------------------------------------------------------------------TTCTTTAGCA-----------------GAGC------------------------------------------------GGACATGCGAGCTCT-----AGTGTAAT--TGTAGTT--------------TGAGCAATTA----AT--------------------------------AAGTC--------------------TGCTATTATGAG-----AGGTGA-----------------------------------------AATTGGTGCCAGCATCTGC---------GG------------------------------------------------------------------------------------------TTATACTAGGTCT----TAA--------AAACTAATTTAGGTTGGT--------------------------TATTTTTT---CAAATTGAGGA---------------------------------------------------------------ATT-----------------------------------------------------------GTTTTTGG----------TGAAATAAGGCT---AGG--TTTATTTTTGGT--------------------------------------------------------------------------------------------------------GGA-----------------------------------------------------AAGATCAGGC--AGA-GGGGGACCAGGATTAGAGACCCTGTTACTA--TTTATATAGTCT-----AATGATTACAGT-TATAATTTACATGGTTTGGCGGCTTAGCT--ATATTAGAGGAGTTTGCTTT--TAATCGATAGGGCGCG-GTGGCTCTTGTCTGG-TTTATTTATGTACACCGTCATTTAGTTAATTTTAATAGAAA--AATTAAGG-CATTTAGTTAAGTAAATTAGATCAAGGTGCAGA-GTAAGCAGAAAGTA-GTTGACTACAATATAAACTAATAT-TATAG----G-CGTAAAAAAGTAAATATT-----AACAAGTGGATTTAAGAGTAAT-TATT--TATGT----TTGATTTTACTTG-CTAAGTGTACAAATTGCCCGTCAATCTCTGGGAGATAAGTCGAAACAAAGTAGAGATACCGGAAGGTTTTTCT---AGGGTCGTAG-TTTATA-AGAACGGTTAACTTGCATTTAAACAGAAC---TAA-AGTCTACCCT--GGCTTGGAAGGTTA--AA-CCATTAAGTTGCAAACTTGATATAGCGTAAGCTCAAGCTA-AAAGGACTAGTTAA-ACTATAACATTAAATTGTCAAATTAAAATTACTA----CCAGTGTCCTTTAGTTTTTAAGGTGTATCT--AACATATAGTCCTTTCAAGACTAAGCTAACTTATTGTTTAAAAACTGTTTAGATAGCTTAA--ATAGAGCGTTGCATTGAAGATGCAAAGG-AGAGT---TATCTCTGGATA-TAAGTCTTAAGTTATAC--AAACTATGAGCCTTCCAAGCTTA-AAAAAAG-AAAATTAGACTT-AA-GCTAGGGTAGTTTAT-AAAAATATTACATTGTGGTTGTAAAGATGTG-CC--CACCCTCCT--AGCA--AGTAGGGTACCTTATCTA-AGGGAGTACCCTGATGTGGTAAACATGTTTA-TAACCCCTACTT--CACCAAGTGACCGAATAAGGTGTAAGTCTTTTAAACTTATTATAGACC----A-GACTCTTAGTG--ACCATTTTGGCGAGTAAGGGCATAAAATTTAGAATTTTGAA-GTGGGT---TC-AGCAAATGGTG-ATCAGAGTGGCAGATTTTATGCAATAGCTTTAAAGACTATACAAGGCTAAGCCCTCTGATATAAAAGATAAGCTAACAAAAGCTGAAGGGCTCATACCCCTTTAATGGTCTT-CCTCTTTTAA-TTGACTAAAGCCAAATA-AGAGGCTAATCACTGTTACTGATTTAACTGGGGTACCCTGGTCGTT-CAAAAATTAGTTTATATAAAATAGTAGTTTTGGGTACTACAGAAAAG---AGT-TCTTTTTTTTGA-TTTACTTTAGTGT-AAAGAGCACATAAATTTTTGGGGTTTAAAG---TATA------AAAGTAGA-------C-AAAACTGAAGTAACTCT-TACGTTTGGCTTCGGCCCAAATCAT-GGCCAAAGCCCTGTTTTA--TAAGTGT-AAAAAAGACTTCTAATCTTTAAATAGCA-C-CTTGCTACACTT-AA--AATCATTAAGTAACAAACATTTGTTTTGAAAACATTATAAGAGC-----CCTCAGCTCAATGATTAGCCTTTGTAGTTTAT-AAAAAACCTTAGTCTTGTAAACTAAAATAGAGC-TTTCCAAAGACT-------ATAGGCGATTAA---AATTTTTACTTACAATAAGAAACACC--GTAAGGCGCCTTTA----TAAGTCTTAAGTT-ATACAAACTAAAGGCCTTCAAAGCCTTATAAGAGG-C-CCATCAGACTT---GACTGG-GTGGTGTAAGTAACACAATAAGTTGTAAACTTAGATATGCTA-------GTGCTCCGGTTT------
Gmelinoides_fasciatus      ATGATAACTAACCTTTTTTCAGTATTTGACCCCTCAACACCTTATTTGTTATCGTGCAACTGAGTCTCTATTATTGTTTCTTTCTCCTTTTTACCTTTATTGCTGTGGGTGTCACCTTGTCGTGTGAATAAGGGATTTTTAGACTTATACACTTACCTTATTAGAGAATTCAAGCCCTTAGTCAATAAGTTAGTCTATACTCTTATCTTACCTACCACTTTTTTTATAATTATTATAGTAGGCAACACCGTTGGCCTACTTCCTTATGTTTTTACCTACACAAGACAATTGTCAATAGCGGCTTCATTAGCCCTGCCCGTCTGAGTGTCAATAATAATATATGGGTGAATTAATAACACATCCAACCTCCTGGCTCATTTAATTCCGCTAGGTACTCCTTCTATCCTAACCCCTTTTATAGTTTTAATCGAAACAATTAGTAACCTAATCCGGCCTTTAACACTGACTGTGCGACTAACAGCTAATATAGTAGCGGGTCACTTACTAATTGTTCTACTTAGCTCAGCTAAC---CCGGCCCCAATACCTCTAACGCCAATTATTTTCGTCTCTAACTTCACTTTACTAGTTTTAGAGTTAGCTGTAGCTTTTATCCAAGCGTACGTATTTAGAGTGCTAATCACACTCTATATATCAGAATTTAGAAACATCCCGCAAATAGCCCCTTCACTCTGACTACCTATCTTCACTTTAATTATCTTTATTGTCATCTGAGGGCAAGCCGCTATCTATTTTTATAAAACCCAC---TCTAAAACAAATAGAGAACCTTTAAACTTTCATTTA------ACTACCTGACTATGA---ATA------------CGGTGATTGTCTTCAACTAACCATAAAGACATTGGAACTCTTTATTTTATTCTAGGAGCCTGAGCTAGCGTAGCTGGGACTTCTTTAAGAGTTATTATCCGGTCTGAATTGAGGTCCCCAGGTAATCTAATGGGGGATGACCAGCTCTATAATGTTATAGTCACAGCACACGCTTTTATTATGATTTTCTTCATAGTGATACCAATCATAATTGGGGGTTTTGGTAATTGATTAACCCCTTTAATACTCGGAGCTCCTGATATAGCCTTTCCGCGAATAAACAATATAAGATTTTGACTACTGCCCCCCTCACTAGCTCTTCTTGTCTTAAGAGGTGTAGTTGAAAGAGGAGTTGGAACAGGTTGGACTGTGTACCCCCCTCTGGCTAGAAATGTAGCTCATAGGGGGCCAGCAGTTGATTTAGCTATTTTTTCGTTGCATCTAGCTGGAGCCTCTTCTATTTTGGGTGCAATTAATTTTATCTCCACTATCTTTAATATACAAAGCCCCGGTATAAATATAGAACAAATGCCTTTATTTGTGTGGTCTATTTTAGTCACAACAATCCTACTTTTACTTTCTTTACCCGTTCTAGCAGGAGCCTTAACCATGCTTCTCACAGACCGAAACACCAACACATCATTTTTTGACCCTAGCGGGGGAGGAGACCCTATTCTTTACCAACATTTATTCTGATTCTTTGGTCACCCCGAAGTGTACATCCTCATTATTCCTGCCTTTGGGATAATCTCCCATATTGTCGCCCAAGAGTCAGGTAAAAAAGAAACCTTCGGTGTTCTAGGAATAGTATATGCTATGCTAGCTATCGGGTTGCTGGGCTTTATCGTATGAGCCCACCATATATTCACTGTAGGTATAGACGTAGACACCCGAGCCTACTTCACATCCGCCACTATAATCATTGCTGTCCCAACTGGGATCAAAATTTTTAGTTGGCTAGGGACCCTCCAAGGAGGAAAACTATACTTTTCTACGGCATTAATTTGGTCTATGGGGTTTATTTTTTTATTCACTGTTGGGGGTCTAACAGGGGTTGTGTTGGCTAACTCTTCATTAGATATTGTTCTTCACGATACCTACTATGTGGTTGCTCATTTCCACTATGTTCTATCAATAGGCGCAGTTTTTGGTATCTTTGCGGGGTTCCTGCATTGATTTCCTCTATTTACGGGTTTACATTATAACATTGCTTTATCAAAAACCCATTTTTATCTAATATTTACTGGGGTGAACTTAACTTTTTTTCCCCAACATTTTATAGGTCTAACCGGGATACCCCGTCGGTACTCAGATTATACAGACGCTTTCAGAGCTTGAAACTCAGTGTCCTCTATTGGCTCTTATATCTCCGTACTCGCAATAGTTACATTCGTACTTATAATTACAGAAGCTTACTTAGCCAAGCGCCTTATTCTGTTTACGATAAATTTATCAACTCCTTTAGAGTGACAACAATACTACCCCCCAGCAGATCATAGCTACCAAGAGACGCCTATCCATAGCTACCGTTCTAACTATAAGCAGCTGTACACAAAAAATTACCATTTGCCTACTTGACATATAGTGTCTTTCCAAGATAGGGCCTCACCGTCTATAGAGCAGCTAATCTCATTTCATGACTCTACCATATCTATCCTTATTACTGTTATTTTAACTGTGTTAATAACTATAATTTTTATCTCTAGTTGCAAATTAACAGACCGGTTCTTACTGCAACAACAAAATATTGAGCTCATTTGGACAGTGGCCCCGGTACTCGTTATTGTTTTTATCGCTATACCTTCGGTCCAAGTTCTTTATTTACTAGATGACCCGTCTTCACCAAACCTCACTATTAAGACTATCGGGCATCAGTGATACTGGTCCTATCAGTACTCAGACTTTCCTGCGATCCAATTTGACTCTTATATAACTCCTTCTACCCCGTTAACACAGGCTACATTAGCTAGTGCTCGTTTGTTAGAGGCTGATAATAGAATTTCACTACCCACTTTAACACAAATCCGATTAGTAGCCACAGGAGCTGATGTAATTCATGCTTGAAGTATGCCAGCCTTCGGCTTAAAAGCTGACGCCATTCCGGGGCGACTAAACCAACTAATATTCTCTATCACACGGCCTGGTATTTTTTACGGTCAGTGTAGAGAAATTTGTGGGTCTAACCATAGGTTCATGCCAATTAAAGTCGAAGCTATACCCATAAAAAATTTTTTAAACTGAATCGAAGTTTGTGCC---ATGACAACTCAT---AGCCACCCCTACCACCTTGTCGAAAAAAGACCCTGACCTATCACAGCTTCTTTAAGGGCTATGCTCCTCACCACTGGTTTAGTAATATGGTTCCACCAATTATCCTTATCTCTCTTTTTAGTCGGGCTCATAAGAGTATCTTTAGTCAGTTTCCAGTGATGACGAGACATCTATCGAGAAAGTTCTTTAGAAGGTTTACACACAGCAAAAGTTACTACTGGCCTTCGGTTAGGTATACTACTTTTCATTACTTCAGAAATTCTTTTTTTTTTTGCTTTTTTCTGAGCTTTCTTTCACAGGAGGCTAGCACCTACCCAAGAGTTAGGCGCCCTATGACCCCCTTTTACTATCAAACCTTTTAACCCCTTTCAAGTGCCTTTACTCAATACAGCCATCCTGTTGGCTTCAGGCGTTACAGTCACCTGAGCTCATCACTCCATGATAGAAAATATACACACTCAATCTAACCAAGGCCTAGCCGCTACAGTAATTTTGGGTTTATATTTCACCCTTATCCAAGCAATAGAGTATATAGAGGCTCCGTTTACTATCTCTGACTCAGTCTATGGCGCTACTTTTTTCATCGCTACTGGCTTTCACGGGCTTCATGTAGTTATTGGCACTATTTTTTTATCAGTCTGTTTAACCCGGCTTACCACAGCCCATTTCTCAAGACACCACCACACTGGTATAGAGCTCTCTATTTGATACTGACATTTTGTAGACGTAGTGTGACTCTTTCTTTTTACTTCTATTTATTGATGAAGATCT---ATGACAAAATCTATCCCTAAATTAAACCCCTTTATAAAAATTTTTATAAAAACTTTAGTAAGCCTGCCTGCCCCCGCAAATATCTCTACTATGTGAAATTTTGGTTCTCTTCTCTCTGTAATTATAGTGCTTCAGTTAATCTCCGGGTTACTTTTAGCCGTTGTATATTCAGCTAGTATAGACAGATCTTTTCAATTAGTATCCCAAATAATAGAAACTACTGACAAAGGTTGGGTCCTGCGTTACACCCATGCAAACGGGGCCTCCTTGCTATTTATTGCTTTGTACACCCATACCGGTCGTGGTTTATACTACGGCTCCTTTTTATACCCCCATGTTTGATTTATTGGAGTTACCATCTTATTGTTATGCATAGCCACAGCCTTTATAGGATATGTCCTACCTATTAATCAAATATCTTACTGAGGTGCTTCAGTAATCACTAGCTTATTCTCAGAAGTACCTTATATCGGACCCTCCTTACTACAATTCATCTGAGGGAGCTCCTCAGTAAGAGCCCCTACAATTACTCGGTTTTTTACCTTTCATTTCTTATTACCTTTCATAATACTTGCCTTGGTAGTAGCCCATATTACTTTTCTCCACCAAACAGGATCTAGAAACCCTTTAGGCTTATCCTCTAATAATATAAAAATTATATTTAATAGATACTTCTCCACTAAAGACCTAATTGGCCTATTTATAGTTACTCTCTTGTTTATTTTACTTATTTTTTATTACCCTTTATACTTAGGAGACAACGAAAACTTTATTATGGCTAACCCTTCCGTTACCCCCCAGCACATTCAACCTGAATGATACTTCTTATTTGCTTACACTATTCTACGGTCTATCCCAAATAAGCTGGGGGGTGTTCTAGCCTTATTACTATCAGTTCTTATCCTTTATACTTTACCTATAACCTTTGTAGCAAGAATAAAAAGATGTAGATTCTATCCTGTTAACAAATTAATGTTTTGATTACTAGTATTTACTATCCTGCTACTAACCTGAATCGGTATAAAACCTGTAGAAGAGCCTTATTCAGCTTTTGGCCAAATTTTAACTTTTTTATATTTTAGGTACTTCCTTATTAATCCCATGCTAGCTAAAATGACTGAC---CTAGTAAGCTTGATAGTAGTGGAATTTAGAGTAGTTGTTAGAGGCTATTTTATGCTATTAATCATAGTCTTAGTAAGGGTAGCTTTTGTGACTTTGATAGAACAAAAGGTTTTGGCTAAGATACAGCGTCGCGCGGGGCCAGTATTTGTGGGGTATTGAGGGCTTTTACAACCTTTTTCTGACGCAGTCAAGCTTCTTAGTAAAGAGACTTTTACAGGAGGTGGGGTTAAGAGTTTAGTCTATTATAGAGCCCCTGTGGCGGGTCTGACCTTAGCCTTAGTGCTATGGCTGGTAACTCCTTTTTTAGAAGGAGGTTTGGAGTTGGTGTATGGGGTACTTTTTTTTATATGTGTAACAGGGTTGAAGGTGTATCCTATTTTAGGTAGGGGTTGGGTTTCTAATTGTAAGTATTCTATGTTAGGGAGCCTCCGCGCGGTTGCGCAGATAATTTCTTACGAGATTAGTATAGCAGTGGTTATGTTGATTTTAGCTTTTTTTAGAGAGTCATTTAGGTTTCATAAGTTATTGGCTAGGCAGTATTTAATATGGAATTTTTTTTTGTTTAGGCACATCGCACGTATTTGGATATTGTGTATATTTGCCGAAACAAACCGCACACCATATGATTTTTCGGAAGGTGAGTCTGAGTTGGTTTCCGGGTTTAACACTGAATATGGATCGGGAGGGTTTACTCTTATTTTTATAGCGGAGTACGCTAGAATTATACTTATAAGTATAGGTTATTCTATATTATTTTTAAGGAGGCAT---TTTGGTATAAATATTATAGTAAAATGCGTGATAGTCACTATTTGGGTAGTATGAATTCGAGGAGCGACACCACGTTTTCGCTATGATAAATTAATAAGACTTGCCTGGAAAAAATTTTTACCTGTAAGTCTTCTTTTATTTGTTTACTATTTAGGGGTAGGTCTGTTTATTAAAGTAATTTTGCTACTACACCCCGCTTACTCCTTATTTTACATATCTTTAATAACCTCCATTTTAATCACTATGTCAGCCAACTCTTGGTTTATAGCTTGATTGGGTTTAGAAATAAATCTAATATCCTTTGTTCCTTTAATTATTAACAAAAAAAATAAATATTCAGTAGAGTCAGCTCTAAAATATTTCCTTGTTCAAGCTGTAGCCTCCACCTTTTTTATCGTATTTTCTTCAATGCAAGCTTACTCTCAATCCTCCTTAACAATCCCTATTGCTGTACTTATAGTAAAAGCAGCCGCTGCACCATGCCATCAGTGACTACCCGCGGTAGTAGACGGTATGTCCTGGCCCCTAACCGCAATTCTAACAACTTTACAAAAAATAAACCCTCTAACTATAATTTTTTTCATC------ATAAAAACAAACCTTATCTTATCTCTACTATACTTCTTTATCTTTATATCTGCCTTAGTAGGAGCTATTGGAGGCCTAACCCAAATCTCGATACGTAAAATTATAGCCTACTCCGCTATTGCCCACTTATCCTGAATATTATCAACCCTCTTGCTAAATTCCTGAGCCTGGCTAGTGTACTTTATTATGTACGCTATTATTTTAGTTTCCTTAATTATACTACTAAATTTGTCTCAACTATTTTACTTAAACCAACTTTTCACTATCAATAAATCCTACCTATCATTTTTAATCTCAGCCTCTATTCTTTCTATAGGAGGCCTGCCTCCTTTTTCAGGGTTTTTACCTAAATTAATAACCATAACCTTGTTATCAAACTCCCCTCATAATTTTGTCTTAATCTTCTTACTATCTTCTTCTTTTATCAGTTTATTTTTCTATATACGATTTATCTTGACTACCTTAATACTAGCGTCTTCATCCTCAAGAGCACCATTTAAGAAACTTAAAATAAACTTTAAATTATTACACATAAACCTAATCATATTACTAGCCCCCTCTTTAAGCTTAGTGTTAATAATGCCT------ATTATTCTTATTTACATATTAATTTCCACTGCACTAACCTGTTTATTGACTATAATTCCCTTAGCTTTTGCTAAAAAATCCTTGACAGACCACGAAAAACTCTCCCCTTTTGAATGCGGATTTGACCCTAACAAAAGAGCCCGAATCCCTTTCTCCCTCCGATTCTTCATAATATCTATTTTATTTCTTATCTTTGATGTAGAGCTAACTCTACTTCTACCTATAGCAATCACGACTAAACATTCTAGCCCTCTTACTTTTATACTATCTGTGGGGTTTTTAGTCTTTATTATCACAGCGGGTCTGCTACACGAGTGAAACCAAGGGGCCCTAGCTTGAAGAAATATGACAAGACAC---CTAATAATTGCGGTAGTATTTGGTTTGTTTGCAGGACTATTCAGGTTTGTTATAAATTATAGCCATTTTTTAAGAAGTCTTTTAAGACTTGAGTTTTTAGCTTTAATAGTTTACTGGTGGCTGGGGTTAGTATTAACTGGATCAGGGGGAGATCTTTTTTTGAATTTGTTTTATTTATGTGTGAGGGTATGTGAGGGTTCATTAGGACTGTCTTTACTGGTCAAGAGTGTACACAGCCATGGCTCTGACCGTATAAAAAGATATAGATTTATAAGGTGTGTGTTAAGGGTAATTAGGAGATTTTTAGGAGTAGTAGTGGTTAGTAAGGTTTGGGGCGAGGTAGTTTTTTTGGGTTTAGTTATAAGAGGGGTATTATTAGTAGTAAGAGGGGACTCTGACGTGTATAACGGGTCATTAATAGGAGAGATAGACAGCGTTAGGTGAAGGTTAAGATTATTAAGTATTTGAGTTGTCACATTAGCTGTG---------CTAAGAAGAAAAATAGTTAAAGAAGGTAAATTCATAAAAGATTCATTTTTGAAATTAAATATGGTTTTATTAAGTTTTCTTTTAGTTAGGTTTTATGTATCAGATTTAGTATTTTTTTATTTAGGGTTTGAGAGTTGTCTAATTCCTATTTTTTTATTGATTTTAGGATGAGGGTACCAGCCTGAGCGGGCTCAGGCTGGTACCTATATATTGTTTTATACTTTATTTGGGTCTTTACCTCTTTTTTTTTTAATCATTTACTTAAGGGGGCAG---GGCTTAGGCTATATATATAGGTATAGGTTAAATAGACTTAATAATTGAGTTTTTTGTTTTTTTTTAGTTATGGCTTTTTTAATTAAATTCCCCATATATTCGGTACACTTATGGTTACTAAAGGCCCACGTAGAGGCTCCAGTGGCGGGGTCTATAATTTTAGCGGGAGTCTTACTTAAATTAGGGGGTTACGGTTTAATCCGTATGTTATCTATTTGACCAAGG---GGCGTTAGAATTATCGGTGAAATTTTTATTTGTTTTAGTATTTTTGGGGGATTGGTTGTAAGGGTAGGGTGTATTCGTCAAACAGATATAAAATTGCTAATTGCTTGCTCTTCGGTAGTACACATAAGAATATGCATCAGGGGTCTTTTTATCATAAATGATTGTAGCTATAAAGGGGTAATGTTTGTTATAGTGGGACACGGTCTCTGTTCATCAGGTTTATTCTATTTAGCTAATATAGTGTATGAGCGAAGAGGTAGGCGTAGAATTATAATCAACAAAGGGTTAATTAGGCTAATACCTAGTGTGTGCTTAGGGTGGTTTATTATACTATGCTCTAATATAGCAGCTCCGCCTAGACTAAATTTATTAGGAGAGATTTTATTAATTAGATCTTTAGTTAATTGGAGTTTAATGGTAGTAGTAGTAGTTATAGGTCTTTCTTTTTTTAGAGGGGTGTACAGGGTATATTTGTTTTCAGCAAGACAGCATGGAGTTTACCTAAGGAGTAAGATAGGGTTTAATAGAGGGGTAGTATTAGAGTATTTAATTATTAGGGGTCATTGGGTACCCTTGAACTTAGTAGTTTTAAGGGTAGTTTGAGTTGTA---ATGATAGTAGGGAGTAAAGTTTATAGACTATTGAGAGTTGTTTTGCTAGCAATAAGGGTTGTGTGAGGATTAAGGGGACTAGTAAGGGGACTATGAGGGTGTAGATTTGTTATTGAATGGGAACTTTTAGAACTAAGCTCCGTCATAATTAGGATAAGACTTGTGTTTGATTGGATAAGACTTTTTTTTTTAAGTAGGGTGTGTTTGATTTCAAGGTGTGTTATGAAATATAGTGAGTATTACATAGAGGGGGAAGTAAATTACCTACGGTTCAGTTATCTATTGGTAGTTTTTGTGGGGTCTATGTGATTTTTAATTATTAGCCCTAATATGGTTAGTCTTTTATTAGGTTGGGACGGGCTAGGTTTAACATCTTATGCCCTAGTTATTTTTTATCAAAGTGATATTTCTTGTAATGCAGGCATATTAACTATCCTTAGTAATCGCATCGGGGATGTAGCTATTTTAGTAAGTATTGGTCTAATATATAGATTAGGTCAGTTTGATTTTTTTAAAGTTTGAGGTGGGTTTAACAGAGCACTAGTAGGTCTATTGCTGCTGGCAGCCTGCACGAAAAGGGCACAAGTACCCTTTTCGTCCTGGCTGCCAGCAGCAATAGCCGCGCCCACCCCGGTCAGGGCCTTAGTACATTCTTCAACACTTGTAACGGCCGGGGTTTATCTACTGATTCGGTTTAATAACGAGCTACAAAGTAGCGGATTAAGTAGGATTATATTAGTGTTAGGTAGCAGGACCATAGTAATAGCAGGTTTAGGTGCTTTAGTAGAGAGGGACCTTAAAAAAGTAATTGCGTTTTCTACGCTAAGACAACTAGGTTTAATAATTATTATCGTAAGGAGCGGCATAAGAGAGTTAGCTTTTTTTCATTTGATTACTCATGCTATATTTAAGTCCAGGTTATTTATATGTGTTGGTTTCATGATTCACAGAGTTAAAGGTTGACAAGATAGTCGTTCTATGAGGGGATTCCAATTAAGTAGACCAGGGCTAGGGCTAGTTTTAGGGGGTAGTAATTTAGCTTTATGTGGCTTCCCTTTTTTAGCAGGGTTTTACTCTAAAGACATAATATTAGAAAGTATATTAAGAATAAATTTAAATTGGTTAACAATGGGCTTAATAGTCATGGGGGTCGGATTGACAGTAGGGTATAGATTTCGTATTTTACGGATTAGGTCAAGTAGGAGTAGGGTTTTAAGGAGGGTTAGTAGAGCGAGGGACTTAAGGAGCCTAGTGATAAAGAGAGTTGTCGTTTTATTTTTAATAAGTGTTATGAGAGGCTTTTTTTTCTTTTGAATCTGCAGGCCCGTCATAGCTATTCCTGTA---TTAACTATAAAAAGTAAATTTAGTGTAGTAATAATTAGTGTGCTAAGAGGTTTAGGCATATTTAAGGGGTTAGATAAAAATCCGGGGTTTAGTAAAAAAGGATTTAAAGTATTGGAGAGGTTCAGATATAATATATGATTTATAGGGTTTTTAAGAACTAAGTTTGTCAGGGCTTGGATTTTGAGTAGGGGTAGCCAAAGGGTAAAGGTGCTGGAGTTAGGTTGGTTTGAGTACTACGGTGGATTAGGGGGTAGTCGAGTATTTATCTGGTTAAGGGGACTAGGTCAAGCTGCTCAAAAAAATAATATAGTAAGGAGCTATCTTGTAATAAGAGTT---------------------TTGGTAGTGGGG---TTTTGTTTTTTTATT------ATGACC------------TTAATATCCTCTGCCCTCTCACTTATACTAATTTTTTCTAAAACACCTCTGATAGTGACTTTAGTCATTCTTACGCAAGCTACCCTAATTTCAATTTCTATTTACCTAAATTTATTAACTTCTTGGTTGGCTTATATCCTTTTATTAATCTTTGTGAGTGCGATAATAGTAGTCTATGCTTATGTGTCCTCACTCGCCTCTAACCAGTACATCTATTTTACCACCCCACCTATCATCCCACTTATATTTATCTTACTCTCCGTATTAATTATAGTG------------CCTATAAAAAAAATTGGTTTAACAAGATCTGCTTACCTCCTTATAAATTCTAATTTAAATATAGGCCAAATGCCTTATAGAAAGATCTACTCCTTTTATACTTTAGCTGCCGTTATATTTTTAATTTTATACTTACTGATAGCCCTTGTGGCCGTGGCAAAAATTATTTCTAATTACGACGGCCCCTTACGA---ACGTCCCACCCTTATTAATAAGACTG---ATATG-AGGCTAAGAAAGTAAA-ATTGCTGTACCTTTTGTATCAGGGGGACTCAAAA-TTTAATTTAAATAAAAATCGAGTTAAGCTGAACTTTTTA-----TTTTACTAA--TA-GTGGTATT----------GAGACGTAAAA-AATTTAAGAGGTGATAA-ACGAACGAAGGTTATTATATCTTTTT--------TCTTTAA----------T---ACAGAAAGG----TAAGCTTTCAAATATTT----------------------TA-AATTATTGTAAAATTAAAGGGGCTAGGCTTTAAACTAGCCAGGCTAGTAGTTTGTTTTAAT-AAACTTTTTTTAT--TACGGTAGG--GTGTAAAGTTAA-----ATGA---TATTTCA-ATTAGTCTAAA---TTGCTAC-TAATAATGAGTTTATTGAGTATAAG---TAGAAGTTTAT----AAATAACTCAGGTTGGATTAAAAAGTTTAACAAAAACATTTTTATTTTTATATAAG-GTAGTAAGGCCTGCCCGGTGA-----TTTTAAACGGCCGCGGTAATTTAACCGTGCTAAGGTAGCGTAATCATTTGTTTTTTAATTGGAAACTAGTATGAAAGGTTTAATTAATT-TTACTGGTTTGTATAGCTGTATATT--AGATTTAAGTCGAGGTAAGAATTCTTTGATT-TT-CT-AGGGGACGATAAGACCCTAGAAGCTTGATAAGCTT--A--------TAT-AAATTAG--ATTTAA--AGT-----TAGGTTATTTTACTGGGGCGGTAGTAGTATGTGAACTACTTAA---TTTTTGGGG--GGTCCTTAAAATAAAGATAAGTCGTATAAGTTACTCTAGGGATAACAGTGCTATATTTTTGGAGAGATCTTATCGATAAAAATGTTTGCAACCTCGATGTTGAATTAAAATTATCTTTATGCAGCAGAAGGTAATGAAGAGGGTTTGTTCAACCTTTAAATTTTTACATGATTTGAGTTCAAATCGGTTTGAGCCAGATTGGGTTTTATCTCTAGGTAGTGTATAATTTCTTTTTAGTACGAAAGGGGTGATTGAA-TTTTGTTTGG-------------------------------------------------------------------------------------------------------------------------------------------------------------------------------------------------------------------GTTA--------------------AATGAAA----GCTG-----------------------------------------------------------------------------------------------------------AGGC----------------------TTTGGT-----------TTAGG-------------TCCCTCGGGC-----------TTGCAGAATT---------------------------------------------------TTTACA---------------------TGTAGTC---------------AGTAAATTA-GG-TT--------------------------------TAGTG--------------------AATCTAAGGTAA-----AGGTAA--------------------------------------A--AATTTGTGCCAGCACCTGC---------GG------------------------------------------------------------------------------------------TTAGACTTTATTTG---TGACC------AAAGTTACACAGGTT-----------------------------TATTATT----TAAA-GTTA-----------------------------------------------------------------GTG-----------------------------------------------------------GTTTATAA----------TAGGGTGGAAT---AAAA--AATAAGATAAACACA---------------------------------------------------------------------------------------------------GTTTT------------------------------------------------------GGATTAGAT--TAAGT-AAGACCAGGATTAGATACCCTGTTATTTA-AGGATA----CT-----AAGGATTAATGA-TACAAATTATATGGTTTGGCGGCT-ATTTAGTGTTTAGGGGAGTTTGCTTT--TAAACGAGAAGAC-----TCGTTTTTATTTAG-TTTAGTTATGTACACCATCATTTATTTAGTTTAGTTAGGGT-TGACTAGGT-AAATTAGATTAATATGCTAGATCAAGGTGCAGA-GTGGTTAA-ATTAA-GTTAGCTACAATATACATTAATA--CATGGAACAGCCTAAATGGGGT-----CT-----AAAAAGTGGATTTAATAGTAAT-TAAC-ACAGAT----TTGATAACCTATA-AATAGCGCACAAATTGCCCGTCAATCTCATGGAGATAAGTCGAAACAAAGTAGAAAAACCGGAAGGTTTTTCT-A-AGGGATGTAG-TTGAT--AAAACATTTAATTTGCACTTAAAAAAAGC---TAA-TGCCTACCCTA-AGTCAGAAAGTTTA--AA-ACTTTAGATTGCAAGTCTAACACTGCTTATGCTCGGGCTA-AAAGTATTAGTTAA-ACTATAACGCTAATTTGTCAAATTAAAGTTACC-----TTTGTATACTTTAGTTTTTATGGTGTAATT--AACATACAGTCCTTTCAAGACTAAGCTAAC-TA-AGTTTAAAAACAATTCAGATAGTCTAA--ATAGGGCGTTACATTGAAGCTGTGAAGG-TAGTT---TTCTTCTGGGTA-TGAGTTTTAAGTTATAC--AAACTATGAGCCTTCCAAGCTCA-AAAAAAA-AAAATTAAGCTC-AA-ACTAAAGTAGTTTAA-GAAAATACTACGGTGTGGTCGTAGAGATGTT--A--ATTACCTTT--GGTA--AGTAGAGTACCTTAAACA-AAGGGCTACCTTGATGCGGCAGACATGTTAA-AAACCTCTACTA--CACTTTGTGACCGAAT-AGGTGTAAGTCTTTTAAACTTATTATAG-TC----A-TACTCTTAGTG-AGTTGCTTTGGCGGAGATACGCGTGAGGCTTAGGACTTCAAG-GGGGTT-AAAT-GCCAAGCAGTA-ATCAAAGTGACAGA-TCTATGTGATAGCTTTAAAAGCTACAAAAGGCTTAGCCCTTTGATATAAAAGATAAGCTAAAA-AAGCTGATGGGCTCATAACCCTTTAATGGTCTTGCCTCTTTTAA-TTGACTAAAGCCAAA-C-AGAGGCAAATCATTGTTACTGATTAAATTGGACA-CCCTAGTC----CAAAAAGTAGTTTAACCAAAATAGTAGTTTTGGGTACTACAGATAAG-----T-AGTTCTTTTTGA-TTTATCTTAGTGT-AAAGAGCACGTAAATTTTTGGTATTTAAAG-------------TAAATAAG-------A-AAAATAGAAGTAA-TAC-TACATTTGGCTTCGGCCCAAATATA-GGCATAAGCCCTATTTTA--TAAGTGT-AAAAAAGACTTCTAATCTTTAATGAGCA-ACTGTGCTACGCTT-AA--AGCCGTT-----TATACAGTCCGTTTTGAAAACAGATACTGGG-------T-GCGCCCGATGGTTAGCCCTTGTAGTTTAT-ATAAAACTTTAGTCTTGTAAACTAAGATAGA----TCCCCTGGGCT-ATTAATATAATAG-TTTATACACATCTTACACAGTGTAAGATG------TGTATAAACTATTA-ATATGAGCTTTAAGTT-ATAAAAACTTAGGGCCTTCAAAGCCCTCAAAGACT---AAGTCAAGCTT------TTA-TTATTATAT---ACACAAGAAATTGTAAATTTAGAGTTGCTGTAAGCTTCAGCCTAATAGC------
Linevichella_vortex        ATGATAACAAACCTTTTTTCCGTTTTTGACCCTTCAACACCTTACTTTATATCCTCTAACTGAGTCTCTTTATTTATTTTCCTGTCTGTTACCCCAGTACTAATATGATTATCCCCTTACCGGACAGGCCATGTGTTTGTAGCTATTTACAATTATGTCCTTAGAGAGTTCAAGCCCTTAGTGCCAAAGTTAGCCTATACTTTAATTATACCTTTAACTTTTTTTATTTTTATTGCTGCAAATAACCTTATTGGCCTTCTACCTTATGTATTTACTACCACTAGACAACTAACTCTTACTATGTCGTTAGCTGTACCAATCTGACTGGCACTAATAATGTATGGTTGATTAAATAATACTTCCAACTTGTTGGTCCACCTAATCCCACAAGGTACACCTACATTATTAATACCCTTTATAGTTGTAATCGAAACTATTAGTAACCTCATCCGTCCTTTAACATTAGCAGTCCGTTTAACAGCCAATATGGTTGCTGGACACCTTTTGATTGTTTTACTCAGCTCAGCCAAC---CCTGCTCCCCTGCACTTAACCCCTATTCTTTTTGCATCTAACTTAACTCTACTTGCCTTAGAACTAGCTGTAGCATTTATTCAAGCCTATGTCCTCAGAGTACTAGCTACACTTTATATAGCTGAGTTCACAAATATACCACAAATAGCCCCTGCTTTATGAGTCTTTATTTTTATTACCGTTATCTATGTTGCCATTTGAATAAAATCAATACTATATTTTTACAAACCTTGTTCCGCCTCCTTTAAAAAATCTTTAACTTATAACCAACTCTCA---ATATCTTGACTATGA---------------------------------------------------------------------------------------------------------------------------------------------------------------------------------------------------------------------------------------------------------------------ATACTAGGAAGCCCAGATATAGCTTTTCCACGAATAAACAATATAAGATTTTGATTACTTCCTCCTTCATTAACCCTTCTTATATTAAGAGCTGTTGTAGAAAGAGGTGTGGGTACCGGCTGAACTGTTTACCCCCCTCTAGCTGGTAACACTGCTCATAGGGGGGCAGCTGTTGACCTAGCTATTTTTTCTTTACATCTAGCAGGTGCTTCTTCTATTTTAGGCGCAATTAATTTTATCTCTACTGTCCTAAATATACGCAGCCCTGGTATATCTTTAGAGCAAATACCTTTATTTGTTTGGTCAATCTTTATCACAACAATCTTACTTTTACTCTCTCTACCTGTATTAGCCGGAGCAGTAACTATATTACTGACAGACCGAAATACTAATACTTCATTTTTTGACCCTAGGGGAGGGGGAGATCCTATTCTTTACCAGCACTTATTTTGGTTTTTCGGTCATCCTGAAGTTTATATCCTTATCTTACCTGCATTTGGTATAATCTCTCATATTGTTAGACAAGAGTCAGGTAAAAAAGAGACTTTTGGTGCTCTAGGTATAATCTATGCTATGTTGGCTATTGGCTTGCTAGGATTTATTGTGTGAGCTCATCATATGTTTACAGTTGGTCTAGATGTAGACACCCGTGCTTACTTCACATCAGCTACCATGATTATTGCTGTGCCTACCGGTATTAAAATTTTTAGCTGGTTAGGTACCTTACAAGGAGGAAAATTATATTTTTCTCCTTCCTTGCTTTGATCTTTGGGGTTTATTTTTTTGTTCACAGTTGGAGGGTTGACAGGAGTTATACTAGCTAATTCATCCTTAGATATTGTTTTACATGATACTTACTATGTTGTAGCCCATTTTCATTATGTGCTCTCTATAGGTGCAGTTTTCGGCATTTTTGCAGGGTTTGTACATTGATTTCCTTTATTCACAGGCCTTTCTATAAACCCTGTATTAGCAAAAATACACTTTTATTTAATATTTATTGGAGTTAATCTAACTTTTTTCCCACAGCATTTTTTAGGTCTAAGGGGGATACCCCGACGTTACTCAGACTACCCTGACTCATTTAGAGCTTGGAATACAGTCTCATCACTAGGCTCTTACGCCTCAATCTCAGCTATAGTACTATTTGTTGCTTTAATCACAGAGTCTCTAGTTGCTCAACGGCCTGTTTTGTTCCCTCTTAGCTTAGCCTCCCCTTTAGAGTGGCAGCATCCCTATCCTCCTATAGACCATAGCTACAGCGACACACCTATCTTAGCT---------------------------------------TCTTTGCCCACTTGACATATATTATCTTTCCAAGATAGGGCTTCGCCCTCTATAGAACAACTAACTTTGTTTCATGATTTTACTATAGCTATTCTAACTATAATCACCTTAATTGTACTTCTAAATATAATCTTTATCTCTAGCTATAAATTAACAGACCGATTTTTGCTTCAACAGCAAACTATCGAGTTACTTTGGACAGTCGCACCAGTAGCAGTGATTCTTTTAGTCGCTTTACCTTCCTTACAAGCTCTTTATTTACTAGATGATCCTTTCTCACCTAACCTGACTGTTAAGGCCGTAGGCCACCAATGGTACTGGTCTTACCAGTATTCAGATTTTCCTGACCTCCAGTTTGATTCTTATATGGCCCCTACTAATAGCTTAACTATC------------TCCCCTCGCTTGCTTGAAGTGGATAATAGCACTGCTTTGCCTACCCTAGCTCAAATTCGACTAATCACTACCGGGGCTGATGTAATTCATGCCTGGAGATTACCTGCATTTGGTGTTAAAGCTGACGCTGTTCCTGGGCGACTAAATCAATTAATATTTTCTATCAAACGACCAGGTATTTTTTATGGTCAGTGTAGCGAGATCTGCGGGTCTAACCATAGATTTATACCTATTAAAGTCGAAGCTCTCCCCATAAAAAACTTTCTAGCCTGGGCTATGGCCTCTATT---ATGACCGAACAT---AATCACCCTTATCACCTTGTAGAAAAAAGACCCTGACCTATCACAGCATCTGTAAGAGCTATGCTACTAACTACCGGGTTAGTGAAATGGTTCCACCAATTTTCAATTTCACTTTTACTTATAGGAATTTTAAGAGTTACCTTAGCTAGAGCCCAGTGATGACGAGATATCTCACGGGAAGGGTCTTTAAAAGGGCTGCATACTTTAAAGGTTACTACTGGTTTACGTCTAGGGGTTTTACTTTTCATTATCTCAGAGATTTTATTTTTTTTTGCTTTTTTCTGGGCTTTTTTTCACAGAAGCCTTACGCCTTCTGTGCAGTTAGGGGCCGTATGACCTCCTTTTAGGATCAGACCTTTTAACCCTTTCCAAGTCCCTCTTTTAAACACCGCTATTTTACTTGCTTCAGGTGTAACAGTAACTTGAGCCCACCACTCGGTGGTAGAAAATCTACATACTCAATCTAACCAAGGACTGATTACAACGGTAGCCCTAGGTCTATATTTTACCTTTCTTCAAGCCTTAGAATATATAGAGGCTCCTTTTACTATTGCTGACTCAGTCTACGGCACTACTTTTTTTGTCGCAACAGGTTTTCATGGTCTTCACGTAATTATCGGGACTACTTTCCTAGCCGTATGTTTAGTGCGACTATTAAATGCCCATTTTTCTAGCCATCACCATACTGGTTTAGAGGCAGCTATTTGGTATTGACACTTCGTAGACGTAGTGTGGCTTTTTCTTTTTACTGTTATCTACTGGTGAGGCTTT---ATGACAAAATCTATCCTTACATTAAATCCTCTTATAAAAGTCTTTACAAGAACTCTTATTAAGCTTCCTGCCCCAACAAATATCTCAACTATGTGAAATTTTGGCTCTATTCTTTCTATCTGTCTAATTTTACAATTAGTTACAGGACTCCTGTTAGCTTCAACCTATTCTGCTAATATAAGCTCCTCTTTTCAATTAGTATCACAAATGATAGAAACTAGAGATAAAGGCTGAATTTTGCGTTATGCCCACGCAAACGGAGCATCCTTATTCTTTGCTAGGATATATTTACATATCGGACGCGGTATTTTCTATAGATCGTTTTTATACAAACATGTTTGGGCCGTTGGAGTAACTATCTTACTGCTATCTATAGCTACAGCTTTTATAGGGTATGTTTTACCTATTAGACAAATATCTTATTGGGGTGCCTCAGTAATTACTAGATTATTCTCAGAAGTTCCGTATATAGGTCCTTCATTAGTTCAATTTATTTGAGGAGGGTCCTCAGTTAGCGGCCCTACTATTACCCGGTTTTTTACCTTTCATTTTTTATTTCCTTTTGTAATTCTAGCTTTAGTAGCCACCCATGTGACCTTTCTTCACCAAACAGGATCTAGAAATCCTTTAGGATTAGCCTCTAACAGAATGAAAATTACGTTTAACTTTTTTTTTTCGTTAAAAGACCTGGCTGGGGCTCTTATTGCTGTTATATTATTTTTAATTCTTATTTTTTATTGACCCCTTACTCTGGGGGACGATGAGAATTTTACATTGGCTAACCCAGCTGTAACCCCTCAACACATCCAGCCAGAGTGGTATTTTTTATTTGCTTATGCGATCCTGCGGTCTGTCCCCAATAAATTAGGTGGGGTAATTGCCCTAGTAATATCAGTAATGATTCTTTACTTGCTGCCTTTAACATTTATAGCAAGGATAAAAAGTAGTTCCTTTTATCCGTGCAATAATTTACTATTCTGAGCTTTAGTCTTTACAGTCGCGTTATTAACATGAATTGGCATACGACCTGTAGAAGAACCTTATGTTCTTACTGGCCAAGTACTAACTTTAATATATTTTACTTATTTCCTTGTTGCCCCTTTAATAAGTAAACTATGAGAT---GTATCTAACTTAATAATATTGGAGTTACTAATGGGGTTTAGGGGTTATTTGGTGCTTTTAGTAATAGTATTGGTGGGAGTTGCTTTTATTACATTAGTGGAGCAAAAAATTTTAGCAAGAAGTCAAATTCGAGTTGGTCCTAGTTTTGCAGGGTACTGGGGGATAATACAACCTTTTGCAGATGCCGTAAAATTATTGAGCAAAGAAACTTTTAGAAGAGCTAGAATAAAAAGGGTAAGATATTATTTAGCTCCGGTCTCTAGTCTTAGGTTGGCGCTAGTAATATGGTTAGTAACACCGTTTTGAGAAGGAGGGCTAGGGTTCAGGTATGGAATTCTTTTTTTTATGTGTGTTAGGGGACTTAGGGTGTACCCTATTTTGGTGAGAGGTTGGTCTTCTAACTGTAAGTACTCAATATTAGGTAGCTTACGTGCGGTAGCACAAATAGTGTCGTATGAAGTAAGTATAGCTGTTGTGTTACTTATGTTGGTTTTTCTAAGTGAATCGTTTAGGTTTTACAGATTACTGGGTAGGCAGTATATAAGCTGGAATTTTTTTTTATTTTTACCTATTAGAGCGGTGTGATTTGCCTCTATACTCGCAGAAACTAACCGGACTCCTTACGATTTTTCTGAGGGAGAGTCAGAGTTAGTTTCTGGGTTTAATACTGAATATGGGTCAGGGGGATTTACTTTAATTTTTATGGCAGAATATGCTAGAATTTTGCTTATAAGTATACTTTTTTGTGTATTGTTTATAAGTAGTGGG---TTTAACTGGTTTATCATAGTTAAATCTTGTATAGTGGCTTTTTGTTTTGTGTGAGTGCGTGCCACTTTACCACGGTTTCGGTATGACAAACTAATAGGTTTAGCCTGAAAAAGATTTTTACCTGTTAGACTTTTAATATTTAGCTTTTATCTAAGGGTAGGAGTAATGATCATAATGAGC??????????????????????????????????????????????????????????????????????????????????????????????????????????????????????????????????????????????????????????????????????????????????????????????????????????????????????????????????????????????????????????????????????????????????????????????????????????????????????????????????????????????????????????????????????????????????????????????????????????????????????????????????????????????????????????????????????????????????????????????????????????????????????????????????????????????????????????????????????????????????????????????????????????????????????????????????????????????????????????????????????????????????????????????????????????????????????????????????????????????????????????????????????????????????????????????????????????????????????????????????????????????????????????????????????????????????????????????????????????????????????????????????????????????????????????????????????????????????????????????????????????????????????????????ATGTAT------ATTATTTTGACCTTAACCGTTTTTGCAATCGCCTTATCTACTCTTCTAACTAGCCTGCCGCTAAGATTTGCCAAAAAATCATTGATGAGCCGTGAGAAGCTCTCACCTTTTGAGTGTGGGTTTGACCCTTATAAAAAAGCACGTACCCCTTTCTCACTCCGGTTCTTTATGATTACTATTCTATTCTTAGTTTTTGACGTAGAGTTAACTCTACTTATACCTTTAGGAGTTTTGACTAAACATTCTGACCCATCAACTATTATATTTGCCGCTGCTTTTTTAGTCTTAATTATTTTAGCCGGTTTACTGCATGAGTGAAACCAAGGGGCCCTTGCCTGGTCTACTATGACAACTTAT---ACGAGAACTATAATAGGTTTTAGGGTAGCCGCAGGTTTATTTAGGTTTATTATAAATTATAGCCATTTTTTAAATAGTCTTTTAAGTCTTGAATTTTTAGCTTTAAGAGTGTACTGGTGACTTAGGTTATCATTATTTAGTATCCATAGAGATTTTTTATTAGTTCTTTTTTATTTATGTGTTAGAGTGTGTGAAGGTGTGTTAGGGCTATCTTTATTGATTAGCAGGGTTTATAGACACGGGTCTGATTATATAAAAGGCTATAATTTTTTAAGTTGTTTGTTAAGTCTAATTGCTAGTTTACTAAGGATAATGGTGGTTACAAGATTTTGGGGGGAAAGATTGGTCTGAAGGCTTATTATCAGTGGGGTACTTTTATTAAACAGTAGTGACCACTTTAGATGGAAAGGTGCCATAATTGGGGAAATAGACAGTATTAGCTGAAGATTAAGTTTGTTAAGGGTTTGAGTAGTTTTACTAGCTGTA---------TTAAGGAGTAAAATAATTAAAGAGCACAAAATTTTGTGCAGTATGTTTATTAAGCTAAATATATTGTTACTAGGCCTTCTTGTAATTAGGTTTTATGTATCTGAGCTCATATTTTTTTACTTAGGGTTTGAAAGGTCTTTAGTGCCTATTTTTTTGTTAATTTTAGGTTGAGGATACCAGCCTGAGCGTGCTCAAGCTGGTATTTATATACTATTTTACACTTTATTTGGCTCTCTTCCTCTTTTTTTCTTAATCATCGAAGTAAGGGACTTA---GGTATAAGGTATATACATAGCCATAGGGCAGGTATAAGTAATAATTTTGTTTTTTGTTTTTTTTTAGTTGGGGCTTTTTTAGTCAAGTTTCCTATATACTCAGTACATCTTTGATTACTAAAAGCTCACGTTGAGGCACCCGTGGCAGGGTCTATGATTCTAGCCGGGGTTATACTTAAGTTAGGAGGTTATGGCCTAATTCGGGTAATACCTTTTTGATGTAAT---AGAAGCAGGTTATTAAGTGAGATTTTTATTTGTGTTTCCCTATGAGGAGGGCTGGCGGTAAGGATAGGGTGTTTACGGCAGATAGATATGAAACTATTAATCGCAAGTTCGTCAGTAGTTCATATAAGAATGTGTATTAGAGGTCTTTTTATTATAGGGGAATACGGCTATAAAGGAGTGATAGCAATTATAATCGGGCATGGTCTTTGTTCATCAGGTCTGTTTTATTTAGCAAATATAGTTTATGAGCGAAGAAATAGCCGTAGTATAATAATTAGTAAAGGCTTATTAAGACTAATACCTAGTATAAGCTTGTGGTGATTCGTCACACTAGCCGCTAATATAGCGGCTCCCCCCACATTAAATTTAATAGGGGAAATTTTACTAATTAGTGTCTTAATTAATTGAAGAAATATCATGATAAGGGTAGTCGGAGCCTTATCTTTTTTTAGGGCCGCTTACAGGATCTATTTGTTTTCACTGACACAACACGGAGTTTATTTAAGTAGAAAAAGAGGGTTTAATAGTTGTTGTAGCATAGAGTACATAGTTATCAGGGCTCACTGGGTCCCGTTAAACTTAGTAATTTTAAGTGTAATTTGGTTTGTT---TTGATATTAGGGATTAGAATTTATAGGGTAACAAGGAGGGTTTTATTAAGCATAGGGTTTATAAGATTTTTCAGGGGCTTATTAAGTGTGGTGTGAGAGTATAGATTAATTATTGAATGGGAAGTGTGAAGACTAAATTCTGCTATAATCAGTATAAGCTTAGTATTTGATTGAATAAGGCTCATTTTTTTAGGAAGGGTATGTTTGGTTTCAGGTTGTATTATAGTGTACAGAGAGTACTATATAGAAGGAGAAATTAACTTTATGCGGTTTAGCTATATTCTAATAGGTTTTGTAACATCCATGTGATTTTTGATTGTAAGTCCAAATATAATTAGTCTCCTACTTGGCTGGGATGGCTTAGGTCTTACTTCGTATGCTTTAGTTATTTTTTACCAAAGTGAATCTTCTTGTAATGCAGGTATACTAACTATTCTTAGTAACCGAATTGGGGATGTAGCTATTTTATTAAGTATCGGGCTTATATACAGGTCAGGGCAGTTTGATTTTTATACCCCTTTGAGTAAACTTGATAGAGGGTTAGTATTGCTAGTATTACTAGCAGCCTGCACTAAAAGGGCACAAATACCTTTTTCAGCTTGATTGCCGGCAGCTATAGCCGCCCCTACCCCAGTAAGAGCTTTAGTTCACTCTTCAACTCTGGTAACCGCAGGTGTTTATTTATTAATTCGCTTTAACAATGAGGTACAAATAAGGGGTTTAAACCATATTTTATTAATTAGATCCTCGGTTACTATACTAATAGCTGGCTTAGGGGCTGTAGGTGAAACTGATTTAAAAAAAGTAGTAGCTCTTTCTACACTAAGACAGTTAGGGTTAATAGTTACTATTGTAAGAATAGGGATGAAAGAGTTAGCTTTTTTCCATTTAATTACTCACGCTATATTTAAGTCTACTTTGTTTATGTGCGTAGGGTTTATAATTCATAGTGTTAAAGGATCCCAAGATAGACGAGCTATAAGAGGGTTTAAAGTAGGTAGACCAAGGTTAGGGTTAATATTAGGGGTTACAAATCTAGCTTTGTGTGGCTTTCCTTTTTTAGCCGGGTTTTATTCTAAAGATAGTGTACTAGAGTATGTTTTAAGAATAAATTTAAACTGTTTAGTAACCTTAATAATAGTAGCCGGGGTAGGACTAACTGTAGGCTATAGTCTACGAGTGTTACGGTTAAGTGTAGGTAAAAGTAGGGGGTTAGATAGTGTAAGAGGGGTAAGGGATTTAGGTTTAGTGACTGTAAAAAGAGTATTAGCTTTATTTTTAATAAGGGTAGGAAGAGGATTCTTTGTTTACTGAGTGTGTATACCAATTAGTACACCAAGTGTG---CTTACTAGGGCTAGTAAATTTACCGCTATATTAGTTAGATTAGTAAGTGGCTTGGTGATATTTAACCTGTTAAACAAAAGGGTGGTTTTAGGAAAAGGAGTATTTAAAATCGTAGAGAATTTATTAGTAGGTATATGGTTTTTAGTTTTCTTAAGCACTAAATTAACAAATAAGTTATTTATTAATTTAGGGGGCCATAATTTAAAAATATTAGATATAGGGTGGTTTGAGTACTACGGCGGGCAAGGGGGCCGATTAGTCCTAGTACAACTTAGAAAGGGGCTCCAAGAAGCGCAAAAAAATAGCATAGTAGGTAATTACCTTATTAGGGCTATA---------------------ATTTGTGGGTTTTTCTTCTGCTTAGTTGTT------ATGATA------------ATCCTTTATTTAATTTTATCTTTGCTGCTTATCTTTTCCAAAACACCTTTGATAATGGCTTTTGTAGTTATCTGCCAAGCTTCCTTGATCTCATTATCTATTTTTATCTTATTTTTAAGATCTTGGTTTTCATTTATTCTATTTCTAGTCTTTATTAGAGCTATAATAATTGTTTATGTTTATGCCGCATCACTAGCTTCTAACGACTTCGTATATTTTACAAGACAACCTGTATTGCCTTTAATATTATTATCAGTGCCAATTATATTTATTGCC---ACAAACAAGTTCAACTACCCA------CTTAAATCCAGCTCATACCTTAAAAGA---TGTAACCTGGATTTAGACACATCAACCATACATAAGATTTTTTCTTCTTATATTTTAACCACAACCCTGTTTCTAATCATATACCTTTTAATCGCGCTAGTAGCTGTGGCAAAAACCACAGCTAACCATCAAGGAGCTTTGCGA---ACT------TCA----------------------------------------------------------------------------------------------------------------------------------------------------------------------------------------------------------------------------------------------------------------------------------------------------------------------------------------------------------------------------------------------------------------------------------------------------------------------------------------------------------------------------------------------------------AAGACCTGCCCGGTGAT----TTTTAAACGGCCGCGGTATTTTGACCGTGCTAAGGTAGCATAGTCATTTGCTTCTTAATTGGTAGCTAGAATGAAAGGTTAAACTAACT-TTATTAGTTTGTTTAGCTGTATATA--AAGTTTAAGTCAAGGTAAGAATTCTTTGATC-TT-CT-AGGGGACGATAAGACCCTAGAAGCTTTATAATT---AG--------TTT-AAGTGTA-TAAATTA--AGA-----CAATTTATTTTACTGGGGCGGTGTTAGTAAATAAACTATTTAA---GGTTTGATT--GATCCTTAATATAAAGATGGTTCGGAAAAGTTACTTTAGGGATAACAGTGTTATATTCTTGGAGAGATCTTATCGATAAGTATGTTTACAACCTCGATGTTGAATTAAGAATGTCTTCTTACAGTAGCAGGTATTAAAGAGGGTTTGTTCAACCTTTAAATTCTTACATGATTTGAGTTCAAATCGGTTTAAGCCAGATTGGATTTTATCTCTAGATAATATA-ATTTTCTTTTTAGTACGAAAGGGTCGATTGAAGTTTTGTTAA--????????????????????????????????????????????????????????????????????????????????????????????????????????????????????????????????????????????????????????????????????????????????????????????????????????????????????????????????????????????????????????????????????????????????????????????????????????????????????????????????????????????????????????????????????????????????????????????????????????????????????????????????????????????????????????????????????????????????????????????????????????????????????????????????????????????????????????????????????????????????????????????????????????????????????????????????????????????????????????????????????????????????????????????????????????????????????????????????????????????????????????????????????????????????????????????????????????????????????????????????????????????????????????????????????????????????????????????????????????????????????????????????????????????????????????????????????????????????????????????????????????????????????????????????????????????????????????????????????????????????????????????????????????????????????????????????????????????????????????????????????????????????????????????????????????????????????????????????????????????????????????????????????????????????????????????????????????????????????????????????????????????????????????????????????????????????????????????????????????????????????????????????????????????????????????????????????????????????????????????????????????????????????????????????????????????????????????????????????????????????????????????????????????????????????????????????????????????????????????????????????????????????????????????????????????????????????????????????????????????????????-AGGGATGTAATTTAAAA-AGAATAATTAATTTGCACTTAAAAAGAGC---TTC-TGCCTGCCCTT?????????????????????????????????????????????????????????????AGAGTGTTAGTTAA-AATATAACCTTAGTTTGTCAAACTAAAATTACGT----TTTGTGCACTCTAGTTTTTATAGTGTAACT--AACATATAGTCCTTTCAAGACTAAGCTAAC-TAAAGTTTAAAAACAATTTAAATAGTCTAT--ATAGGGCATCACTTTGAAGTTGTGAAAG-AGGTA---ATCCTTTAAATA???????????????????????????????????????????????????????????????????-ACTAGGGTAGTTTAA-TAAAATACTACGCTGTGGTTGTAGAGATGTC--A--GTAACTCCT--AGTA-?????????????????????????????????????????????????????????????????-CACTTAGTGGCCGAAT-AGGTGTAAGTCTTTTAAACTTATTATAG-TA----A-TACTCTTAGTG--GCCGTTTAGGCGGAGATACGCGTGAGGTTTAGGACCTCGAG-ATGGTT-TATC-ACCATACGGTA-ACCAAAGTGGCAGA-TATATGTAATAGCTTTAAAGACTATAAAAGGCCTAGCCCTTTGGTG??????????????????????????????????????????????????????????????-TTGACTAAAGCCAAA-T-AGAGGCAAATCATTGTTACTGATTACACTGGGTA-TCCTGGTCGTT-CAAAAAGTAGTTTAAGTAAAATAGTAGTTTTGGGTACTACAGATGAG-----T-AGTTCTTTTTGA-?????????????????????????????????????????????????????????????????????????-AAAACAGAAGTAA-CAC-TACACCTGGCTTCGGCCCAGAATTT-GGCGCAAGCCCTGTTTTA--TAGGTGT-AAAAAAGACTTCTAATCTTTACTTAGCG-A-TTTGCTACACCT-AG--AGCCGTTAAA--CAAAAAACTTGGTTTGAAACCAAGTTCAGGGC-----TT--AGCTCAACGGCTAGCCTTTGTAGTTTAT-ACAAAACTCTAGTCTTGTAAACTAAAATAGGTA--CCCCTAAGGCT-???????????????????????????????????????????????????????????????????????????????????????????????????????????????????????????????????????????????????????????????????????????????????????????????????????????????
Metacrangonyx_remyi        ATGACAATAAATCTATTTACTGTTTTCGACCCTTCCACTTTATATTTT---GGCAATAACTGAATTTCTACTTTTATGTGGGTGCTGTTTATACCTTTTAGGTTTTGGTTAATTATAAGCCGATTAAGCATTGTTAACTTTTTCTTTATTAATTATATTTACATAGAATTTAAACCTTTACTCCTAAAGACGGTATTTTTGTTATTAACTATTGTATCTGTTTTATTATATATTCTATTTAATAATATTCTAGGTTTATTCCCTTATATCTTTTGTGCCTCTAGGCACATAAGATTTACTTTAAGGCTAGGCCTACTATGTTGAGTGAGTTTGATAGCCTTTGGTTGGACTAATAACTATAAAAATTTATTGTCTCATCTAATCCCGAGAGGGACACCAGGGTTTTTAATACCTTTTATAGTATTAGTGGAGACTATTAGTAATATTATTCGTCCTTTAACCTTGTCTATTCGATTAGGTGCTAATATAGTTGCAGGCCACTTGTTATTAACTTTATTGGCGGGCTCTTTAATTAATTCTACTTTAATAATATTTAGGTTTTTAAGGGTCGGAAGAATTTTATTGATAAGTCTGGAGATTGCAGTAGCTTTTATTCAAGCTTATGTCTTTAGAATATTATTTACTTTGTACGCAGCAGAATTATCAAGTGTGCCTCAAATAGCCCCTTCCTCTTGGTTAATTATTTATTTATTTATGAATATAATAATTATTTTAATTAGAAGTAATTTATTTTTCTTCCCTCAAAGAAAATTAACACTAAAAAAAGCCCCAAGACCTAATAGAATT------ATAAGTTTAATATGACAAATC------TTTAAACGTTGATTATTTTCTACTAACCATAAAGATATCGGAACCTTATATTTTATTTTAGGGGCCTGGGCTAGGATAGTGGGAACCGCTATAAGGGTCATTATTCGAATAGAGCTGAGTTACCCCGGCAATTTAATCGGAGACGATCAACTATATAATGTGGTTGTAACTGCTCATGCATTTGTTATAATTTTTTTCATAGTAATACCTATTATAATCGGAGGTTTTGGGAATTGGCTGCTGCCTTTAATACTAGGGGCCCCAGATATAGCATTTCCTCGGATAAACAACATAAGATTTTGATTATTACCTCCCTCTTTTATGTTATTATTTATAAGAAGAATAGTAGAAAGAGGGGTAGGAACTGGTTGGACTGTTTACCCTCCTTTATCCAGAGTTATTGCCCATGGGGGGTCTTCAGTAGACCTCGCTATTTTCTCTCTTCACATGGCAGGTATTTCTTCAATTCTAGGGGCTATTAATTTTATTTCTACTGTGTTAAATATACGTGTAGTCGGGATAGCAATAGACCAGATTACTTTATTCAGGTGGTCTATCTTTATCACTGTAATTTTATTATTACTGTCGTTACCTGTTTTAGCAGGGGCTATTACTATATTGTTAACTGATCGAAATTTAAATACTTCTTTTTTCGACCCTAGGGGAGGAGGAGACCCAATTTTGTATCAACATTTATTTTGGTTTTTTGGGCACCCAGAAGTTTATATTCTTATTTTACCCGCTTTTGGTATTGTTTCTCACGTAGTAAGGCAAGAATCAGGAAAGAAAAGCGTTTTTGGTGTGTTAGGGATAATTTATGCTATGTTAGGCATTGGTATTTTAGGTTTTATTGTTTGAGCTCATCATATATTCACAGTAGGGATAGATGTGGATACCCGAGCTTATTTCACTTCTGTGACTATAATTATCGCTGTCCCCACTGGGATTAAAATTTTTAGTTGGCTGGGTACTTTACAAGGGGGGAAGTTAACTTTTAGCCCTTCTCTAATTTGAAGGATCGGGTTTATTTTTTTGTTCACAATAGGGGGGCTAACTGGCATTATACTAGCAAATTCCTCTATTGATGTAGTTTTACATGATACATACTATGTAGTTGCCCATTTTCATTATGTCTTGTCAATAGGGGCAGTATTCGGTATTTTTGCTGGTTTTAGTCATTGATACCCTTTATTTACAGGCTTAACTTTAAACGAGCTTTTATCTAAACTCCATTTTTTTAGGATGTTCCTCGGAGTAAATCTAACTTTTTTCCCCCAGCATTTTTTAGGGTTAAGAGGAATACCTCGGCGATACTCGGACTACCCTGATTCATTTATTGGGTGAAACGTGGTCTCTTCTTTAGGTTCTTATTTGTCTATAGTGTCTATAATAATTTTTGTAGTAATATTATTAGAGTCTTTTATTAGTCAACGGGTAGTAATATTTCCATTAAATATAACTTCTTCTTTAGAGTGGGAGAATAGTCAACCCCCCGCGGACCATAACTATCTTGATATCCCAGTGCTATGT---------------------------------------AACATTTTAACTTGATTTATATTAAATTTTCAAGACGCTTCTTCAGCTGTAATAGAACAATTAATTTTTTTCCATGATTTTGCTATAATTGTTATTATTTTTATTTGAGCTTTAGTAGGGGTAAATTTATTGTTTATTTGTTATTTCCAGTTTACTTACCGGTTTTTTAATCAAGAGCAGACAGTTGAAACAATTTGGACTGTGGTTCCTATTTTTATTTTATTAGCGATTGCCCTGCCCTCCCTTCGAGTATTATATTTCTTAGATGATTCGTTTGACTCTTACCTAACAATAAAAGTTATAGGACACCAATGATACTGGTCTTATGAATACCCCTACTTTAAAAATTTATCTTTCGATTCTTATATAATTCCCACTAAAGATTTAATAACA---------GGGGAATTCCGTTTGCTAGAGACAGATAATAGGTTGGTTATTCCCGTGAGTATACAAGTTCGAATAATTGTGAGGGCCGGAGATGTTATTCATGCCTGAGCTGTGCCTTCTTTAGGGTTGAAAGTTGATGCCGTGCCTGGTCGGTTAAATCAAATTAATTTTATAGTTAACCGGTGTGGTATTTTTTATGGGCAATGCTCAGAAATTTGCGGTAGAAATCACAGATTTATGCCCATTAAATTAGAGGTAGTTCCTATAAGATATTTTATTAGGTGACTAGGTAACTTAGAGTTAATGACAACACACAGAAATCACCCTTATCATTTAGTAGAAAAAAGCCCTTGGCCTGTTATTACTTCTTTCAGAGTTTTCTTTCTTTTAAGAGGACTTGCAAAATGATTCCACACTTATAAATTTAATTTGGTGTTTATAGGGTCTTTATTGACTATTGTGTGCGCTTATCAATGGTGGCGAGATATTTGTCGGGAGAGGACTTTGCAAGGCCTCCATACTATAAAAGTAATAGTAGGCCTGCGGTACGGGATAATTTTATTTATTGTTTCAGAAGTTTTTTTTTTCTTTTCTTTTTTTTGAGCTTTTTTCCACAGGAGTTTAAATACTACAATAGAAATTGGTCTTAGGTGACCTCCAACTGGAATTGAGGCTTTTAACCCTTTCAAAATCCCCTTGCTTAACACTATTGTGCTTTTAGTGTCGGGGGTAAGTGTAACTTGAACCCATAACGCTGTATTGCAGGGGCTTCATAGTCAGTCAGTACAAAGAATATGTATGACTATTTTTTTGGGGATTTATTTTACAGTACTACAACTTTTTGAGTATTTGGAGGCCCCGTTTTCTATTTCAGATAGTGTTTATGGCACTGTTTTCTTTGTCGCAACGGGGTTTCATGGCCTACATGTAATTGTAGGGAGATTATTTCTAAGGGTTAATCTATTACGGATTTATAAAGGAGAATTCTCGAATTACCATCATTTTGGTTTAGAGGCTGCAATTTGATATTGACATTTTGTGGATGTAGTTTGACTATTTTTATTTGTTTTTATCTATTGATGAGGCTCC---ATGTTAAAGCAACCAAAAGATAAATCCTCTTTAGTGCGAGTTATAAATTCTACTTTCTTTGACCTCCCTGCCCCTAAGAATATTTCCTTCTCTTGAAATATAGGCTCTATGTTATTTTTATGTTTATTCCTCCAAATTCTAACCGGACTCTTATTAGCTTCTTCCTACTCTCCCGACATAGAAAACTCGTTTATTACTGTAATGTTATCCATAGAAAATGTCACTAAAAACTGATTAATTCGGTATATTCATGCAAACGGGGCCTCCTTGTTTTTTATTTGCTTATATTACCACATCGGTCGGAATATATATTACCAGTCTTATTTATATAAACATACTTGATTTATCGGAGTAACAATTTTTATTCTTACTATAGCTACTGCTTTTTTAGGGTATGTATTACCAAACAATCAAATATCTTATTGAGGGGCTTCGGTCATCACTAACTTATTATCAGAAGTTCCTTACATCGGGCCAGACTTAATTAAGTTAGTTTGAGGCTCCTCTTCTGTCAGAGCCCCTACTGTAATACGATTTTTCTCTTTCCATTTTTTACTCCCTTTTGTAATTGTAGGTTTAACTATTATCCACATTGCTTTACTACACGAAACGGGTTCTAAGAACCCGTTGGGCGTTTTATCTATTAATAACAAATATATATTCAACCCTATTTTTATTTTTAAAGACATATTAGGCTTCATATTAGGCCTATTCAGTCTCTTTCTTATTAGGCTTCTATTCCCTTTAACACTGGGAGACGACGAAAATTTTTTTAATTTCAACCCTTATGTTACCCCCATCCACATCCAACCAGAATGATACTTTCTATTTGCCTATGCCATCCTCCGTTCTATCCCTAATAAGCTTGGAGGAGTTATTGCACTAACCGCGGCAATTTTTATTTTATATTTAATACCTTACATGCATTTAGCCTACCTGCCTAGTACA---TTTTACCCTCTTAATAAACTCATTTTTTTCGGATTTAGTGTGAATGTACTCTTACTTACTTGAATCGGTATATGTCCGGTTGAAAAACCTTATATCCTTACAGGTCAGATCCTTAGTTTCTGTTATTTCTTATATTATACGATGAGCCCCTTACTAAATTATTACTGAGAAAAAACAATTAAGTTAATAGTATTGGAGTATCTAAGGCTTATTATTAATTACCTTGTTATATTTATTTTGGTTATAATTTCTGTTGCTTTTTTCACTTTACTGGAGCAAAAAGTAGTAGGGGCCATACAGATTCGAATCGGCCCCAATAAAACTGGTTATTGAGGGGTACTTCAACCTTTTGCAGACGCAGTTAAACTAGTTCTAAAAGAAAATATAAACCTATCTATAAGGAATATAAGTGTTTATTGGGCAGGCCCTTTTTTAAGTCTTAGGTTGAGGTTGAGATTGTGGTTAATTTACCCGATAATGGCAGGGGGGCTGGATTTTTTTTTAGGTTTATTATTTTTTATGTGCGTGAGAAGAATAGGGGTTTATCCTATTATATTGATAGGTTGGGCCTCTAACTCAAAATACTCTATGCTAGGGGCCATACGAGCCATGGCCCAGATAATTTCTTATGAAGTTAGCTTAATAATAATTATTTTAAGGCTTATTTTTATCAAAAGTTCTTTTAATATTAAAGAACTGATAAATTGGGCTTATACGGGCTTAGCTTTAATTATTTTTTTACCTTTAAGCTTAGTTTGATTCGCCTCAAGAATAGCAGAAACCAATCGTACCCCTTATGATTTCTCAGAAAGAGGTTCTGAGTTAGTATCTGGGTTCAACACCGAATACAGGGGGGGGGGCTTTACTTTAATCTTTTTAGCAGAATATAGTAGAATCTTATTTATATCCTTTTTGTTCTCTTTACTATTTCTCAGGTCCAGCAGAGTGAGAGTTTTACTTTTATTTTGTACTATGGTTATTGCTTTCTTATTTGTTTGAGTTCGTAGGGCGATACCCCGGCTTCGTTATGATAAGTTAATAGGGTTGGCTTGAAAAAGGTTTTTGCCGGTTAGATTATTATTATTTATTTATTATTTAAAGATT------------------TATATATATTTTCACCCTTCTTTTTTTTTATTCTCTTTTTTCCTCATATTTTCTATGGTAATAATAGTATCAGTAAATTCTTGGTTTTTAATTTGATTTTTTATTGAGATAAATCTATTATCCTTCATCCCTCTAATATTAGTGAATAAAAGTAAATTTTTGGTAGAAAGAAGGCTGAAATATTTTTTTGTTCAGACTTTTAGTTCTATTTTAATTTTAATTGGGTTTATGTTAATATTTATTGACTTAAGTTTTTATAATTTTTTTTTTAGGGGGTTAAGAATTAAACTAGGTTTAGCTCCTTTCCATCAGTGAGTAGTCAACATCGTGGAAGGGCTAACTTGAGGGCTAGTAGGGGTATTATTTACACTGCAAAAAATAGGACCTTTTATTTTAATAAGTTATATGTGCACGTTAAAACCTTCTATCATTAAT---TTAATTTATTTCTTCAGGTTAATAAGAGCTATTGTAGGGGCTTTAGGGGGTCTTTTTACTAGTTCTTTACGTAAAATCTTAGTATTCTCTTCTATTTCTCATGGGGCTTGGATATTATTAGCTTTAATAAACTCTATTTATTTGTGGGGGGTGTATTTTATATTTTACAGAGTAATTTTATTATCTGTTTTATATATTTTAAGTGAATTTAACTTAAGAAATTTGAATCATTTGTTTTTAAAAGTAAATTTTTTTAGCTCTTTCAGACTAGGCGTCAGAGTTTTGTCTATAGGCGGATTACCCCCTTTGAGAGGCTTTTTACCTAAATTAATTTTAATAACGAATTTCATAGAAAGATACAATTATTTTTTGTTGGGGTTTCTTTTATTTAGGGTCTTTATTACTCTTTTCTTTTATTCTCGTTTATTTATTATAAATTTTATCGGTTTAAGTTATATAAATATATTTTTAAGCTCCAAAGAGAATAAAGGAAATATTAGGTTATATTTGAATGTATTCGGGGGGGCACTAACCCCTTTGTTTTTATACACCTGTATTTAT------ACCTTAACTTTTCTTATTTTTATTTTACTAGCTTTATCATTAATTATTTATGGGCTTGCTAGACTCTTAGGAAAAAAAATGAAAAAAGAACGAGAAAAAAATACGCCTTTTGAGTGTGGGTTCGACCCCTTTAAGAAAGCTCGGGCCCCGTTTTCAGTACGTTTTTTTTTAGTTGCTATTATCTTTTTAATTTTTGATATTGAAATTGTAATTATTTTACCGGTAGGTTTATTGATAAATTATTATCCTACCCCTTATTTTGCTTTAATTGTACTAGCTATTGTTGTTATTTTAACAATAGGATTGGTGCATGAGTGGAATCAAGGCGCGTTAGACTGGGTTAAAATGTTAATG------GTTAATTTAATCACTTTACTAGGAGTTTTTATGGGCTTAGTAAAATTCATTTTAAATGATAAGTCTGTATTAATTAGTTTATTAAGCTTAGAGTATATTTCTTTATTAATATATTTATTAATTAGTACATCTCTCCCCCTAATAGGGGGAGAGATGTACTATTTGTTGTATTTTTTGGTTATAATAATTTGTGAGGGGGTATTAGGGCTGTCTTTGATGATTTTAGCTAGCTTCTCTTACTCGGGAAGGAGGATAAAGCTGTATAATTCTACCAGATGTATGTTAATAATATTAGCCCTTTTTTTAAGAAGAACAGTAATGATCTATAAAATTATCGAGCTCCTCTTGGTCTTAGCTTTAGCTATATTTTTTTTTATTTTGATAAGTTGAGATATAGTTCACACTAGTGTCTCTTCCTGCTTAAATATCGATTATTTTTCTTATAACCTCCTGTTACTAAGGGTTTGAATTATCCTTTTAAGTGTAATAGTAGGGTTGAGAGAGGTCTTTTGGAAAAATATTAAT------------TATTTTTACCTATTAAACACAATTCTCTTGGTTTTTCTTTGCTTAAGTTTTTGTTTAAAGGATTATTTATTATTTTATATTTTTTTCGAGTCTTCTCTAATCCCCATTATACTAATTATTTTAGGTTGAGGGTATCAACCCGAGCGTATGATAGCCGGTATTTACATACTATTTTACACTTTATTTGCCTCTCTCCCTTTGTTAGGGCTAATTTTTTACTTTATCAATAAAATCGGGTCTGGGGCTATAAACATATATATTAGACTCTCAATTAACAGAAAATGAGCGGAGGTAGTCTTGATTCTAGCCTTTTTAGTGAAATTACCAATATACTTGTTACATATTTGACTCCCAAAAGCCCATGTTGAAGCCCCTGTCAGGGGCTCCATAATTTTGGCGGGCATCTTATTAAAATTAGGTGGATACGGGGTTATTCGATTTCTCCCTATTTTAACAAAATTAAGCCAATTTAGTCTTAAATATTTTTTTGTCGGGGTGTCTCTTATAGGGGGCGTAATAGTGGGATTACTTTGTTTACGGCAAATAGATATAAAAATATTAATTGCTTACTCTTCTGTATGCCACATAGCTAGATGTATCGGGGCTTTATTAATTATAGGGGAATTAGGATTTAAAGGAGCTTTGTTTATAATAATTGCCCATGGTTTATGTTCTTCTGGCCTTTTTTATTTAGTAGACATTGTTTATAAACGAACCGGCACACGAAGTTTGTTCATTAACAAAGGATTATTAAACCTGATACCAAATATAAGGTTTTGGTGGTTTATGCTATTAGCCGCCAACTTGGCGGCGCCTCCCTCGTTAAATTTATTTAGAGAAATTTGCATATTAGTTAGTCTAGTCTCTTGAACGAAATTTAATATGATTGTCCTCTCAGTGTTGATTTTTTTAACCGGGGCCTATAATATTTATCTTTATTCTTTAAGACAACATAATAACTACTTATTGAGAACTAATATTATTATAAATTGTTCTTTTTTAAATTATTATGTTTTATTGAATCATTTATTACCCTTAAATATTATTATTATAAGGGTTATATGTTTTTAT---CTGGAAATTAAAAAATATGTCTACTATGCTTATACTCTAAGGATGATTTTCATCAGGTTTGTCTCAGGCGTTACAGTTATTTACTTACTAAATACAAATGCTAGAGTCTTTTTAGAGTGAGAGTTATTCTCCTTTAACGGGGCCTCCATTATTTTTTTAGTTCTATTAGATGTAATAAGAATATCTTTTATATTTACAGTTAGTCTAATTTCAAGCATTATTTTTATGTACTGTAAATATTACATAGAAGGAGAAAAATTTTATAAGCGATTTTTAATTCTTTTATTTTTATTTGTCGTTTCAATAATATTTTTAATCTTAAGACCTAATCTTATCAGTATTCTCCTAGGCTGGGACGGGCTAGGTCTTACTTCTTATATTTTAGTAATTTATTACCAAAATGAAAACTCTTGTAACTCAGGTATATTAACTTTATTAAGTAATCGTATAGGAGACTCAATACTCTTAATGAGAATTTGTTTAATATATAGTAGTAACTCCTGAAGTTTTATG---TTAGAAACAACACAAAATAGTTTACTTCTTTATTTAATTATTATAAGGGCTATAACTAAGAGGGCTCAAATCCCTTTCTCTGCTTGGTTGCCTGCAGCAATGGCCGCACCAACCCCGGTCTCAGCTCTAGTTCACTCATCTACCTTAGTTACGGCTGGAGTTTATCTTTTAGTCCGATTTTATAATTGTTTTTATGACTACTCAATCTTTATAGCTTTATTAATCTTGAGAACCTTAACCATGATTATATCTAGTTGGATGGCGAATTTTGAAATAGACATAAAAAAAATTATCGCTTTATCTACTTTAAGGCAATTAGGCCTTATAATGATAATCTTATCCTTGGGCCGACCGGAATTAGCCTTTCTTCATCTGATTACCCATGCCATATTTAAATCTTCTATTTTCATATGCGCGGGCGTTATAATTCATAATATAAAAGGTAGACAAGATTTGCGCCTTACAAGTAATTTTTTACAGGGGGGCCTTTTTTTAGGTTTATTCTTTTCTATGACAAATATATCTTTATGCGGTTTCCCCTTTTTGGCGGGGTTTTTCTCTAAGGAATTACTCTTAGAAAATGCCCTATCAAGCTCTTACAATTCAATTTTTCTTTTATTTAGTTTAGTTGGCATGAGTTTAACGTTAAGTTATAGGCTGCGAGTTATATTTTTCATGAGAAGTAAA---AGTATTTTGAGTAGGGAGGGTACTATTAGAGACATGTCCCCTTTCCTAATTAAAACAATATTTGTTATATTAATAATAAGTGTCACAAGAGGATTCGTTTTTAATTGAATTTTAACCCCCTCATTAATTTTATTCGTAAATTTAGATTATTTTTATAAGACTGCCCTTCCGATTTTTTTAGCAATTTTCTTTTTCTTAAACTACTCGCAAATGAAAAGAGAAAATTTACATTACAAGTTTAATTTAGTCCTCTTCAATAAAGGCGCTCATCTAATAATATACTTACCTTTTATTAGTGCGCAAGGAAGTTCAAATTTTTCTTTAAAGAAAAGATATGCCCTGAGAAAAAATATCGACTCCGGTTGACTAGAGTATTTCCTAGGGCTACAAACTTATAATTATCTAAGATTTTTTAATTATAAGTTTTTTTCTAGCCAATTATCTAGGTTTTTGAAACTTTTTTTAATTGTTTTGTTC---------------------ATTACCTTGTTAACATTGATAATTTTCTTT------ATTCATTTATCTTTTTTTCTCTTTTTTAGTTATATCTTGTTAATTTTTTTTTTTTCTAGGCACCCTTTATTTATAAGAATTATAATTACGCTTCAGACTATTTTAATCGGCTTAATTATTTACTATTTTAGAGTAATTTCTTGATTTAGCTACTTATTATTCATACTTTTTTTAAGGGGTATAATAATTATTTTGATTTATGTCAGTTCTTTAGCCTCTAATAATATAATAAAATATCTTATTTTTGACTTTAAGAGTATTTTT---------ATCTTTTTAATACTCTATGCCCTCATAAGTTTATACCACTCAAAAGTATACATTCTTTGTGACAGTTTTATTCATTTT---TCAAATTTAAGTTATACAGTAACTATATTTATAAAAGTATATGCCAAAGAAACATATGCACTGACTATACTATTAATTTGTTATTTATTATTAGTATTGATTATAGTGGTCAAAAACTCTTCTTTTAGAAAAGGTCCTCTTCGC---TCA---AACAAGAA-CTGTAAAGGAGAAAATAAAAAGGGAAAGAATATATATAATATAGTACCTTTTGTATCAGGGTTAATTAATA--------TAAGAATAAATTTAATAATTTCGAAATTACTTGA--TTTAAAGAAGTGTGTATTATATTTATAGCAAAAAAGATATAGTC-TTCTTTAGAGGTGAGAATTTTTACGAAAGTAAAAATATCTAATTGAACTTGAAATTTAA--------AGTATATTCTAGGGTAGAATAAACTCTG------TCGGGTAAGCTGACAGAAGATAAATG-AGAAGGGTA-ATCTGTAAAAAACTAGGCTTTAAATTAGCTATGCTAATAATTTGTATTAAA-TAATTTTTATACC--CCTACATAA---GGGAATTTATAGTTA-AGGTTC-TAATTTT-TG---TAACAG---ATAAAA--AAATGAGAAAATGATTAAATAAGTATTTTTGATAGATTAATATAACGAACTCAGTTATATTCAGACTGTTTAACAAAAACATCTCTTCTTGAAAAATAA-AAAGTAAGACCTGCCCGGTGAG----TATTTAACGGCTGCGGTATCTTGACCGTGCTAAGGTAGCATAATAAATTGTTTCTTAATTGGGGACTAGAATGAAGGGTCCCACGGCTT---ATAAATTTATTTATTTTAGTAAAATAAATTTTACTATAAGTAAGAATACTTATATC-TT-ATAAAGGGACGATAAGACCCTAGAAGCTT--TAATTTTTAAAAATATATAAT-AGTTTTATTTATTCTT-TGTATTTATAATAATTTTAATTGGGGAAATAGAAATTTTTATAATATTTTTACAACAGTAGTT--AATCTTT-TTATAAGAA-AACTAGTATTAGTTACTCTAGGGATAACAGCGCAATAATTTTGGGTAGGCCTTATACATAATATTGATTGCGACCTCGATGTTGAATTAAAATA-TCCCTGTAGAGTAGAAACTATAGCGGAGGGTTTGTTCAACCTTTAATTTTTTACATGATTTGAGTTCAGATCGGTTTAAGCCAGATCGGTTTCTATCTTTTA-TAAAAAT--AAATTTTTTTAGTACGAAAGGACCAAAAAGT-TTTAATAAT-T-------------CTTAA--------------------TTGT-----------------------------------------------------------------------------------------------------------------------------------------------------------------------TGTTT--------------------GAC-------TATTC-------------------------------------------------------------------------------------------------------------------------------------CTATATA--------AACTTAA-------------TATCTAAAAC-----------CTTTATTCCT-----------------------------------------------TTCTTTTAGTTAATCT---------------TTTCTTT--------------AAGGGAGTACTAATTTT------------CTTTC----TCTGT-----GAAAG--------------------CTTTTAGAGAGATTTGTGACTAA----------------------ATGA----------TAA--ATTTGGTGCCAGCTATTGC---------GG------------------------------------------------------------------------------------------TTAAACT---------------------AAAATT-TAAAGGAA-----------------------------TATTAT-----TAAG-AAAAAT------------AACTTA------------------------------------ATGAA-ACAGAG-----------------------------------------------------------AGTCGGGA----------ATAGGTGAAATTTTTGTA--GTTACTATTTTCTTA---------------------------------------------------------------------------------------------------ATATTAT-------------------------------------------------TAAAAAATGGGC----AAC--GAACTAGGATTAGATACCCTACTACACC-CTTTTTTCTTCTTCTTGGAAGATTAGATT-TA-AAATTAAAAAATTTGGCGGCT-TTTT--TATTTAGAGGAACTTGTCTATTTAATTGATACTCCCCC-TTAATTTTGATTTTTAGTTCGTTTTGTATACCATCATTTAAATAATTTTTTAATAGC-TAATTATTTAAAGTTCTTAAAGAAAGTTAGATCAAGGTGCAGA-GATATTAAAATTTAGATTAGTTACAATACTAG--AATA--TACGG-----TAAAGAATTAATA-GTTCTA---TAAAGGGCGGATTTAAATGTAATATAACTATATAT----ATGAAATTTAATAAATTAGTGTACAAATTGCCCGTCACTCTCTTTGAGATAAGTCGAAACAAAGTAGAAGTACCTGAAGGTGCTTCT---AGGTTTTGAG-TTGGCT-CCAATTTATAGTTTGCAATTATAAGAAATATATTA-TATAGAACCTA-TAATATGAAGTGTA--ATCACAATAAGTTGCAAACTTATAAATGCTAAGGCCGTATTAA-GAAAGATTAGTTAATAATATAATATTAATTTGTCAAATTAAAGTAACT-----AAGGTATTCTTCAATTTTTATAGTGTAAGT--AACATTTTGTTTTTTCAAGACAAAGATA---TAAATATTAAAAATAATTCGAGTAGCTC----TTAGAGTATTATTTTGAAGCAATAAAGG-AAGATCAATTCTCTCGGGTA-TGAACTTTAAGTTAATA--AAACTAGAAATCTTCCAAATTTC-CAATAAGAACCCTTAAGTTC-AA-GCTTTTATAGTTTATATAAAATATTATATTGTGGTTATAAAGAAGAA--A----CACTCTTGAAGCA--AATAGTGTAATCTAAATA-AGATGTTTCATTGATGTTGGAAAAACAGAGGGATCTTACTATTA--TATAAGATGGCTGAAA-TAGTGTAAGTTTTTTAAATTTATTATAG-TAGAATA-TACTTCTTATA-GACTATTTAGGCAGATTATTGTGATAAATTTAGAATTTATTT-ATGGTT---TT-ACCAAATAGTA-CTTAAGATGACAGAGTTAATGTGATAGCTTTAAAATCTATGGATGGGGCAACCTCTTAAGATAAAAGATAAGCTAAGG-AAGCTGGCGGGCTCATATCTCGTTTATGATTTGTTCTCTTTTAA-TTAGCAGAAGCCAAA-A-AGAGGCATATTATTGTTAATAATAAAATTGAGAG-ATCCTGTTATT-CAGAAAGTAGTTTAGA-AAAATAATAATTTTGGAGATTATAGATGAT-----TATATCCCTTCTGA-TTTACTTTAGTGT-AAAGAGCACATGAAATTTTGATTTTTATAG---TAGAA--GACTAAGTAAT-------T-AAAATAGAAAGA---------ATTTAGCTTCGAACTAAATAATAGATTAAAATCCTATTTTA---AGATAT-AAAAAGGACTTCTAATTCTTAAAAAGCT-A-GCAGCTATATCT--A--AACTTCT--------TATACGTGTTTTGAAAACAC-TAAGGAGACG------ATGTCTAGAAGTTTACTAAAATAGTTTAA-TTAAAATATTAATTTTGTAAATTAAAGTTGTCT--TTCTTTTAGTA-------AGAAGTGATTT-----CTTATTACTTACAATAATAAAATCC--GATAGGCACTTCTA----TAAATTTTAAGTT-ATATAAACTAAGAGCCTTCAAAGTTCTCAAAGAGAGTACTCTTAAATTTAT-AATTTA-GTGTTGTATA-AACATACCAAACTGTAAATTTGGAGAAACGA-------AAGTCTAAATTA------
Pallaseopsis_kessleri      ATGATAACTAGCTTATTCTCCATTTTTGACCCTGCTACACCTAGCTTTATTCTATCCAATTGGATATCTCTAGCTCTATTCACATTATTGGTGCCTTTATTTACATGGATTTACCCTAACCGATCTAGATCCATTGTAAACACTATAACAGGCACTATTTTTAAAGAGTTCAGTCCTTTACTTAAAAAATATACTAACTTTGTTATCTTTCCTGTAGCCCTATTAACTTTTATCTTCTGAAATAACCTATTTGGATTAGCTCCGTACATCTTTACTGGGACTGGTCAAATGACCTTTACTGCCTCGCTAAGACTATCTGTGTGGTCTACTTTCATACTATTTACTTGCTTGAATAACCTACCTAATCTACTAACACACTTAATCCCGCAAGGGACCCCAATCCCCCTAATACCCTTTATGGTCCTGGTTGAAACAATTAGAATCCTAATCCGACCTTTAACTCTTGCTGTCCGACTAATGGCAAACATTGTGGCTGGTCACCTTCTTATTGTCATTTTAAATTCCGCTGAT---ATCCCCTTTGGCCCTGCAACTCCTATTATGTTCGCTGCTAAACAACTACTGACCTTATTAGAAGTAGCTGTTGCAATTATTCAAGCCTACGTATTTAGGGTTTTAGTTACCCTATACGCAGCAGAGGCTACTAGCATTCCTCAGATAGCCCCTGCCTTATATCTTCAGCTGTTTATTTTAATTTCTCTATTTATGCTTTTGCTGAACTCTAACCTATATTTTACCTTAAATAAA---CCTTTTACTACTACTAGGGTTGAGACGGGCCGCTTAACA---ACCACCTGACTATGA---ATT------AGTACTACGTGACTATTTTCGACCAACCACAAAGATATTGGTACTCTATATTTTATACTAGGCTTATGGTCTAGGATAGTCGGGACTTCTATAAGACTTATCCTGCGCTCAGAACTTAGGGCCCCTGGTAGCTTAATCGGAGATGACCAATTATACAACGTAATAGTAACAGCCCATGCTTTTATTATGATTTTTTTTATAGTGATACCTATTATAATTGGAGGGTTCGGTAACTGGCTAATCCCTTTAATACTAGGAAGCCCCGATATAGCCTTCCCACGAATAAACAACATAAGATTTTGGCTTCTGCCCCCCTCCCTTACTCTGCTTATAGCTAGAAGCTTAGTAGAAAGAGGAGTTGGTACAGGTTGAACTGTGTACCCTCCTTTGTCTAGGGCCACAGCTCATAGAGGTAGGGCTGTTGATCTAGCTATTTTCTCACTTCACTTAGCAGGTGCTTCCTCTATCTTAGGTGCTGTAAATTTTATCTCTACCTCCGTTAATATGCGCGCACCTGGAATAAAAGTAGACCAAATGCCTCTGTTTGTCTGGGCTATTATTATCACCACAGTGTTACTAGTCTTGTCGCTCCCTGTGTTAGCCGGAGCTATCACCATACTCCTCACAGACCGTAATATCAACACGTCTTTTTTTGATCCTAGTGGGGGAGGAGACCCAATCCTATACCAACACTTGTTTTGATTTTTTGGCCACCCCGAAGTTTACATCTTAATCTTACCTGCTTTTGGCATAATCTCTCATATTGTTAGACAAGATTCAGGTAAGAAAGAGACTTTCGGGTCATTAGGAATGATCTATGCTATAATTGCTATCGGGTTTCTAGGCTTTATCGTATGGGCCCACCATATGTTCACAGTTGGCATGGACGTAGACACACGAGCCTATTTTACCTCCGCAACAATAATTATTGCAGTTCCTACAGGAATTAAAGTATTTAGCTGGCTGGGTACCTTACAAGGAGGAAAGATCAATTTTACCCCTGCTCTAACTTGGGCATTAGGGTTTATCTTTCTTTTTTCTATGGGCGGTTTAACCGGAGTTATACTCGCTAACTCATCTATCGATATTGTATTACATGACACCTACTACGTAGTGGCTCACTTTCACTATGTGTTATCTATAGGAGCTGTATTCGGTATTTTTGCCGGGTTTGCCTACTGATTTCCGTTGTTCACTGGACTGACTCTAAACCCTGTTTTAGCAAAAGTACATTTTTATGTCATGTTTATAGGTGTGAATTTAACTTTTTTCCCTCAACATTTTTTAGGACTCACGGGAATACCTCGACGGTACTCCGATTACCCTGACTTCTTTATAGCCTGGAATACGATTTCGTCACTTGGAGCTTACACTACTATCTTAGCTATAGCCGTATTCACTTTAATGGTTATAGAAGCTTTAACAGTTAAGCGAATAAGCATATTTTCTCTAAATTTGTCGTCTGCCTTAGAGTGAAATCAATCTTACCCTCCTAGAGGGCACAGTTATAACGACACCCCTATCTTAGCT---------------------------------------AGAGTGCCAACTTGACATATAATCTCCTTACAAGATAGGGCCTCTCCCTCTATAGAGCAATTAACTATATTCAATGACTTTACTATAGCTATTTTAACACTTGTAATAACTATAGTAGGATTAAATATAGCTTTTATCTTATGTTATAAGCTAACAGACCGAGTGCTCTTACAACAACAAACGGTAGAAATTATCTGAACTACCGGACCTGTAGTTTTGCTTGTCCTTATCGCCTTACCTTCTCTAAAAACATTGTACACTTTGGACGACCCCCTTTCGCCTAATATTACAATTAAAGCCATCGGGCATCAGTGATATTGATCATACGAGTATTCAGACTTTTCTAATCTAGAGTTCGACTCCTATATGACACCTACTTCAGACTTAAGCTCA---------TACCAAAGACGGTTGCTTGACTCAGACAACTCTGTTGTCTTGCCCACTAATTCTCAAATCCGACTAGTTGCAACAAGAGCTGATGTGATCCACGGATGGGCCTTGCCGGCCTTAGGATTAAAAACCGATGCTGTACCTGGTCGATTGAATCAATTAATATTTTATATTAAACGATCTGGTATCTTTTTTGGCCAATGTAGTGAAATCTGCGGGTCGAACCACAGATTTATGCCTATTAAAGTTGAAGCTATTCCCATAAAAATATTTTTGTCCTGGGTGACAGCTATAAAA---ATGACAACCTCA---AATCACCCTTACCACTTGGTAGAAAAAAGACCCTGACCTATCTTAGTCTCTCTGAGTACCCTGCTGACCGCAGTAGGCCTAGTAAAATTATTCAAACATACAACTCCTGTAATTATTTTGGTCTCCATAGTGGCTATGCTTATGATTAGAGCACTATGATGGCGGGATGTCTCACGTGAAGCTACCCTCATAGGGTGTCATACTATTAAAGTAGCCAATGGGCTACGCCTAGGGATATTATTATTTATCCTATCAGAAGTTCTTTTTTTCACCTCTTTTTTCTGGGCCTTCTTTCACAGAAGATTAAACCCTACAATAGAGTTGGGGGGTTCATGGCCGCCCCAGTGCGTCTATACTTTTAGTCCCTTTCAAATCCCTTTATTGAATACAGCTGTGCTTTTGGCCTCAGGTGTAACAGTAACCTGAGCCCATTACACCACTAAAAACTCTGCCCACAAACCCGCTGTTTACTCACTCCTCTTAACAATTACGCTTGGTATTTACTTTTCTACTCTTCAGGTAATGGAGTACCATGAAGCCCCTTTTACGTTCGCCGACTCCGTGTACGGTTCAACTTTTTTTATTGCGACAGGTTTCCACGGGGTTCATGTACTTGTTGGCACTATATTTCTTGCTAACTGCCTTGTGCGCCTTTACAAAGGGCATTTTTCTAGCTATCACCACACAGGGTTGGAACTTGCTATTTGGTACTGACATTTTGTAGATGTAGTTTGACTACTTCTTTACACCTCTATTTACTGGTGAGGCTCC---ATGACAAAACATACTGGTAGTATAAACAGCTTAATAAAAGTATTTACAGGCACCTTTATCACCTTACCAGCCCCTGCCAATATTTCTACCCTATGAAATTTTGGGTCCTTACTATCTTTATGTTTATTTATTCAAATTATATCTGGTCTATTCCTAGCCTCGACCTACTCCCCAAATATAGATACTTCTTTTGCCCTAGTGAATAACGTTATAGAGTCCACTGATAAAGGATGGTTTATGCGAAGACTACATGCTAACGGAGCTTCTTTATTTTTTGTGTGCTTATATCTGCATGTAGCGCGTGGACTCTATTACAGATCCTTTATGCTAACTAACGTATGGTTGGTAGGCACAACGATATTACTAATAGTTATGGCCACTGCTTTTATGGGGTACGTGTTACCGGTTAACCAAATATCTTACTGAGGAGCCTCTGTCATCACAAATTTATTTTCAGAGGTGCCTTACCTGGGGCCTACTCTAGTACAATTTATCTGAGGGGGGCTTTCCGTAGATAACCCTACTTTAATACGATTTTTTACCTTCCACTTTTTTTTTCCTTTTATTGTCCTAGCCATGGTCGCTATACATATTATCTTTCTACATCAAACTGGCTCTAATAACCCTTTAGGGCTATCCTCAACAACCAATAAAATTGTGTTTAACTCATTTTTGTCGTTTAAAGACCTATTTGGAGCTGCTTTAACTATCTTAGTGTTTTTATTTATCGTTTTTTATTACCCTATATTACTATCAGATCCAGAAAACTTTACTCCGGCTGACCCCTCAATTACCCCAAATCATATCCAACCTGAGTGATATTTCCTGTTTGCCTACGCAATCTTACGGTCAATTCCAAACAAGCTAGGGGGGGTGCTGGCCCTACTTATGTCAGTGATACTCCTTTATACACTGCCCTTTACACACCTCTCTAAAATAAAGAGATCCTACTTCTACCCCCTTAGTGCGATACTATTTTGAGTCTTTATCTCTGCAGTATTCTTATTAACTTGAATCGGAGCTAAACCTGTAGAAGAACCCTACCTGTCTGCAGGCCAGGTTATAACCATAGTGTACTTTAGATATTTCGTTATTGGGCCACTGCTACCAAAAATATGGGAT---AGTCTTACTAAC---TTGCTAGAATATACCTTAATAATCGTGGTTTACTTAATTTTGTTGGTCAGAGTTTTAGTTAGAGTGGCTTTTGTTACTTTAGTTGAGCAAAAGATTTTAGCAAGGGCCCAGATCCGAGTCGGACCTAACTACACAGGTTTAACTGGGCTTTTACAGCCTTTTGCCGACGCAGTCAAATTACTGAGCAAAGAGGGAGTGACTACTCGAATGAGTAGGTTTAAGATTTATTATTTATCGCCTGTGGTAATATTAAGCTTGTCCTTAGTTTTGTGGTCAGGCTATGTTTTTGAAATAGGCGGAGTAGATTTGAGTTACAGGTTGTTAGTATTTATGTGCCTTAGTGGTATAATGGTTTATCCTCTTTTAATAATAGGCTGGTCATCCAACTGTAAATACTCTATATTAGGTAGCCTGCGAGCTGTAGCCCAGATAGTCTCGTACGAAGTAAGAATAGCAGTAGTTCTGTTAAGGTTAGTTTGGTCTAGCTGATCATTTAACTACTACGACCTAGTAAGGAATCAGCTATTAATTTGAAATATTTTTTTATACACCCCTTTAGGATATATTTGGCTGGTATCTAGTCTAGCCGAGACAAATCGTAGGCCCTATGATTTTGCAGAGGGAGAGTCGGAATTAGTCTCTGGGTTTAATACCGAATACAGATCTAGGGGATTCACATTGATTTTCATAAGTGAGTACAGGAGCCTGCTATTCATAAGGTTTATATTTAGAGTCTTATTTCTAAGTAGTTCG---GTAACACCCATAGTGTTGTTTAAGAGTTTGGTTATTATTTTTGTGTTTGTATGAGCTCGGTGCAGGCTACCTCGATACCGATATGATAAGTTAATAAGGTTAGCTTGAAAAAGGTTTTTACCTGTCACATTGCTTTTATTTATATACTACTTAAGGATAAGAGAGAGTAGACCTGTTTTTTTGTTACTACACCCTGCTACTTATTTATTTTACTTAACCTTGGCTACTTCCGTACTCATTACCGTCTCTGCCAATTCATGGTTCATCGCTTGAGTTGGGTTAGAGATTAATATGCTCGTGTTTATTCCTTTAGCCTTAAGAAAGAAAAACAAGTACTCTGTTGAATCAAGCTTAAAATACTTCTTGGTTCAAAGATTAGCCTCAATTTTTATTATTTTAGCCTCTACATTTATAACAAGGAGTAGTTTACCG---CTTTTAACCATAGCTATACTTATTTTAAAGACCGGTACCCCTCCTTTTCATCAATGGCTTCCAGCTATGGTCGATGGGTTATCTTGACCTATTTTTACTCTACTTATAACAGCCCAAAAACTAAGGCCTTTAACTTTAATTTTTTTTTTA------ATAAAGCCAGATTTGCTGTACCTATTTATCACTTTGTGCGTTTTAATCTCTTCATTGATTGGTGCCCTGGGAGGGTTATCCCAGACCTCATTACGAAAAATCCTAACCTACTCATCTATTTCCCACATAGCGTGGACCCTACAAACATTAAAAATAGACTCCTCTCTTTGGCTAGTCTACTTTACACTTTATGCTTTCGTGCTAAGCACTCTAACATCAATCCTTGCCAGGTCCCAGATGAGAGTTTTAGTTAACCTCAGAGGTGCTAATAAATCATATATCTCCCTTATTCTAGCTCTATCTGTCCTATCTTTAGCAGGATTACCTCCTTTTACAGGGTTTTTACCTAAGCTATTAGCTACACAGCTTATGCTACAAACCTCAGAAAACTATATAATGATCCCATTACTACTAAGAGCCTACGTAACACTTTTCTTTTATGCTCGTGTTTTGCTAACAGCCTTAATCCTGAATGCCTCCTCGTCGACCACCCTTAACAAAGAAAAAAAGTCAAGTTCTGTTATACTCAGCTTTAGGTTAGTCGGGCTACTAGTGCCATCGTTATCTATCATGCTTCTAATGAGT------GTCCTATCAATAATACTTCTGTCATCCGTAGTAATCTCAACTGCCTTGACAGCCCTTGCTTTAGTGGTGGGTAAAACATCAATAAGCACTCGAGAGAAACTTACATCATTTGAATGTGGGTTTGACTCAAAAAAAAAAGCACGCGCTCCCTTTTCACTACGATTTTTTATAGTCACGATCCTATTCCTAATCTTCGACGTTGAGGTTACCCTGCTATTACCTCTTGGTTTATTAGCCCCCTATACAGAGACACTTTCGGTGACCCTGACAGCTTCCACACTAGCTCTTGTGCTTATTATTGGGATTATACATGAGTGAAACCAAGGCTCCCTTGATTGAACTAAGATGACATCTTAT---ATATATGGTAGAATTTTATTAGGAGGTACAACCGGTTGTGTAAGGTTTGTTCTCAATTATGGCCACTTATTAAGTAGGCTTTTAAGATTGGAGTTCTTACTCCTAATAGTGTATTGATGGTTGAGGTCGAGCATGGTTTACGTTGGTAAGGACTTTATTTTTATGCTCTTTTATTTAGTTATATGATGTAGAAGAGGGTCTTTGGGATTATGCTTGCTTATTAGCAGGGTACGCACTCACGGTGACGATTACATTAAATCATATACCAGGTTAGGTTGTTTGTTAAGGTTAGTTATAAGGGTATTTAGGATAGCGGGGTTATTTTCTTTCTGAGGAGAGATCTTATTGCTGACAAGGTTAATAAGCGGGTTGGCCTTGATAAGAAGAAGAGACACAATGATTTGAAAGAGGGGCTTAATAGGGGAGCTGGACAGAATAAGTTGAGTCCTTTGTCTACTTAGATTTTGAATTGTTTTTTTAGCAGTT---------TTAGGGAGAAAACCT------------AGCACAATACGGGGTTTGTTTCTGGTTTCATGTGTATTAGTGCTAGGTTTTTTCTTACTGAGGTTCTATGTATCTGATTTTATTTTTTTCTACGTTGGGTTTGAGGCTTGCCTGGTCCCTTTTTTCTTCTTAATTTTAGGCTGAGGTTATCAGCCTGAACGGTCTCAAGCCGGCATTTATATGGTTTTCTACACTTTATTTGGGTCTTTACCGCTCTTTGCGATACTCTTAATCTTTTGTAGCTGC---AGAAGAGGTTATATACACCTAACGAGAGGGTGTTTTGTTATAGACTCTTATTTCTTCATCTTTCTAACGGGCGCATTTTTAGTAAAATTTCCTATTTATTCTATACACTTATGGTTACTGAAGGCTCATGTAGAGGCCCCCCTTGCAGGGTCTATGATTCTGGCGGGCGTAATGTTAAAATTAGGGGGCTATGGTTTAATCCGGGTGTTAGCTATCTGCCAGGGT---AGACCTTTGGTGTTAAGAGAATTTATTATTAGTCTAAGTTTATGAGGCGGTGTAATTCTAAGAATTAGTTGTCTACGCCAGAGAGACATGAAACTTCTTATTGCAGGCTCTTCAGTAGTTCATATGAGTTTATGTGTCGCAGGCTTATTGTCTCTTAGAGAATGAGGTGTTAAAGGGTGTGTAGTTATTATATTCGGGCATGGGCTGTGTTCATCTGGTCTATTTTATCTAGCAAATCTAGTGTACCTACGTAGACACAGGCGAAGGCTAATAGTAAGCAAAGGTCTGTTAAACTTAATACCCAGGATAGGGTTATGGTGGTTTATAATAATAGCGGCTAACATAGCCGCCCCCCCTAGCTTAAATCTACTAGGAGAAATCATATTAATTAGTGCTTTAATAAGTGTAAGGGTATACTTAAGCGTAGCGCTTGGGCTGGTATCCTTTTTTAGAGGGGCCTACAGGCTTTATCTTTTTTCTTTAAGACAACAGGGGTCTTATTTAGGCACCGGTACTGGTTTCCACAGGGGCAGCATAATTGAACATTTAGTTAGTGCAGCACACTGGGTCCCGTTAAATGGACTAATTTTGTTCCTGAGCTGCTTAATT---TTGAGGGTATCGTTTAAAAGATTTAGTATCATAAGAGTAGGCCTATTTAGGTATAGGACGTTAATATTTTTTATGGGGTTTTACAGGGTAGTTTATGATCACAGTTTAATCGTCGAGATCGAAGGTATAATTTTAAACTCCTGCTTGATAAGCATAAGGTTTTTGTTTGATTGGATAGGGTTTATTTTCCTAGGGTCAGTCTGCTTAATCGCAGGGTCGGTTATAAAATATTCTGAATGGTATATGGAAGGAGACCTCAATGATAACCGTTTTAGGTTTATTCTCATTTCTTTTGTGGCCTCTATGTTGGTTTTAATTGTTAGCCCTAACTTAGTTAGATTGCTATTAGGGTGAGATGGTTTAGGGCTAAGGTCATACGCCCTAGTTATCTACTACCAAAACGAGGTCTCACGTAACGCAGGCATGGTCACTATTCTAACAAATCGAGTAGGTGACGTTGCGATTTTGATTAGTGTGGCTCTTATGTTTACAGAGGGGATATGGGATTTTTACAACTTAGTTTATTCAGGCGGGGAAAATTGAGTCTGACTGATTGCGGTCGCAAGGTTTACTAAAAGAGCTCAGATTCCTTTTTCCGCTTGACTGCCTGCCGCTATAGCGGCACCAACCCCCGTAAGAGCACTTGTTCACTCTTCTACACTTGTTACGGCAGGAGTTTACTTGCTTATTCGGTTTAACGAGATTATTTGCAAGAGCGGGATAGGGTCTATTCTATTAGTAGTATCTGTGTTAACTATGTTTATAGCGGGTATATGCGCTTTATTTGAGGTAGATTTAAAGAAAGTCGTGGCACTATCAACTCTCAGGCAACTGGGCCTCATAGTCATAACCTTAGGTCTGGGCATGAAGGAACTAGCTTTTTTTCATCTTATCACACACGCTATATTCAAATCTAGCTTATTTATGTGTGTGGGTTTCATAATTCACAGTTCCTTTGGTGCACAAGATAGACGGCTTATAAGCAGGTTCGCAGGTAGTAGACCTAATTTAGGTGTAGCACTAGGGGCAAGAAATTTGGCATTGTGTGGGTTTCCTTTTTTAGCTGGCTTCTATTCGAAAGATATGTTGCTAGAGCAAATACAAATAAGATGGTTTAACTTAATTTTTATGGGTTTAGCTATAGCTGGAAGAGTTCTCACGGTGGCGTATAGTTTTCGCGTACTTTATTTAAGGTCGGCTTCGGTTAACACATCATTTTTAGTTAGAGGCTTAATAGATTTTAACCCAAGTGTTGTTAAGTCAGTTAGCTCATTGTTTGCAGGTAGTTTGGTAAGAGGGTTTGTACTGTTTTGGACAGTTTTACCTGTCGACCTCATCAATATC---CTTAGCCATGGTCAAAAATATGTAGTCTTTAGGCTAATGTCAATAGGAGGGCTATTAGGGTATAGTTTATTGAACTGC---------------ATAAAAGGGGGTAGAGTATTCCAAATGGCAGTCAACAGCAGCTGGTTTTTAAGGGATCTTTCAACTAAAGGCTCTGTAGATAAGAGGTTATCACTAGGTCTATTTAACAGTAAGGTATTAGACTCAGGGTGGCTTGAGTTTTATGGCGGACAAGGGGGGCAAGTTACACTATCTATATCTTCATTCACACTTCAACGAGGTCAA---GCATATATAGTTAAAGGATTTTTATGTATAGTCGTA---------------------TTAGGGGGTTTTGTTTTAGCACTAGTTTTGATT---ATGACC------TTGTTTACCTTGTCAGCTATCTTGTCTATACTTTTGGTGCTATCTAAGCCCCCTTTAATAATAGCTTTGTTGATCACGGCCCAAACGGCTTTAGTGTCCTTATCGATATATTTACTTATGCCGACTTCTTGGATATCTTTTGTTCTCCTCATAATTCTTGTTAGAGCAATAATGGTTATCTTTGTGTATGTATCCTCTTTAGCCTCTAATGAATTTGTTGCCTTACCAAAATACTGAGCAATATCCACAACAGCCACACTCAGAGTGTGGCTGTTGTTAGGGTACCTGTTCTTATACACAAAAAAA------AGGCAAGCTTGCTCGCACTCCTCTATA---TGGGATACGGATTTAACACCAATCTTAACTCACAAGCTTTATGAGCCTTATGCAAGTACTCTTACTATCTTCCTAATTATCTACCTGCTATTAGCCCTAATCGTAGTAGCCAAAATTTCTGTAACCTTAAAAGGAAGCTTGCGT---GCTATGAAAAATTA--AATAGAGAT----ACACATAGGTAAAGAAAATTTA-ACCATTGTACCTCTTGTATCAGGGGAGTTTAAAA-TATTAAACAGGGGTTAATCGAGCGACGGGGAACTTTTTA-----TTAAGGTGT--TA-GTTGAATTT---------ATCATGTTAAT-ATTTAACGGGGCGATAA-ATGTACGGCACGTTTAATTTCTATTT--------ACTTTTG---------TT---TGTTAGGGC----AAAGCCTGGCAGTGTTTAG-------------------GTT-AAAGCGTTGAGTATAAAGAAGACAAGGCTTTAGATTGGTCAAGTTACTAAATTGTTTTTAA-TAATTTTTCGTAA--TTCATATCA---GCTAAATTTTA---A-AGGT---TAGTTTA-AAGGCTACTAG---CTAAACT-TAATAATGAATTTATTGAACCCAAA---ATGAAAGCTTA----AAGAGACTCAAACTAAGTTAGAATGTTTAACAAAAACATTTCTTTTT---TCTTAG-GAAGTATTGCCTGCCCAGTGAT----TATTAAACGGCTGCGGTATTTTAACTGTGCTAAGGTAGCATAATCATTTGCTTCTTAATTGGTAGCTGGAATGAACGGTTAAACTGTCT-TAGTACGTGTGTTAGCTTAAATAGA--AAATTAAAGTCAAGGTAATAATTCTTTGATG-CT-CT-AGGGGACGATAAGACCCTATAAGCTTAACAAGCTTAAA--------GTA-AATTTTG-TGGTATA--GGT-----TATTTTGTTTTATTGGGGCGATATTGGTGAGTTAGCCGCC------ACACTAGTTAAGATCCCTAACATTTGGATAGAGCGTAAAAGTTACTTTAGGGGTAACAGTGTTATATACTTGGAGAGACCTTATCGATAAGTGTGCTTGCTACCTCGATGTTGAATTAAAATT-TCTATGCGAAGCAGTAGGTGCCGGAGAAGGTTTGTTCAACCTTTAAATTTTTACATGATTTGAGTTCAAATCGGTTTAAGCCAGATTGGATTTTATCTCTAGATAGGTTT--AGCCCTCTTTAGTACGAAAGGGTTGACTGGG-CTTGGTTGTCT------------------------------------------------------------------------------------------------------------------------------------------------------------------------------------------------------------------ATTT--------------------AACGTGG----GTTT-------------TTGGGC-----------------------------------------------------------------------------------------------------------------------------------------------------AGTCTTAGTA-----------------GGAA------------------------------------------------GGGCATGCGGGGTTT------GCGTTA---TGTAGCC--------------CAGATTATTA----TT--------------------------------AGGTC--------------------TACTATTAAAAG-----AGGTGA-----------------------------------------AGTGGGTGCCAGCATCTGC---------GG------------------------------------------------------------------------------------------TTACACCCTATCT----TAA--------TGCCCAATTCAGGTTAGC--------------------------TCTTTTTT---CAAG-CATGCC---------------------------------------------------------------TTT-----------------------------------------------------------GTTTATGG----------TGGAATAAGATT---AGG--TTTAATTTTGTT--------------------------------------------------------------------------------------------------------ACA-----------------------------------------------------CAGGTCAGGC--TTA-GGAGAACCAGGATTAGAGACCCTGCTACTA--TTTATGGTCCCT-----AATGATTATAGT-TATAAGTTACATGGTTTGGCGGCTTAGCT--AGCTTAGAGGAGTTTGCTGT--TAATCGACAAAGCTCG-CTAGCTCTTGTCTAT-TTTATTTATGTACACCGTCATTTAGTTAATTTTGTTAGGAT--AATTAAGG-TAGTTAGTTAAGTAAGTTAGATCAAGGTGCAGA-GCAGGTAG-GTCTA-GTTAACTACAATATAAATTTATAC-TATAG----G-CGTAATAAGGTAAACATT-----GATAAGTGGATTTAAATGTAAT-TAAG--TCTAT----TTGATTTTACTTG-TTAAGTGTACAAATTGCCCGTCAATCTCTCAGAGATAAGTCGAAACAAAGTAGTAATATCGGAAGGTACTTCT-A-AGGGTTGTAG-TTT-TG-AGAACGACTAACTTGCACTTAGAAGGTAC---TAA-AGTCTACCCTT-AGTTTGGAGGGTTA--AA-CCGCTAAGTTGCAAACTTAGTATAGCGCAAGCCCAGTCTA-AAAGGATTAGTTAA-AATATAACATTAAGCTGTCATATTAAAGTTACTA----AAAGTATCCTTTAATTTTTAAGGTGTCACT--AACATATAGTCCTTTCAAGACTAAGCAAACTTTAAGTTTAAAAATTATCTAGATAGCTTAA--ATAGAGCGTTTCATTGAAGATGAAAAGG-AGAATT--CTTCTCTAAATA-TAAGTCTTAAGTTATAC--AAACTATAAGCCTTCCAAGCTTA-AAAAA---TATATTAGACTT-GA-GCCAATATAGTTTAT-TAAAATATTACATTGTGGTTGTAAAGATAT------GTTTTTTTT--GGTA--AGTAAAGTACCTTAAATA-AAGGAGTACCTTGATACGGTAAATATGCTTA-TAACCTTTACTT--TACTAAGTGGCCGAATTAGGCGTAAGTCTTTTAAACTTATTATAG-AG----ATTGCTCTTAGTA--TCCGTTTTGGCGGATAAGCGCACAAAGTTTAGGTCTTTGAA-ATGATT---AA-CTCAGACGGGT-ATCAGAGTGGCAGA-TTTATGCGGTAGCTTTAAAGACTACAGAAGGCTAAGCCCTCCGGTATAAAAGATAAGCTAAAATAAGCTGAAGGACTCATACCCCTTTAATGGTCTC-CCTCTTTTAA-TTGACTAAAGCCAAATA-AGAGGCTTATCACTGTTACTGATTAAACTGGTTAACCCTGGTCATT-CAAAATTTAGTTTATCTAAAATAGTAGTTTTGGGTACTACAGAT--------TTTTTTTTTTTTGA-TTTACTTTAGTGT-AAAGAGCACGCAAATTTTTGGTATTTGAGG---TTTAATCGTACAGATAAA-------T-AAAATTGAAGTAA-GAA-TACATTTGGATTCGGCCCAAATAAT-GGCAATAGCCCTATTTTA--TAAGTGT-AAAAAAGACTTCTAATCTTTAAATGGTG---TAAACCACACTT-GATTAGTCATTAAGT-TAAAACATTTGTTTTGAAAACAACCGAAGGGC-----TTAAAGCTCAATGGCTTGCCTTTGTAGTTTAT-AAAAAACGTTAGTCTTGTAAACTAAAATAGAGC--TTCCAAAGGCT-------GGAGACGATTTA---AATTCTTATTTACAGTAAGAAACACC--TAACGGCGTCTTTA----TAAGTCTTAAGTT-ATACAAACTAAGGGCCTTCAAAGCCCTATAAGAGA---AGATCAGACTT---GGCTGCTATAGTGTAATTAACACAATAAGTTGTAAACTTAGATATGCAA-------TTGCTTCAGCTT------


Alignment (13 PCGs) used for DataMonkey

#NEXUS
BEGIN DATA;
dimensions ntax=16 nchar=11229;
format missing=?
datatype=DNA gap= -;

matrix
Acanthogammarus_victorii   ATGGTAACTAACTTATTCTCTATTTTTGACCCCTCCGCCCCCCACTTATTATTTTCTAATTGAGCCTCTATCCTAATATTCACCGCCTTGGTCCCCCTATTTATTTGGACTTTGCCAAACCGGTCAAAAATTTTGTCCGCGGTACTAACTAGCTATATTTTTAAAGAGTTTAAGCCCCTAATCAAAAAATCTTCCTATTTCTTAATTTTTCCGCTAACACTATTTACCTTTATTATGTTGAGCAACCTGTTTGGCCTAGTGCCTTATGTATTTACAGGGTCTAGCCAGCTTGTTTTTACACTTTCCCTAGCGCTACCCGTATGACTAACTCTAGTAGTGTACGGTTACTTAAACAACCTCTCTAACCTTATAGCCCATCTAATCCCTCAAAGGACCCCGGGACTACTAATACCCTTTATAGTCCTAATCGAAGTAGTTAGAAACTTAATTCGGCCCCTCACTCTAGCCGTGCGGCTAATAGCCAATATAGTAGCAGGACACCTCCTAATTGTCCTTTTAAACTCTATCGAG---ACCACCTCTGTCTTAGTGCACACTCTTGTCTTCCCCGTCAAGCAAATACTTCTTTTGCTCGAGCTAGCTGTTGCCTTTATTCAAGCTTACGTATTTAGTGTCTTAGTTACCTTATACGCTGCTGAATTTATCTCCGTGCCTCAAATAGCTCCTGTTATATGATTACCTCTATTTACCCTAATTATCTCACTTATACTTATCATGAAGTGCACTACCTACTTTGTCCCATCTAACCCCTCAATAACCTGCTATCTAGGCTCAACCCCATTCACACCT---AAC---------------TGACTATGG---------ATTATTAAACATTGGTTGTTTTCCACAAACCACAAAGATATTGGCACACTATACTTTATCTTAGGAGCCTGAGCTGGTATAGTGGGTACCTCAATAAGAGTGATCATTCGATCCGAGTTAAGCGCCCCAGGTAACTTAATTGGTGATGACCAGCTATATAACGTTATAGTAACCTCACACGCTTTTGTCATAATTTTTTTTATAGTCATACCTATCATAATCGGAGGATTTGGTAACTGGCTAGTCCCACTAATACTCGGCAGCCCCGATATAGCCTTCCCACGTATAAACAACATAAGATTTTGATTACTCCCGCCCTCCCTCACCCTTTTAATCACTAGAGGGCTAGTCGAAAGAGGAGTAGGCACAGGCTGGACCGTATACCCTCCGCTATCAGGTACAACAGCCCATAGGGGCAGGGCTGTAGACCTGGCTATTTTCTCACTACACCTAGCCGGAGCTTCGTCTATTCTAGGGGCCGTAAACTTTATCTCCACTATCGCTAACATACGTAGCCCTAGGATAGCGTTAGACCAAATGCCTCTGTTTGTTTGGGCTATCCTCATTACAACCGTGCTACTCCTTTTATCTCTACCCGTGCTCGCTGGAGCCATCACGATACTACTTACAGACCGTAACCTTAACACATCATTTTTTGACCCCGGGGGGGGTGGAGACCCTATCCTGTACCAGCACCTATTTTGATTTTTTGGCCACCCCGAAGTTTACATTCTAATCTTACCCGCTTTTGGGATAGTCTCACATATCGTAAGACAAGAGTCAGGTAAAAAAGAAACATTCGGCTCCCTAGGCATAATTTATGCCATACTCGCTATTGGCTTCCTAGGCTTTATCGTGTGGGCACACCACATATTCACAGTTGGTATAGATGTAGACACTCGAGCTTACTTCACCTCCGCTACAATAATTATCGCTGTTCCGACCGGCATCAAGGTATTCAGCTGGCTAGGGACCTTACAAGGAGGGAGGATTAAGTTTACCCCTGCTTTAATTTGAAGGCTCGGTTTCATCTTTCTTTTTTCGATTGGTGGCCTAACAGGAGTTATGTTGGCTAACTCGTCAATCGACATTGTTCTCCATGACACTTACTATGTGGTCGCGCACTTTCACTATGTATTATCTATAGGCGCTGTTTTTGGTATCTTCGCTGGCTTCGCCTACTGGTTCCCTTTATTCACAGGGGTGACTGCCAACCCTGTACTAGCAAAAGCTCACTTTTATGCTATATTTACAGGGGTGAACTTAACTTTTTTCCCTCAACATTTTCTTGGCTTAACGGGCATGCCCCGTCGCTACTCCGACTACCCTGACTTCTTTACAGCTTGAAACACTATATCGTCCGTAGGTTCTTACATCTCAGTCGTGGGTATAGTACTATTTGTTCTTATAGTTATGGAAGCCTTTGTAGCTAAGCGCCCCGCCCTTTTCTCTTTAAGCCTAGCTTCTGCTTTAGAGTGGCAGCACCCATACCCTCCAGCTGGTCATAGCTACAGGAGAACCCCTATTCTAGCTTCG---------------------------------------TTGCCCACTTGACACACGCTATCCCTACAAGACAGGGCATCACCATCAATAGAGCAATTGACTTTATTCCATGACTTCACTATAGCGGTTTTAACTTTAATTACAATTATAGTTGCTTTAAACATAGGGTCTATCTGTTACTACACTCTAACAGACCGATTCTTAATACAACACCAAATAGTAGAGATCATTTGAACCGCCTGTCCTATCCTTGTGCTTATCACTATTGCCCTACCGTCCCTACAGACCCTGTATATCCTAGACGACCCCGCCTCGCCCAACCTAACCATTAAGGCTGTTGGCCATCAGTGGTATTGGTCCTACGAGTTTTCGGACTTCCGTAACCTAGAGTTTGACTCTTATATAATCCCTACCTCAGATCTAGTCTCT---------TACCAGGCCCGACTGCTAGAAACTGACAACAGGGTGGCTTTACCCACTAACTCCCAAATCCGGTTAGTCACTACCAGAACTGACGTTATCCACGCCTGGACCATACCCTCCCTAGGCCTTAAGGCAGACGCAGTTCCTGGGCGGTTAAACCAGCTCATATTTTCGGTCAAACGAGCCGGCATTTTTTACGGCCAGTGCAGAGAAATCTGCGGGTCTAACCACAGATTTATGCCAATCAAAATTGAAGCTATCCCTATGGCTTCTTTCTTAACCTGGGCCCTGTCCTTTGAC---ATGACAACTTCG---AGCCACCCTTATCATTTAGTCGAGAAGAGCCCATGACCTATTACTGCTTCATTAAGGGCTATGTTGCTAACTGCGGCCTTAACTAAATGGTTTCATCATATAACTTTAGCGCTGCTAGTAGTTGCGTTGCTCGCTGTAGGAATAGTTAGGTACCAATGGTGACGAGATGTGTCTCGAGAAGGTAGATTACTCGGGCACCACACCCTCAAAGTAACTAAGGGATTACGAATCGGGATGCTACTATTTATCGTGTCAGAAGTGCTATTTTTCTTCTCTTTCTTTTGGGCTTTCTTCCATAGCAGACTAAACCCCACCATAGAACTTGGGGGAGTGTGACCACCTGCACACGTCGCCCCCTTCAATCCTTTTCAAACTCCGCTTTTAAACACAGCTATTCTACTCGCCTCTGGGGTGACTGTCACCTGAGCACACCACTCAGTCATAGAAAGCCTTCATAGAAGAGCTGTTAACAGTCTAACCATAACAGTAAGTCTTGGCCTGTATTTTTCAGCCCTCCAAGGAATAGAGTACATAGAGGCCCCATTTACTATAGCAGACTCTGTATACGGTTCCACTTTCTTTGTAGCGACTGGCTTCCACGGGTTACATGTAGCTATCGGTACTACTTTCTTAATCGTATGTACAGCACGCTTACTAAACGGCCATTTTTCGACCACTCACCACACCGGGTTAGAAGCTGCTATTTGGTACTGGCATTTTGTAGATGTTGTATGATTATTCCTGTACGTATCCATCTACTGGTGGGGCTCA---ATGACAAAATCTACCACTAAAGCAAACCCATTAATAAAGGTATTTAGAAGTACTTTTATTAATCTGCCCGCTCCGACCAATATCTCAACTTTATGAAATTTTGGGTCCCTCCTCTCCCTATGTATAGGGATCCAAATTACTTCAGGGCTCTTTCTAGCTTCTGCTTACTCAGCAGATCTAGAGGGCTCTTTCGCTTTGGTGACACAGACTATGGAGACAATAGACAAGGGTTGGTTAATCCGTAGGGTGCACGCAAATGGCGCCTCTCTATTTTTTGCTTGCCTCTACCTCCACGTAGGCCGGGGACTATACTACGGGTCTTTCGCCCTAGCCCAGGTTTGGTCAGCTGGAACCACCTTACTACTCTTAACTATGGCCACGGCCTTTATAGGCTATGTCCTACCAGCAAACCAAATATCATTTTGAGGCGCTTCTGTTATTACAAATTTATTCTCAGAAGTACCCTATCTAGGGCCCACTATTGTCCAATTCATTTGGGGGGGAGGGGCGGTGGACAGGCCAACTATTATACGATTTTTTACGTTCCATTTTTTTTTGCCCTTTGTCATGCTAGCCCTAGTCATTGTACATATTACTTTCCTCCACCAGACCGGCTCTAGAAACCCCCTGGGAATCTCATCTACAACCAGAAAAATTAGGTTTAACTCCTTTTTGTCATTTAAAGACCTCTTTGGGGTCAGAGCAGCAACCTTCGCGTTCCTGTACCTAAACTTTTACTGGCCTTTACTACTTTCTGACCAAGAAAATTTTAACCCCGCCAATCCATCAGTCACACCTAACCATATCCAACCAGAATGGTACTTCTTATTTGCCTACGCAATTTTACGTTCTATCCCTAATAAACTTGGGGGCGTAGTAGCCTTACTCCTGTCCGTCCTAGTTCTTTACACCTTGCCCCTTACTTTCAGAGCTAAACTAAAAAGGGCCAGGTTTTACCCCCCTAATATATTTCTATTTTGGACCTTTATTGCCACAACCGCCCTACTAACATGAATTGGGGCCCAGCCTGTAGAAGACCCTTATATCCTCACAGGGCAACTCTTAACAGTCGTGTATTTCGCCTACTTCCTACTAACGCCCATACTAGCAAACCTATGGGACAGTCTAGCTTCT---------TTGGAGGGAGTCTTGGTATTAGCTAGATACTTAATCTTGTTAGTGATGGTCTTAGTTAGAGTAGCTTTTATTACATTGGCTGAACAAAAGTTACTTGCGGGTATGCAAGTACGAGTGGGGCCAAACTTTACTGGATTGTTTGGGTTACTTCAGCCTTTCGCTGATGCAGTTAAGTTGCTAAGAAAAGAGAGTGTGAGAAGCCGGTTTTCCGGCCTTAAAATCTACTATTTTTCTCCAATAGTGGGGTTGAGAGTCTCTATAGTTATATGGGTGGGTTACGTGTTTGATAAAGGAGGGGTTGATTTAAGGTATAGGGTTTTACTTTTTATGTGCTTAAGGGGTCTAATAGTCTACCCTATCCTTACTAGAGGGTGGTCCTCTAACTGTAAGTACTCCATGCTAGGCAGTTTACGGGCGGTGGCACAAATGGTTTCCTATGAGGTGAGGATAGCTATAGTGCTGCTGAGGTTAGTGTGGCTAAGTGGCTCGTTTAGGTTTTACGGTTTAGCGGAAAGGCAGTACTTGCTGTGGAATTTTTTTTTTTTCCCTCCTCTAGGGTACATCTGATATGTGTCAAGACTTGCTGAGACTAACCGTGCGCCTTATGACTTTGCAGAAGGGGAGTCTGAATTAGTTTCAGGGTTTAACACAGAGTATGGGTCCAGTGGGTTTACTTTGATCTTTATAATAGAATATAGCGGGCTATTGTTTATAGGCTTTTTATTTAGGGTGCTATTTTTGAGCAGA---GTTGTTGGGGTAGGTCTTGTATTCAAAAGGGTTTTAGTAGTGTTTAGGTTTATTTGGGTTCGAGGTAGACTACCTCGGTACCGGTACGATAAGCTGATAGGGTTAGCTTGAAAAAGGTTTTTGCCTATTACACTTCTGATATTTAGATACTACCTAAGCATAAGGGAGAGTAGCTTATTTTGTTTGTCTATACACCCAGCCCAGGCGTTATTCTACCTCACCCTATTTACCTCCGTGGCTATTACAACCTCATCAAATTCCTGGTTTATTGCCTGGCTAGGCCTAGAACTTAACCTGTTAGCTTTTATCCCATTAACTCTAAACAAAAAAAATAAGTACTCAGTGGAGTCTGCCCTAAAATACTTCCTAATCCAAAGGGTCTCCTCAGTTTTTATCATTATAGCTTCTTCTATAGGGGCTGGCCATGACTTTTCTATTGTACTCTTGCTAATA---TTACTTATAAAAAGAGGAGCTGCCCCGTCACACCAATGAATGCCGGCTATAGTCGACGGTTTGTCATGACCTATTTTTACTGTCTTAATAACACTACAGAAAACAAACCCGCTAATTATAATTTTTTTTTTA------TCAAAAACAGCCTTTATTTACTGAATTACCATCGGCTATATCTTAATGTCCGCGCTAATCGGGGCACTAGGGGGGCTAACTCAGACTTCTATACGAAAAATTATTGCGTACTCCTCTATCGCTCATTTAGCATGAATACTAGCGGCGCTAATACACACATCCTGACTCTGAACAAGGTACTTTATTGTGTATACCTTCGTAATTATATCCGTAACGCTTCTACTACATCACACCCAAACCAGAACATTAAACCATGTGGCTATTGCCAACAAATCGTACCTGGCGCTTATCACCGCGGTGTCTATCCTCTCCTTAGGGGGCCTGCCCCCTTTTACCGGATTTCTGTGTAAACTGCTAGTGGTCCAATACCTAGTTAGGACACCAGAAAACTTTATTCTAGCACCTTTGTTAGCAAGTGCTTACATCTCACTTTTTTTTTACGCCCGAGTTCTATTAGCCAGACTAATCCTAGCCTCCTCATCACAAGGCCTTTTAACTAAATTTAAATTCACTAACTCTAGCCTCCTAATCGCCAATATAGTCGCTTTACTCGCCCCCACTATTGCTGTGGTACTCTTA------ATGCCAGTTATTATCATACTACTCCTACTATCAAGCTCTATTGCTCTCCTTTTAACAAGGCTCGCCTTAGCCACAGGGAAAAAATCAGGGGAGGCCCGAGAAAAACTTACCTCCTTTGAGTGTGGCTTCGACTCAAAAAAAAAAGCCCGTGTCCCCTTTTCTTTGCGCTTCTTTATAATCACTATCCTGTTTTTAATTTTTGACGTAGAAATTACTCTTTTGTTACCTCTAGGATTTTTAACACCTTACTCAGACCCATTCTCGTCCACCCTTACAGCTAGGGCCCTGGCCCTAGTGCTAATCCTAGGTCTTGTTCACGAATGGAACCAAGGCTCCCTTGCTTGGGCCCGT---ATGATATTTTACGTAGAGGGGAGAGTTATGCTAGGGCTGTCAGTAGGGGGGCTAAGATTTGTTTTAAACTATAGGCACTTACTAAATAGGCTGTTAAGGTTGGAATTCTTGACCTTAATAATTTACTGAGGACTAAGTACAAGCACTATATTTATTGGTAATGATTTTTTTTTTTTGCTCTTTTATTTGGCAGTAGGGGCTTGTGAGGCTGTTTTAGGCCTCTCTTTACTGGTTAGTAGAGTGTATAGGCATGGACTAGATTACTTAAAAAGTTACAGAGCTTTGCTGTGT---------GTGTTGGCAGGAGTTTTTAGGTTAGTAGTGTTGAGAAGGGTATGGGGTGAGAGGCTGGTTTGACTTAGGCTCATAAGGGGGCTTATTGTCATAAGAAGGAGGGATAGGATAGTTTGGAAGGCAGGCCTTTTAGGTGAGTTGGACTATATCGGTTGGAGGCTAGGGTTACTTAGATTTTGGGTTGTTTTTTTAGCTGGTTTAGGCAGA------------------AAGAGGGTTAAAAAATTGTTTGGGGTAGGGGGGCGGTTTATCAGGGTCTGTCAAATACTATTAGGGGCCCTCTTAGTTAGGTTTTATGTGTCGGATTTTATATTCTTTTATTTAGGGTTTGAAGGCTGTCTAGTACCTATTTTTTTTTTGATTTTGGGTTGGGGGTACCAGCCCGAGCGGGCTCGGGCTGGTACATACATGCTGTTCTATACTTTATTCGGGTCTTTACCCCTTTTTTATATTATTACGGGGTTATATAGCAGT---AGAAGGGGGTATATACCC------CTTGTTACCGGCACGGAGGGATCTATTTTTTACGTTTTTTTAGTAGGGGCCTTTTTAGTCAAATTTCCTATGTACTCGGTTCATTTATGGCTACTGAAAGCCCATGTAGAGGCGCCCGTGGCTGGGTCTATGGTGCTAGCGGGGGTTATGCTTAAATTAGGGGGGTATGGGTTAATTCGAGTTTTGCCTATGTGTCCTTCT---AAACCTGAGCTACTAGTGGAGCTTATTGTATCTTTGAGTAGGTGAGGAGTGGTCTTGGTGGGGCTAAGTTGTTTGCGCCAAATAGACATAAAACTTCTTATTGCGAGGTCGTCAGTTGTTCATATAGGGTTTTGTATTAGGGGCCTGCTAGTAGTCAGAGATTGGGGGTTTAAAGGGGCTATGTTGGTGATAGTAGGGCATGGTCTTTGCTCATCCGGCCTTTTCTATTTAGCCAATGTAGTTTATGAACGTAGACATAGCCGTAGGCTGGCAGCTAGAAAAGGCTTACTCACCCTTATGCCTAGAATATGTTTATGGTGGTTTTTGCTACTAGCGGTTAACATAGCTGCGCCGCCAAGGTTAAATTTATTAGGGGAGATTATGCTAGCTAGTACTTTAGTCAGCTGGAGTGTATATCTAGCTGTAGCTATTAGTCTTATGTCATTTTTAAGTGGGGCCTATAGATTATATCTTTTTTCGTTAAGGCAGCACGGGGCTTACTTAACAAGTAAAAGAGGGTTTCACAGAGGCTGTATTTTAGAGTACCTAGTGTGCTCAGGTCACTGGGTCCCGCTGAACAGTACTGTCTTATGTATAGTCTGGCTAGTG---GTGGGAGCCAGGGTAAAATTTTTTAGGCTAGCTAGGGCGGGCCTTATGTTAGTTAGAGCGGGGATATTTTTTGGGGGAATGGTTAGAGTGCTAGGCCGATGTAGCTTAATTATTGAGTGAGAGATTTTAAGGCTAAGTTCGTGTATAATTAGTATAAGACTTGTATTTGACTGGATAAGATTTTTTTTTTTAGGTAGAGTCTGTCTAATCTCAGGTGCGGTAATAAAATACTCTGAGTACTATATGGAGGGAGAGACTAACTTCGTACGATTTAGGTTAGTCCTAGGGCTGTTTGTAGCGTCGATAGGGCTTCTTATTGTGTGCCCTAATTTAGTTAGGCTTTTGCTAGGTTGAGATGGCTTAGGGCTGACTTCTTACATTCTAGTTATTTATTACCAAAATGAGTCGTCCTGCAATGCGGGGATACTCACTATTTTAAGAAATCGCGTAGGCGATGTTGCTATTTTAATTAGTATCGCGTTGTTATTCAGTGAAGGTAGCTGGGATTTTTACAGCGCAGTGGGTAGGATAGATAAAAGTTTGGTG---TTTCTGGTGGTTTTAGCAGCCTTTACTAAAAGAGCTCAGATACCTTTTTCTGCCTGGCTACCTGCCGCCATAGCGGCTCCCACCCCTGTTAGTGCTCTTGTGCACTCCTCTACTCTTGTTACTGCAGGGGTCTATCTGTTAATTCGGTTTAACGATCTGGTCCAGAAAAGAGAGCTAGGGGGTTTACTTTTAACAGTATCGGCTCTGACTATATTTATAGCCGGGCTAGGAGCCGTAGTTGAGAGAGATATAAAGAAAGTAGTAGCTCTATCTACTTTAAGCCAATTAGGTCTTATAATCATGATTTTAAGGGTGGGGATAAGAGAGTTATCGTTTTTCCATTTAATCACCCATGCTATATTCAAATCAAGTTTATTTATATGCGTAGGGTTTATGATCCATAGCTCGGGAGGGGGGCAGGACAGGCGTTCTATAAGGGGGTTTAGGCCTAGTAGGCCTATACTAGGGGTTTTGTTGGGCACAACAAATCTAGCTTTGTGCGGGTTTCCTTTTTTAGCTGGGTTTTATTCAAAAGACTCGTTGCTGGAGTATATACACTTAGGTAGAATAAATTTTAGAGTTTTGTGCTTGATTATAGCTGGTACTGGATTAACTGTTGTTTACAGGTTTCGAGTGCTTTACTTAAGAGTTGGCAGGGTGAGGTCGTCAAACAGAGTTAGCAGGTTTAGGGATTTTAATCTTGTTGTTGTAAAATCAGTTAGGGTTTTATTCTTGGCGAGCCTACTTAGAGGGTTCTTGCTTTTCTGGGTAGCTATCCCTGTAGGGTCCCCTAGTTAC---TTAAGAGGGGCCCAGAAATATGTTATTGCTTTAGTCAGGCTCTTAGGGGGAGCGGGGGTATATAGAGTCATGCAGTTAAAAGGCACTACCAGGCCTAAGACTGGTAAGACACTTGAGAGAGGCGTGGGCAGCATGTGGTTTTTGGGTTTGTTGAGAACTAAATTGGTACAAAAGGGGTCATGACTCTTGGGCGGGTATAGTAATAAGTTAGTCGATGCAGGGTGGCTGGAGTATTATGGGGGCCAAGGGGGTGGTTATGCAGCGTTGGCAATGAGAGGGGTAATTCAGATTAGCCAGCGGGGAGACATAGTAAAAAGATTCCTAGTAACGGCTTTT---TTAAGGTTTGGTGTGTTTCTGGCGATAGGT------------------------ATGACTCTGTTCACTCTATCCGCTGCCGTTTCTATACTCTTTATCACCTCTAGTACCCCCTTAATAATAGCACTTTTAATCATTTTACAGACAACTCTAGTCGCTGTGTCAATATATATCTCCCTTGTTACTTCCTGGTTATCTTTTATTCTATTTATGGTCCTTGTCAGAGCCATAATAGTCATTTTTGTTTATGTCTCATCTTTAGCCTCTAACGACTTTATA---------GTGACCCCAAGCTACATATTTACCGCAACTCTTTATTCCACACCCTTACTAGGCCTAGCAGCTTACTTCACGTTAAGACCCCGAGTACCCCCAAGT---------------ACTTCCCAATTAACTTTGACCGACGCGGACTTAGCGCCGACTACACTGTGAAAACTATATACATCCTACACCAGCACCCTGACCCTTTTTTTAATCCTGTATTTACTGGTGGCCTTAATCGTAGTGGCTAAAATTTCTTTGTCAACTAAAGGGGCCCTACGGGCCCTAGGTTCC---
Brachyuropus_grewingkii    ATGATAACTAACTTATTTTCTATCTTTGACCCTTCAACCCCTAACTTTCTCTTCTCTAATTGAGTGGCTCTGTTTATATTCATTCTTCTAGTACCCTTACTTATCTGAAATTACCCCACCCGCCCAAAATTTTTATCCTCTGTCTTCACTACCTATGTCTTTAAAGAATTTAAGCCCTTGATTAAAAAATCGCCTTACTTCTTGATCTTTCCTGTAAGCCTATTTAGGTTTATTACCTATAGAAACTTGTTTGGGCTAGCCCCTTATATTTTTACCGGCTCTAGACAACTAGTTTTTACAGCGACCCTCGCCTTACCTATTTGAGCAGCTTTAATACTCTACGGGTGGTTAAATAATACCTCTAACTTACTAACCCACCTAATCCCTCAAAGAACCCCTATATTTTTAATACCCTTCATGGTCTTAATCGAAACGATTAGGAACCTAATTCGACCTTTAACTCTAGCTGTCCGCCTAACCGCCAATATAGTCGCAGGTCACCTCCTTATTGTTCTTTTAAACTCTGCTGAT---TTACCCTCTATTTTACTTACTCCTTTTATTTTTTCAGCTAAACAGATACTTCTCCTATTAGAATTGGCTGTTGCCTTTATTCAAGCTTACGTGTTTAGTGTTCTAGTGACCCTATACGCAGCTGAATTCACTAGAGTGCCACAAATAGCCCCTATTATATGGCTACCCTTGTTTATTTTGATTATTTTACTTGTATCCCTAACTAAGTCTACTATTTACTTTACTAGTAATAAAAGCTTAACTAAACCCGCCCACAAAAACCCCTACTTTAATACT---ACC---------------TGACTATGA---------ATTATCAACCACTGGCTATTTTCTACTAACCATAAGGATATTGGCACCTTGTATTTTATCTTAGGGGCCTGAGCTAGAATAGTCGGCACTTCTATAAGAGTAATTATCCGGACTGAGCTGAGCGCCCCAGGTAACTTAATTGGAGATGACCAGCTTTACAACGTTATAGTAACCGCACATGCTTTTGTTATAATTTTTTTTATAGTAATACCGATTATAATCGGCGGATTTGGTAATTGACTAGTTCCTTTAATACTTGGTAGACCTGATATGGCTTTCCCTCGTATAAACAACATAAGATTTTGATTACTACCTCCCTCTCTTACTCTTCTTACAGCCAGAGGTCTTGTTGAAAGAGGAGTGGGCACAGGTTGAACAGTATACCCTCCCTTAGCTAGTATAATAGCACATAGAGGGAGCGCAGTAGACCTGGCTATTTTTTCTCTTCATCTAGCAGGTGCCTCCTCTATTTTGGGGGCTGTAAATTTTATCTCCACTATTATCAATATACGCAGGCCAGGTATAAGAATAGACCAGATACCCCTGTTTGTTTGATCTATTCTTATCACTACAATCCTACTCCTTTTGTCCTTACCAGTGCTAGCCGGAGCTATTACCATACTACTTACAGACCGAAATCTAAACACCTCTTTTTTTGACCCAAGGGGAGGAGGGGACCCTATTCTCTACCAACATCTATTTTGATTTTTTGGTCACCCCGAGGTGTATATTCTTATTCTCCCTGCTTTTGGAATAATCTCTCATGTCGTTAGGCAAGAATCAGGTAAAAAAGAAACATTTGGCTCTTTAGGTATAATTTATGCTATGCTAGCCATTGGATTTCTCGGGTTTATTGTATGAGCCCACCATATATTCACAGTAGGCATAGACGTAGACACACGGGCCTATTTTACGTCAGCTACAATAATTATTGCAGTCCCCACCGGGATTAAAGTATTTAGCTGGTTAGGTACTTTACAAGGAGGAAAAATTAGGTTCACTCCCGCTCTAATTTGAAGCTTAGGTTTTATCTTTCTTTTTTCAATCGGAGGCTTGACAGGGGTTATACTAGCTAACTCCTCAATCGACATTGTTCTACATGACACCTACTATGTCGTAGCTCACTTTCACTATGTATTATCTATGGGAGCTGTCTTTGGTATCTTTGCTGGATTTGCCTACTGATTTCCGTTATTTACAGGTGTAACCGCCCACCCCCTTTTAGCAAAGATCCACTTTTATACTATATTCGTAGGGGTCAACCTTACTTTTTTCCCCCAGCACTTTCTAGGTTTAACGGGTATGCCACGTCGATACTCAGACTACCCCGACTTCTTTACAGCCTGAAACATAGTATCTTCCTTAGGCTCCTGCATTTCCGTGCTAGCTATGATAGTATTTATTATAATAATTATAGAAGCTTTTGTTTCTAAGCGGTCCGCTCTATTTTCTTTAAGCTTGCCCTCAGCTTTAGAGTGACACCATCCTTACCCCCCTGCTGACCATAGTTACAACGACACCCCTATCCTAACTTCG---------------------------------------TTGCCTACTTGACATATACTATCCCTACAAGACAGGGCCTCCCCTTCAATAGAGCAATTAACTTTATTTCATGACTTTACTATAGCTATCATAACTTTAATTACAATCATAGTAACCCTCAATATAGTTTTTATTTCCTCCTACACTCTTACAGACCGTTTCTTAATGCAACACCAACTCGTAGAAATTATCTGAACCGCTTGCCCTGTCGCTATCCTTCTTCTGATCGCACTACCGTCCCTACAAGCTCTCTACATTCTCGACGATCCCTTCTCCCCTAGTGTAACACTCAAAGCAATTGGACACCAGTGATACTGGTCTTATGAGTATTCAGATTTTTCTGGTGTAGAATTTGACTCTTACATGACCCCAACTTTAGATTTAACCCCT---------TACCAAAATCGCTTACTAGAGGTAGACAATAGAATCGCCCTGCCTACTAATACCCAGATTCGGTTAATCGCTACTAGGGCTGATGTTATCCACGCATGAGCAATACCAACCTTAGGCTTAAAGGCCGACGCCGTTCCTGGCCGCCTAAACCAAATAATATTTTCAATCAAGCGCTCAGGTATTTTTTATGGCCAATGTAGAGAAATTTGTGGCTCAAACCATAGATTTATGCCAATTAAAATTGAAGCCTTACCTATAAAAACCTTCTTGACCTGAGTACTATCTTTTAAC---ATGACAACTTCG---AACCACCCTTACCACTTAGTCGAGAAAAGTCCCTGACCTATTACAGCTTCCTTAAGAGCTATATTACTAACTACAGGGCTTGTAAAGTGGTTCCACCACTTTACACCCTACCTTCTTTTAATTGCTTTACTAGCTCTAATTTTAGTTAGAGTACAGTGGTGACGAGACGTCTCACGAGAAGGGGCGCTCCAAGGCCTACACACACTAAAAGTTTCTACAGGCCTACGAGTGGGTATACTGCTATTTATTGTTTCAGAGGTCCTTTTTTTCTTCTCTTTCTTTTGGGCTTTTTTCCACAGTAGACTAAACCCAGTAATAGAGCTAGGAGGTACCTGACCGCCTACTTATGTCTGCCCTTTCAACCCATTCCAAACACCTCTTTTAAACACTGCTATTCTTTTGGCCTCTGGAGTAACTGTCACCTGAGCCCACCATGCTATTACAGAAAATCTTCACACAACTACCGTCAGGGGTCTAGCCTTAACCGTAGCGCTAGGCTTGTATTTTACTGCTTTACAGGCAATAGAGTACGTAGAGGCCCCCTTTACTATAGCGGACTCTATTTACGGGGCTACTTTCTTCGTCGCGACAGGCTTTCATGGCCTACATGTAATTATTGGAACTACTTTTTTAGCTATTTGTCAAGTGCGTACTACAAGTGCACACTTTTCAAATAACCACCATGTTGGTTTAGAAGCAGCTATCTGATACTGACATTTTGTCGACGTGGTTTGGCTTTTTTTATACGCCTCCATCTACTGGTGAGGGTCC---ATGACAAAGTCTATTACTAACGCTAACAGTTTAATAAAAATTTTTACAAAAACTTTTATTACCCTGCCCGCCCCTACAAATATCTCCACTTTATGAAATTTTGGCTCTCTTCTGTCCCTATGTCTAACTATTCAAATTGTCTCAGGCCTATTTTTAGCCTCAGCCTACTCAGCAAACTTAGACTCCTCCTTTGCCTTAGTCACCCAAGTTATAGAAACAACCGATAAAGGTTGACTAATCCGTAGAGTCCATGCCAACGGGGGCTCTTTATTTTTTGCCTGTTTATACCTCCACGTCGGACGTGGGTTGTACTATAGATCCTATACGCTCACTCACGTTTGGTCCGCCGGCACAACCATACTTCTTATAATTATAGCTACTGCTTTTATAGGGTATGTTCTACCAGCAAACCAGATATCCTTTTGAGGGGCCTCTGTAATTACAAACTTGTTCTCGGAAGTACCCTACCTAGGCCCTACCATTGTTCAGTTTATCTGAGGGGGGGGGTCAGTAGACACCCCTACTATTATACGATTTTTTACCTTTCATTTTTTTTTACCTTTCCTTATTCTAGCCCTAGTTATAGTACATATCACCTTTCTTCACCAAACAGGATCTAACAACCCTCTCGGGATCTCTTCAACAACTAGTAAAGTTAGCTTTAACTCATTTTTATCCTTTAAAGACTTGTTTGGAGTAGCACTAACAACTCTAATTTTCCTATTTATTAACTTTTACTGACCCCTACTACTCTCAGACCACGAAAACTTTACTCCTGCTGACCCTTCAGTAACACCTAACCACATCCAACCAGAATGGTACTTCCTATTCGCCTACGCCATTCTGCGCTCTATTCCTAACAAGCTAGGCGGAGTGATTGCCTTACTTTTATCTGTGTTAATCCTTTATACCTTACCTTTTACCTCTCTAGCTAAAATAAAAAGAACATACTTCTACCCTCTTAACACCCTCCTATTTTGGGGCTTTATCGTTACAGTTGTCCTCTTGACCTGAATTGGAGCCCGACCAGTAGAACAACCTTATATCTTCACGGGCCAAATTCTAACTGTAATGTACTTCACTTACTTCGTCACCGCGCCTCTGCTGGCAAAACTATGGGATAATTTTAGTTCT---------TTGGAGATAGTTGTGACGCTAGTGAGGTATTTAGTTTTACTAGTTATGGTTTTGATTAGAGTAGCTTTTGTTACTTTAGTGGAACAAAAGATCTTAGGAGGTGTACAGATTCGAGTCGGCCCCAATTATACTGGTTTGTGGGGGCTGCTGCAGCCTTTTGCTGATGCAGTTAAATTGTTAAGAAAAGAAAGGATAGGGCCTCGGTTTGTCAGGTTAAAAGTCTACTATGTCTCCCCTATCGTTAGATTAAGATTAGGTCTGTTGCTATGAGTAGGATATACATTTGAGAAGGGGGGAGTTGATTTACAGTACACTGTGTTGTTTTTTATGTGCTTAAGAGGCTTAATGGTTTATCCTATTTTAACTAGAGGGTGGGCGTCTAACTGTAAGTATTCGATACTAGGGAGATTACGAGCTGTGGCTCAAATAGTCTCTTACGAGGTAAGTATAGCGATAGTACTGTTAAGATTAGTTTGGCTAAGCTGGTCTTTTAGGTTTTACCAGCTAGTAGAAAGGCAATACTTACTGTGAAATATCTTTCTGTACATTCCACTGGGCTATATTTGGTTTGTCTCTAGGCTTGCTGAGACAAACCGAACTCCTTATGACTTTGCAGAGGGGGAGTCTGAGCTAGTCTCAGGGTTCAATACTGAATATGGGTCTAGGGGGTTTACATTGATTTTTATAAGAGAATATAGAAGGATACTATTTATAGGGTTTTTGTTCAGGGTATTATTTTTAAGTAGG---GCTATTAGGGCAATAGTCTTATTTAAGAGAATAATGGTAGTATTTTGTTTTGTGTGGGTGCGAGGCACTCTGCCTCGTTATCGGTATGATAAGCTAATAGGGTTAGCCTGAAAAAGCTTTTTACCTGTGACGCTGTTAATATTTGGATATCATTTAAGAATAAGGGAGAGGAGCGTGTTTTACTTGCTACTCCACCCTTCAGCTACATTATTCTACGCCACTCTAATTACCTCTATAATTCTGACAACTTCAACAAACTCATGATTTATTGCCTGAGTAGGCTTAGAGGTTAACCTGCTAGCCTTTATTCCTTTAATCCTAGCCAAAAAAAATAAATACTCTGTAGAATCCGCCCTAAAATACTTTCTAATTCAGAGCTTAGCCTCAATTTTTATCATTTTAGCCTCGGCCTTGGCAGACCGTCATGACTTGTCTCTTTTAATTCTAGCAATA---CTTCTTTTAAAGAGAGGAGCTGCGCCGTCTCATCAGTGAATACCCTCTATAGTAGATGGCCTGTCTTGACCTCTATTTACTACCCTCATAACCTTACAAAAAATCAACCCTTTGATTTTAGTCTTCTTTTTA------TTAAAAACAAACTTTATTTATATATTTATTATACTGTATATCTTTATCTCTTGTTTAGTGGGGGCTGTAGGAGGCCTGACCCAAACTTCCCTACGCAAAATTATTGGTTACTCCTCTATTGCTCACTTAGCCTGAATACTCTCTGCCCTAACTAGAGGGTCCTGGCTGTGGTCAAGATACTTTGTCGCCTACGCATTTGTTTTAAGGTCAGTAACATTTTTATTAAACCACACACAAATAAGAGCGTTAAACCAGGTCTCCAGTATAAACAAATCATACTTATCGCTTGTTATCGCAGTTTCTATCCTCTCGCTAGGGGGGTTACCCCCCTTTACAGGGTTTCTACCTAAGCTGCTAGTAGTACAACACCTAGCAGCAACTCCAGAGAGCTTTCTCTTAGCCCCTTTATTGGCCAGGGCCTACTTATCCCTTTTTTTTTATGCTCGAGTTCTACTAACTAGTTTAATTCTAGCCTCCTCAACTACAAACGTACTAAATAAGCCTAAAGAAACTAACTCTAACTTACTAGTTATTAACTTAATAGGGTTGCTCCTACCTGCAACTTGTATAATTATCTTA------ATGCCAATTATCGCACTAACACTTATAGTCTCATTATTTATTTCTGTCCTACTGGCCAGACTAGCTTTAACCGCAGGAAAAAAATCAATACTTGATCGAGAAAAGCTGACATCCTTTGAGTGCGGGTTTGACTCGAATAAAAAAGCACGGGCTCCTTTTTCCTTGCGCTTTTTTATAATTACTATTTTATTTCTGATTTTTGATGTCGAAATTACCCTATTGCTTCCTCTTGGATTTTTAACCCCTTACTCAGACCCACTCATAATTACCTTGACAGCTAGGGCACTAGCTTTAGTCTTAATCTTAGGACTTGTCCATGAGTGAAACCAAGGTGCTCTTGCGTGAGCCAGC---ATGATATTCTATGTGGAGGGTAGTATTGGATTAGGCTTGATTGTAGGAAGGCTTAGGTTTGTTTTGAATTATGGGCATTTATTAAATAGTCTCCTAAGTTTAGAGTTTTTAACTTTAATAATTTATTGGCTGCTGGGAATTAGTAGGGGCCAGACAGGAAAAGATATTTTTTTTTTACTTTTTTACTTAGTAATAGTGGTTTGTGAGGGAGTTTTGGGTCTTTCTGTGCTTATTAGGAGGGTGTACAGGCATGGACTAGACTACATAAAAAATTATAACAGATTAAGATGTATGTTAAGGGTGGTTTTAGGGGTGTTTAGGGCGATAGTGGTAAGGAGGGTCTGGGGTGAAAGATTACTTTGGGTACTATTTATAAGAGGGGTGGTGGTAATAAGGAGAAGAGATGGGTTAGTTTGAAAAGTGGGTTTAAGAGGTGAGCTAGATTATGTAAGTTGGGGTCTTAGTTTGCTTAGGGTTTGAGTGGTTTTCTTAGCTGTTTTAGGAAGC------------------AAGACTATTAAAAAAACAAGCAGTTTACGCGGGACTTTTATAAGCTTGTCTATAAGGTTATTGGGCATATTTTTATTAAGATTCTACGTATCAGATTTTATATTTTTTTATCTTGGGTTCGAGGGTTGTTTGGTCCCTATTTTTTTTATGGTTTTAGGTTGAGGGTATCAGCCTGAGCGTTCGCAGGCTGGTATCTATATATTGTTTTATACTTTGTTTGGGTCGTTGCCTCTTTTCTTTCTTATTATAAGGCTATGTAGAAAA---AGAAGGGGGTATATATAC------GCCGGCAGAGAAAGAAAGGAGGTTTATTTTTATATCTTCTTAGTTGGTGCATTTTTAGTCAAATTTCCTATATACTCCGTACATTTGTGATTGTTGAAGGCACACGTGGAAGCCCCAGTGGGGGGTTCGATAGTTCTAGCAGGGGTTATATTGAAGTTAGGGGGATACGGGCTAATTCGGTTTTTACCTCTTTGCCCTGTT---AAGCCTGTAGTACTCAGCGAGGTTATTATATGTTTAAGAATATGAGGGGCAGTATTGTTAAGGTTAAGTTGTTTACGGCAAATAGATATAAAACTTTTAATTGCTAGTTCGTCAGTTGTCCATATGGGACTGTGTATTGTAGGTTTGCTGTCACTAAGAGATTGGGGGTTTAAAGGGGCGGTGCTAGTTATAATCGGACATGGTGTTTGTTCGTCAGGCCTTTTCTATCTAGCTAACGTAGTCTATGAACGTAGGCATAGTCGGAGTATAGCAGTTAGAAAAGGGCTCCTCACTTTAATGCCCAGGATTAGGTTATGGTGGTTTGTGTTGTTGAGCGTTAATATAGCTGCTCCCCCCAGCCTAAATTTATTAGGTGAGGTTTTATTAATTAGGACCCTAGTTAGTTGAAGAAGGTACCTGATTGGGGTGGTAGGGCTTGTTTCTTTTTTTAGGGCGGCGTATAGGCTGTACCTCTTTTCGTTAAGACAACATGGTGTTTATTTAGGCAGAAAAAGAGGGTTCCATAGAGGGTGTATGTTAGAGTATTTAGTTTGTGTCAGGCATTGAGCTCCCTTAAATGCTTTTATTGTGTGTGTAGCATGGTTAGTG---ATTAGAGTTGGGTTTAAACTTTTTAGGGCTATAAGTTCAGGTCTTCTTATTCTAAGAGCGGTGAGGTTCACTGGTGGTGTGGCTAGAGTAGCGTATAGTTACAGGTTAATTCTTGAATGAGAGGTCTTAAGGCTGGGCTCGTCTTTAATTAGTATAAGGTTAGTGTTTGACTGGATATCCCTTATTTTTTTAGGCAGAGTCTGTTTAATTTCGGGGGCGGTCATAAAATATTCCGCGTATTATATAGAGGGGGAGGTAAATTTTCTCCGGTTTAGACTTATTTTAATTATATTTGTAGTGTCGATATGGCTGTTAATTATTTGCCCTAATATAGTTAGATTACTACTTGGTTGGGACGGGCTGGGCCTTACCTCCTATGCATTAGTTATTTACTACCAAAATGAGCTTTCCTGCAATGCAGGAATGTTGACAGTTCTAAGAAATCGGGTAGGGGATGTAGCTATTTTGTTAAGGATTGCGTTGATGTTTAGAGAAGGGAGATGAGATTTTTATAATGTAGTTTGTAGACTAGACAGAGGGTTGGTT---TTTTTAGTGATTTTAGCAGGGTTCACTAAAAGGGCTCAAATACCTTTTTCAGCTTGGCTACCTGCAGCTATAGCCGCTCCTACCCCAGTTAGGGCCCTTGTTCACTCTTCTACACTTGTTACTGCTGGGGTGTACTTGTTAATTCGGTTTAGGGAGGTTATTCAGAAAAGAGAGTTAGGGTGGGTGCTGTTGGGGGTATCGTCTTTGACTATATTTATAGCTGGGTTGGGGGCAGTTTTTGAAAGGGACTTAAAGAAAGTAGTGGCGTTATCAACTTTGAGTCAACTTGGCCTAATAGTTATAATTTTAGGAGGGGGCATAAAAGAGCTTGCTTTTTTTCATTTGATTACACATGCTATGTTTAAGTCTAGGTTATTTATGTGTGTCGGGTTTATAATTCATAGCTCTCGTAGGGCCCAGGACGGCCGTCAGATAAGTAGGTTTGGGTTAAGCAGCCCTAGGCTGGGGGTTATACTTGGAGCAACAAATTTAGCTTTATGTGGGTTTCCTTTTTTAGCTGGATTTTACTCAAAAGACGCTGTCTTAGAGTACGCACAGTTAAGAAATATAAATATAAGTTTTATCTGTTTAATTATAGCTGGCACAAGTTTAACTGTAGCGTATAGGTTCCGGGTGTTGTACTTAAGCGTGTCGGGGGCAAGTGTTATAAGGAGAGTTAGAAGGGTAAGAGACCTTAATGCTACAGTTGTAAAGTCGGTGGCAGGTTTGTTTATGGCTAGGCTACTCAGGGGCTTCTTGATGTATTGGGTAGTACTGCCTGTTGAGACCCCTAGGTAT---CTTAGGGGGGCACAAAAGTATGCTATTGCTTTAGTAAGGCTAGTAGGGGGCGCCAGGGCGTATAGAGTTATGCAGTTAAAAGGTGTTAGTCCCGCTAAGGGGGTTAAGATGGCCGAGTTGGGTATAAGAAGCATGTGGTTTTTAAGTGTGTTAAGCAGGAAAGTACCTGTACGATGGCCTGTAGTGGCAGGGTTAACGGGTGTTAAGGTAGTGGATAGAGGGTGATTTGAGTACTATGGGGGTCAAGGAGGGCAGGCTCTGAGGGTTAGGTTAAGAAGTGTCTTTCAGCAGGGGCAGGTTAGGCTGGTAGTAAAGGGGTTTATAATTACTGGCTTT---TTAAGATTCGGTGTTTTATTATTAATAGCT------------------GTGCTAATGGCTTTATTTACCCTGTCTACCACAGTATCTGTCCTTTTCATATTCTCCAAAACCCCTTTAATAATAGCACTTTTAATCGTTTCACAAACACTTACAGTAGCGGTGTCTCTTTACGTCTTTCTACTATCTTCTTGACTCTCTTTTATTCTCTTTATAATTCTTGTTAGCGCAATAATAGTTATTTTTGTTTATGTTTCTTCCCTAGCCTCTAACGACTTCCTT---------ACTCTACCTTATTCTCTATTTGTCTCTATCCTCTATTTTGCGCCAACCTTAGTACTAGGGGCTTACTTAACCTTAGCCTACTCAAAGAATCTTACT---------------AAAACCCAATCAACTATGTCTGACACAGATTTAGGGCCTACCATCGCGTACAAGCTCTACGCCCCCTATATTAGATCCTTCACCTTATTCCTAATTACATACCTTTTAGTCACTTTAGTTATTGTGGCTAAAATTACTTTATCCTCTAAAGGGGCCCTACGCGCCCTAAAGCCA---
Crypturopus_tuberculatus   GTGATAACTAATATCTTTTCTATTTTTGACCCTTCTACCCCTAGCTTTTTTTCTGCTAATTGACTCTCTATTTCGCTGGGCTTTCTGGTTATTCCGCCGATTATCTGAGCATCGCCTAGTCGAGTCTCACAGGTGCTATCACCAGCTAGCAGCTATGTCTACTCTGAGTTTGCCCCGCTAGTAAAGAAGGCCCCGTTTATTTTAGTTGTATCTGTCTCTCTATTAACTTTTATTGCAGTCAATAATGTAACGGGGCTGCTTCCTTATGTTTTCACGGGCACCAGGCAGCTAACTCTTACACTAAGCATTGCCATTCCTATGTGGTTAGCTTTGATAATATATGGGTGGTTTAATAACTGGGCCAGCCTTCTGGCTCATTTGATCCCTCAAGGGACACCCACCTTTCTGATGCCGTTTATGGTTTTAATCGAGACTGTTAGAAATATAATCCGGCCACTAACACTAGCCGTCCGACTGACGGCTAATATAGTGGCAGGGCACCTTCTCATTGTGCTGTTAAACTCAGCAGACTCTAACACGCCTCTAGCTATAATACCGTTACTTTTTAATGTCAAGCAAGCTCTTTTGCTACTAGAGGTTGCTGTGGCCTTCATTCAAGCTTACGTGTTCAGTATCCTAGTTACACTATACTCGTCGGAATTTACAAGTGTGCCCCAAATAGCCCCGTCTATGTGGACCCTTATTTTTTTTCTTGTCAGAGTTGCTATGCTGGCTATGGTCACTATACTGTACTTTTGTTCTCTTAAG---ACACCTAAGTTACAAATTAAGGCAAGGGTAAGAAGCCCTTTAAAC------------AGCTGACCGTGA---------ATAAGCAGTCATTGAATATTTTCCACTAACCATAAGGATATCGGGACTATATACTTTGTACTAGGTGCGTGAGCCAGTATAGTGGGGACTTCACTAAGGTTGATTATCCGGTCTGAGCTAAGGGCTCCAGGTAGCCTAATTATAGACGATCAGCTTTACAATGTGCTAGTCACAGCCCACGCGTTTGTTATAATCTTCTTTATGGTTATACCTGTCATAATTGGGGGTTTCGGTAATTGGCTAGTGCCGTTAATACTAGGGTGCCCAGATATAGCTTTTCCACGTATGAATAACATGAGATTTTGGCTGTTACCGCCTTCGCTAAGTCTTCTTCTCGCTAGCGGGGCTGTTGAAAGAGGCGTTGGCACTGGGTGAACGGTATATCCCCCTTTATCGGGTTCAACTGCCCATAGAGGGGGGGCAGTTGACCTAGCTATTTTTTCTCTGCATCTCGCCGGGGCATCTTCTATTCTAGGGGCCATTAATTTTATCTCTACTATCACTAACATGGTTAATCCTTCTACTAGGTTAGACCAGGCCCCTTTATTTGTGTGGTCCGTGTTTATTACGGCGGTTTTACTGCTGCTGTCACTGCCTGTGTTAGCAGGGGCTGTTACTATGCTACTCACTGACCGTAACATCAACACTTCTTTTTTTGACCCGAGTGGGGGTGGGGATCCTATTCTATACCAACATCTATTTTGGTTTTTTGGGCACCCTGAAGTGTATATCCTGATTTTGCCAGCTTTCGGTGTAATTTCGCATATTGTTAGCCAGGAGGCCGGCAAAAAAGAGACTTTCGGGTCCCTAGGGATAGTGTACGCAATATTGGCTATTGGGTTACTAGGTTTCATTGTCTGAGCCCACCACATATTCACTGTTGGTATAGACGTGGATACCCGGGCGTACTTTACATCTGCTACAATGATTATTGCGGTGCCTACCGGTATTAAGGTATTTAGTTGGCTAGGGACTTTGCAAGGGGGAAAGCTATATTTCTCAGTTTCTTTGGTCTGGTCTTTAGGGTTTATTTTTTTATTTACTGTGGGAGGCCTAACGGGAGTAATGCTAGCTAACTCTTCTGTAGATATCGTTCTTCACGACACCTACTATGTAGTGGCGCATTTTCACTATGTGCTATCTATAGGCGCAGTATTTGGTATTTTTGCTGGGTTTGTTCACTGGTACCCTTTAATAACTGGATTATCTCTTAATAACTTAGCATCAAAAATTCACTTTTACGCTATATTCACAGGGGTCAACATAACGTTTTTCCCTCAGCACTTCTTGGGTTTAAGAGGCATGCCCCGGCGGTACTCAGACTACCCTGACTCGTTTACGAGCTGAAATATTGTCTCCTCGGTAGGGTCCTATGTGTCAGTTCTAGCTGTGGCTATTTTTGTAGGTATACTCAGTGAGTCGTTTGTATCTAAGCGCCCTGTTTTGTTCTCCCTTAGCCTACCTTCGTCTTTAGAGTGGCAACACCCTTATCCGCCCGCAGGCCATAGTTACGCTGACACTCCCGCAGTGACTGCT---------------------------------------TTGCCTACCTGACATATAGTGTCTTTCCAAGATAGGGCAAGGCCCTCCATAGAGCAGCTGTCCTTATTCCACGATTTTACTATAGCTATTCTAACGCTAATTACTAGGTTAGTAGCCTTAAACTTATTTTTTATCTCGTTTTATGGCTTGACGGACCGTCTGCTGGTGCAGGAGCAGACTATTGAAATAGTCTGAACGATTGCCCCTGTGGGTGTAATTCTTCTTATTGCCTTACCCTCTCTACAGACTTTGTATCTACTAGACGACCCCTTTTCACCTAATTTGACAGTTAAGGCACTAGGTCATCAGTGACACTGGTCTTATGAGTTCTCGGACTTTCCTGGGTTAGAGTTTAGGTCTTATATGTTGCCGGGTGCGGAGCTCTCTTCA------------AATAGGCGCCTTTTGGAGACAGACAACGGCGTAGCCCTGCCGGTGCAGGCTCAAATTCGTTTGATTACCGCTAGAACTGACGTAATTCACTCATGAGCTGTACCTGCGTTTGGGGTGAAGGCTGACGCGGTCCCAGGTCGGCTAAACCAGATAGCATTTTTAATTAAGCGTCCGGGAATCTTTTACGGCCAGTGCAGAGAAATTTGCGGGTCAAATCACAGGTTCATGCCTATTAAAATTGAGGCTTTACCTATAAAAAATTTTCTAGTTTGGGCTGAGTCTTTTGTC---ATGACCCAGCAC---AACCACCCTTATCACTTAGTCGAGAAAAGTCCTTGGCCTATTAGGGCCTCAGTAGGGGCACTACTTATCACTAGCGGTATCGTCAGTGTAATCTACGGTAACGAGGCCTGGTTACTATGGACAGGCCTCTTAAGGGTAATATTATGCAGAGCTCAATGGTGGCGTGATATCGCACGCGAGGCTACTTTTCAAGGCCTCCATAGCACCAAAGTTAGAAGAGGCCTACGCTTAGGCGTGCTGCTCTTTATTGTCTCCGAGGTTTTTTTTTTCTTTTCTTTTTTTTGGGCCTTTTTTCACAGCAGGCTTTGCCCTACTATAGAGTTGGGGGCTATTTGACCTCCAACCTGCATCGAAGCTTTCAACCCCTTTCAAACCCCTCTGCTAAACACAGCTATTCTATTAGCATCAGGGGTCACAGCAACTTGGGCTCATCACGCAGTTTTGGAAAAAAAACACAGCCAAGCCTCTCAAGGTCTAGCTTTGACTGTAGCCTTAGGACTATACTTTAGGTTACTGCAGTGGCTTGAGTACCAAGAGTCACCGTTTACGGTGGCAGACTCTGTCTACGGGTCTACATTTTTTGTAGCTACAGGGTTTCATGGGTTACATGTGCTTATCGGGACTGTCTTTTTAGCTGTATGTCTACTGCGGGTTAACAAAGGTCATTTTTCTAGAGGGCACCATGTGGGATTAGAGGCTGCTATCTGGTACTGGCACTTTGTAGATGTTGTTTGGCTCTTTCTTTTCACCTTTATTTATTGGTGAGGCTCT---ATGGCAAAATGTACCTCCAAGCTAAACCCTTTAATAAAAGTGGCTACAGGTACGCTAGTTAGTCTACCTGCCCCATCAAATATTTCTGTGATATGAAATTTTGGTTCTCTACTGTCTTTTTGCTTAGTAGCCCAACTAGTCACAGGCTTACTTTTAGCCTCAGGTTACTCCGCAAGAATAGAAGCTTCTTTCCAGTTAGTCTCGCAGTCCATAGGCACTGCAGACAAGGGGTGGCTGTTGCGCTACGCCCATGCTAACGGGGCGTCGTTATTTTTTGCTTGCTTGTACGCTCACGTAGGGCGAGGCTTGTACTACTCCTCCTTTAGCTACAAGAGTGTCTGGTCATTAGGGGTAACTATTCTTTTACTGACAATAGCAAGAGCTTTTATAGGGTATGTCTTACCGCTTAACCAAATATCTTTCTGGGGGGCGTCAGTTATCACCAACTTATTCTCAGAGGTGCCTTATTTAGGTCCGTCTATCGTACAGTTTATCTGGGGCGGAGTGTCAGTAGGCAGGCCAACAATTACCCGTTTCTTTACATTCCACTTTGTCATTCCTTTCGTTATTTTAGCTTTAGTCGGCGCCCATGTCGCCTTTTTACACCAAACAGGCTCTAGGAACCCATTAGGTGTGAGGTCTAGCAGGCTTAAGATTAAATTTAACTCTTTTTTTTCGTCAAAAGACTTAGCTGGCCTGTTAAACACATTACTTATATTCTTAGTGCTTGTGTTGTACACTCCGTTAGCCTTAGGTGACCTAGAAAACTTTGCCCCGGCAAACTCGGCAGTAACACCTCAACATATCCAGCCAGAATGGTATTTTCTCTTTGCCTACGCAATTCTTCGTAGAGTACCTAACAAACTGGGGGGCGTAATTGCCTTAGCTATGTCTGTGCTAGTACTTTATTCGTTACCTATAACATTTATGGCTAGGATAAAAAGTATAGCCTTTTATCCAGTAAATATCTTTATATTCTGGAGGCTAGTTGTCAGAGTTATTTTGTTGACCTGGGTAGGCATACGCCCGGTAGAGGAGCCTTACGTAGAGTTAGGCCAAGTGCTCACTTTGGTGTATTTTGCATTTTTTTTAGTGTTCCCGCTTGTGCCTAAGTTTTGAGACAATCTTAGGTCT---------TTGGAGTTTACTATAAGTCTATTTAGGTATATTATTTTACTCCTGATAGTCTTGGTCAGAGTTGCTTTTGTAACTCTAATGGAGCAAAAAATTTTAGCTTCCACACAGCTGCGTGTGGGTCCCAACTACGTTGGGGCCTGGGGGTTACTCCAACCGTTTGCTGATGCAACTAAGTTATTTAGTAAAGAGCCGCTTAATCCTATGATAGCGAGAGTTAAACTTTATTATGCCTCCCCTGTCTTAAGCCTAACAATAGCTATAGCTCTATGGCTCGTGTACCCCTTTGAACAGGGCGGCGTAGACCTTGTATACGGGGCTCTGTTCTTTATATGCGTTAGAGGCTTAAGAGTGTACCCTATCCTAGGTTGCGGCTGAGCCTCTAACTGCAAATATTCCCTACTAGGTAGTCTACGGGCAGTCGCCCAAATAATCTCCTACGAGGTCAGCATAGCTGTAGTCTTATTAAGGCTAGTGTGAGTTGGCGAGTCATTTAGGTTCTATACTTTGATGGCTAAGCAGTACTTAGTGTGGAATCTTTTTTTATTCCTGCCTTTAACTTTAGTGTGGGGTGCGTCTATGTTAGCCGAAACCCATCGTACACCTTACGATTTCTCAGAAGGGGAGTCAGAGCTAGTTTCTGGCTTCAACACTGAATACGCCTCAGGCGGGTTTACTTTAATTTTTATGGCTGAATACACTAGAATCCTTTTGATAAGCCTAGTCTTTTCAGTGCTGTTTGTAAGTAGA---AAATTTGACTCGCTAACTATCCTTAAAAGCACCCTGTTAGCCTTCAGGTTTGTCTGGGTGCGAGCTACTTTACCACGGCACCGGTACGATAAGCTCATGTCATTAGCCTGGAAAAGATTTCTCCCTCTCAGATTAGCTATGTTTATATACTACTCTATAGTGGGTAGCCTTGTAGTCAACCTGTTGCCAACCCACCCGGCTTTTTTGCTCTTTTTTGTATCACTGGTTAGATCCCTATTTATTACGGCTTCGGCTAACTCTTGGTTTATTGCTTGGATTGGTCTGGAGGTTAACTTACTCTCTTTTATTCCGCTAGTACTAAAAAAAAAA---------TCAGCTGAGGTGGCGCTAAAATATTTTCTTGTGCAAGCTCTGGCCTCAGTATTAATTATTAGGGCTATCTCTTTAGGGCCAGGTGTGGCTTGGTCTTTTATAGCGGTAACGGTCGCCTTACTACTTAAGAGAGGGGCGGCTCCCTCCCACCAGTGACTCCCGGCAGTTGTAGAGGGTCTATCCTGGCCACTAGTGGCTGTTTTACTAACAATTCAAAAAATCAATCCTCTTATTATCATTTTCTTTGCC------CTTAAGGCCTCGACAGTAACCTGGATTTTACCTGTGTACGTAGTGTGCTCATCCTTTGTAGGGGCTGTAGGTGGTTTGACACAGACCTCCTTACGTAAAATTATAGCCTACTCAGCTATTGCGCACTTATCTTGAGTTCTAGCCGGCTTGCTGTGTAGCTCATGAGGCTGGTTAGTTTATTTCGGGTTTTATACTTTTGTACTAGTTTCTTTAGTTGTCTTGCTTAGCTATGGCCAGCTGATAACCTTAAACGACCTAACTACTATGAACAGGCCATATTTGTCTTTTGTCACGAATTTGGTGATAATATCGCTAGGCGGGCTGCCACCTTTTACCGGCTTTGTGCCTAAGTTTATGTTAGTTTTGCAGTTAAGAGCTACTGAGTATAGGGTGTTATTAGCCCCTTTATTAGCCAGCACTTTTGTCAGTTTGTTTATGTACGCTCGCGTTCTACTAACAGGCGTGGTACTATCGAGCACTAGCAGGACTTTAGGGGCCCCAGTAAGTAAAGTAGGGTCCGCTCTAATTTTTCTTAATTTAGCCGGCCTAGTACTACCTCCTCTTGCTGTGCTGCTTACG------ATGGCTCTAACAGTGCAAGTTGCTTTAGTTTCAGTCAGTGTGTCGTCTGCACTAATCTTATTAGCGGTTAGATTGGGTAAAAAAGTAAAGCTAGACCGAGAAAAACTATCCCCGTTCGAGTGCGGGTTTGACCCAAATAAAAAAGCACGGGCCCCCTTTTCACTACGATTTTTTATGGTAACAATTATTTTTTTAGTGTTTGACGTGGAAATTGTACTTCTACTTCCTCTTGGTATTCTCACTAAGTATTCTGAGCCGCTTAGAATCAGGGTGGCGGCTGCCGTTCTTACGCTTGTAATTAGATTAGGTTTGCTTCATGAGTGAAATCAAGGGGCTTTGGTGTGAGAGGGTATGGTAATTTTTTATGTTGAGACTAGAGTCTGGTTTGGTTTAGCTGCAGGTTTATGCAGATTTATTCTTAACTACCGCCATTTTCTCACCAGGCTACTTAGACTCGAATATATGGTGGTGTTGATCTATTGGGGTGCAAGTATG---ATTATTTTTAAGGACGCTGATTTTTTTTTTTCACTTTTTTACTTAACTGTAGCAGTCTGCGAAGGAGCCCTAGGCTTATCACTGTTAATCAGAGCTACGTACAGACACGGCTCTGACTTTATAAAAATATACAATAATCTAAATTGCTTGCTAAGCCTAATTTTTAGTGTGTTAGGGGCGGTCGTAGTACCATTAGTGTGGGGTGAGAGCCTTATTTGAGTTCTAGTCTCCATAGGCCTCTTTCTTATAGCAAGGAGAGATAACCTAGTTTTTAAAAGAAGTCTTATAGGGGAAATTGACGTAATTGGCTGAGCCTTAAGCCTGCTAAGCCTCTGGATTGTTTTTTTAGCTGTTCTAGGCAGG------------------AAACAGGTAAAACTAACTAAAGCTAGGCCTTTTTTATTTATTAGCCTTAATTTACTACTGCTCAGTGCCCTACTAGTTACTTTCTACGTATCGAACTTTATGCTATTTTATCTCGCTTTTGAGACATGCCTGGTCCCCATTTTTCTATTAATCTTAGGGTGAGGGTACCAGCCCGAGCGAGCTCAAGCTGGCATCTACATGCTCTTCTACACTTTATTTGGGTCCCTCCCCCTTTTTTTTTTTCTTTTTATGCAAATAAACAAG---GGGTGCGCCTATATACACAGCGAACTGTATACCGAGGCCCAGAGTGTTCTTAATTTCTTTTTTTTTACTGGCGCTTTTCTAGTTAAATTTCCCATATACTCCTTACATTTATGGCTACTTAAAGCTCACGTGGAAGCCCCTCTGGCTGGCTCTATAATTCTAGCCGGCGTCCTATTAAAACTAGGTGGGTATGGGTTAGTCCGAGTTTTATCTGCTTGGGCCACC---GCCCCTGTTCTACTCAGAGAGGCCATTTTGTGTCTAAGGGTTTGGGGAGGCCTATCAGTAAGATTAAGCTGCTTGCGGCAAACCGACATAAAATTACTAATTGCTAGCTCGTCCGTAGTACACATAGGGCTATGTGTAAGAGGACTTCTTATTTTAACAGAGTGGGGCTTTAAAGGAGCACTCACCACTATAGTGGGACACGGCCTCTGTTCCTCAGGACTATTTTACCTAGCTAATGTAACCTACGAGCGTACGGGCAGTCGTAGTATGACTATTAGAAAAGGTATATTGAGATTAATACCTAGGATATGCCTATGGTGGTTTGCCCTGCTAAGCTCTAATGTAGGGAGACCCCCCAGACTAAACTTAATAGGAGAAATCCTGCTTATTTCGGCAGTGGTTAACTGAAGAACTTGTACTATCACGCTAGTAGGCTCATTATCTTTTTTTAGGGCCTGTTACAGATTATATCTGTTCTCGCTTGTCCAACAAGGCTCGTACCTGGGAGTAAAGAGAAGGTTTAATAGGGGCTGTGTACTTGAATACCTGGTGACTTTAGCCCATTGGCTCCCTTTAAATATGATGGTCCTGTGCGCACATTGATTTGTC---TTGAAGACTAACTATAATTTATACAGCGTATTCAGGGTTTCTTTATTGTTAGCTAGCTCAATATTATTCGCTACAGGCTTGATAAGCGTACTGTTTAGCCAACCTGTATTGATCGAGTGAGAGATTTGAGTCTTACGGTCAGTTATATTGAGAATGAGGCTTATCTTTGATTGAATAAGTCTAGTATTTTTAGGGTCCGTCTGTTTAATCGCAGGTTGTATCATAAAGTACTCGTCGTACTATATGAGCGGAGAGGCTAACTTAACACGGTTTGTGTGCCTATTACTGCTGTTTGTGTTATCGATGTGGTTTTTAATTATCAGCCCTAATATAGTCAGTTTACTATTAGGGTGGGACGGTCTAGGTCTGACCTCATACGGCCTCGTAATCTTTTACCAGAGTGAAACGGCGGCTAACGCAGGCATGCTGACAATCCTTAGTAATCGGGTCGGCGACGTAGCTATTTTACTAAGAATCTCCCTTATATTCAGAGCAGGTAGATTTGACTTTTACCTGGGTTTAGACGAGACAGAAAAAGGTCTAGCC---TTACTAATTATTTTAGCTGGGGCTAGAAAAAGAGCCCAAATGCCTTTTTCTGCTTGACTCCCGGCGGCGATAGCTGCACCGACCCCGGTTAGGGCCCTGGTGCACTCTTCAACGTTAGTCACGGCTGGGGTATACATGCTAATCCGGTTTAATACCCTACTAATGGAGGCTGATATGAGGGGCCCCCTCATATTTGGGGCCGGCCTGACAATAGTCATAGCGGGATTGAGAGCTCTATTTGAGACCGATACAAAGAAAGTAGTAGCTCTCTCTACGCTAAGCCAGCTGAGCCTAATAATTATTAGGCTCAGCTTAGGTTTAAAGGACCTAGCCTTTTTTCATCTGATTACACACGCCATATTCAAATCTACTCTGTTTATAAGGGTTGGTGTGATAATCCACTCAAGAGGCGGTAGCCAAGACGGCCGCAGTATGAGAGGGTTTAGGCTAAGAAGCCCTACCTTGAGTGTAACTCTAGGGGCAAGAAATTTAGCCTTGTGTGGATTTCCTTTCATAGCAGGCTTCTACTCCAAGGACACCTTACTGGAGTCGATGCTAAGGGGAACCCTAAATTTATTTAGTTGGGTCCTTATTGCACTAGGGACTAGCCTAACACTTGCCTATAGGCTACGTTTGCTCTACCGGGGTAGGTCAGCTGTTGACGCGCTTAGGCCCCTGGCAAGTGCACAAGATAGAGACCCGACGGTCCTTAAAAGAGTTAGAGCCTTATTCTGTATAAGGGTGCTAGTGGGTTTCGTCCTGCATTGAGCCGTAGTACCTATCTCGGCCCCAACAGTC---TTAACTCCCGTAGCTAAATCTCTTACCATACTAGTGTCGGCCCTAGGGGGTTTAGCGAGGTACACCTTTACTCAAAAAAGAGCCCTTATACGGAGAATCTCACTAAAGTTAGGCCAGGCCGTAGTTAGAAATATGTGATTTCTGCCTTTTATAAGAACTAAGGGTCTTATTACTTTGTCTACCCGAAGTGGCCTTTATACTATAAAATTAATTGATATAGGCTGGTCTGAGCACTACGGCGGCCAAGGAGGCCGTAGTGCCTTAACCCCACTAAGCAATTTTATGCAAAAGAGACAAAAAAATAAAGGAGTGTCAGGGTATCTTATTACTATGCTAGCACTCAGGTCAGCATTATTTTTTAGCGTGCTCCTACTTAGAGTAACTGCTATGACATCTTCTATATATTTTGTGTCGGTCAGGCTGTCAGGTTTTTTTTTGTTTTCTCCGGCCCCCCTAGTAAGAGCTATAATCGTAGTAAGGCAGGCAGCTGCGACTGCCTATCTTATTTATGCGGGCCTAGCTACTTCTTGGCTTTCTTTTATTTTGGTTTTAGTGTTTGTCAGAGCAATGATAGTAGTTTATGCTTATGTAAGGTCGTTAGCAGCTAATGATTTT------------------------------------------------------------------------------------------------------------------------------------------------------------------------------------------------------------------------------------------------------------------------------------------------------------
Eulimnogammarus_cyaneus    ATGATAACTAATTTATTTTCTATTTTTGACCCCTCAACCCCTAATTTTTTGTTCTCTAACTGGACCTCTATATTTATATTTATTCTACTTTCACCAGTTTTAATATGAAACTACCCTAGTCGACCTAAACTTCTAGCCTCTCTTTTAAGTAATTATATCTTCAAAGAATTTAAACCTCTTATTAAAAAATCCTCTTATTTTTTAGTCTTCCCCGTAACATTATTTACATTTATTACATATAATAATTTATTAGGGCTAGCCCCATACATCTTTACCGGCTCAAGACAACTAGTTTTTACAGTTACCTTAGCCTTACCTATCTGAATAACATTAATATTATACGGCTGGCTAAATAACACATCTAATTTACTGATTCACTTAATTCCGCAAAGAACCCCTGTATTTTTAATACCTTTTATAGTTTTAGTTGAAACAGTGAGAAATATAATCCGACCTTTAACTTTAGCTGTCCGACTAACCGCTAACATAGTAGCTGGTCATCTTCTTATTGTTTTATTAAACTCAGCAGAC---CTCTCGTCTATTTTATTAACCCCAGTTATTTTCTCAGCTAAACAAATACTCCTGTTACTTGAACTAGCTGTTGCCTTTATTCAAGCCTATGTATTTAGTGTTTTAGTAACTCTATACGCCGCCGAATTTACTAGCGTGCCTCAGATAGCCCCTATTATATGATTACCTCTGTTTATTTTAATTATTACACTTCTACTTTTGACAAAGTCTACTATCTATTTTATCAGAAGTAAAAACTCAACTAAAGCTAAATCTCAAAAAAACTATTTTAATTCT---AGT---------------TGATTATGA------------ATCAATCAGTGACTATTTTCTACTAATCATAAAGATATTGGTACTTTATATTTTATTTTAGGAGCTTGGGCTAGAATAGTCGGAACATCTATAAGCGTAATTATTCGGTCTGAGTTAAGAGCTCCTGGTAATTTAATTGGAGATGACCAATTATATAACGTTATAGTAACAGCCCATGCTTTTGTTATAATTTTCTTTATAGTAATGCCTATCATAATTGGCGGATTTGGTAACTGGTTAGTCCCATTAATACTAGGAAGCCCTGATATAGCTTTTCCACGTATAAACAATATAAGATTTTGACTTTTACCGCCTTCTCTTACTCTTCTTATCGCCAGTGGTCTTGTTGAAAGAGGAGTGGGAACAGGTTGAACTGTATATCCCCCTTTAGCTAGAGTAATAGCTCATAGAGGAGGAGCTGTTGATCTAGCTATTTTTTCTCTTCACTTAGCCGGAGCGTCCTCTATTTTAGGAGCTGTAAATTTTATTTCTACTATTGTTAATATACGTAGGCCAGGTATAAGAATGGATCAAATACCTTTATTTGTTTGATCCATTCTTATTACTACTATTTTACTACTTTTATCCTTACCTGTGCTGGCTGGGGCAATCACTATGTTGCTTACTGATCGAAACTTAAATACTTCTTTTTTTGACCCTAGGGGGGGTGGTGACCCGATCCTATACCAACATCTATTTTGATTTTTCGGTCACCCGGAAGTTTATATTCTAATTTTACCAGCATTTGGTATAATTTCCCATATCGTAAGACAAGAGTCTGGTAAAAAAGAGACATTCGGGTCCCTAGGCATAATTTATGCTATACTAGCTATTGGATTTTTAGGCTTTATCGTATGGGCCCATCACATATTTACAGTTGGCATAGATGTGGACACCCGAGCTTACTTTACGTCTGCTACAATAATTATTGCAGTTCCCACTGGAATTAAAGTATTTAGGTGACTAGGTACTCTTCAAGGAGGAAAAATTAACTTTACACCCCCTCTAATTTGAAGATTAGGGTTTATTTTTCTTTTCTCTATTGGAGGTCTAACTGGAGTAATACTAGCTAACTCATCAATCGATATTGTCTTACATGATACTTACTATGTGGTAGCACATTTTCACTATGTATTATCTATAGGGGCTGTTTTTGGTATTTTTGCTGGTTTTGCCTACTGATTTCCGTTATTTACAGGTGTGACTGCTAACCCAATTTTAGCAAAAACTCACTTTTATATTATATTTGTAGGAGTAAACTTAACCTTTTTCCCTCAACATTTTCTAGGGCTGACCGGTATACCACGACGATATTCTGATTACCCTGATTTCTTTACTGCTTGAAATATCGTCTCTTCTTTAGGTTCTTACATCTCTGTTTTAGCTATAGTAGTATTTATCATTATAATTATAGAGGCCTTTATTTCCAAACGACCTGCTTTATTTTCTTTAAGCCTATCATCTGCTTTAGAGTGGCATCATCCTTACCCTCCAGCCGACCATAGTTATAACGACACTCCTATTCTAACCTCA---------------------------------------TTGCCGACTTGACATATATTATCTTTCCAGGATAGTGCTTCTCCGTCCATAGAGCAACTTACTATATTTCATGACTTTACTATGGCTATTTTGACCTTAATCACAATTATAGTGGCCTTAAATATAATTTTTATCTCATCATATAATCTTACAGACCGTTTCTTAATACAGCACCAAATTGTAGAAATTATTTGAACTGCTTGTCCAGTAGTTATTCTTGTTCTTATTGCCCTACCCTCTCTTCAAACTCTTTACATTCTTGACGACCCTTTTGCGCCAAGTATTACAGTCAAGGCAATCGGACATCAATGGTATTGATCATATGAATATTCAGATTTTTCTAAAGTAGAATTTGATTCTTATATAACCCCAACCTCAGATTTAACTCTA---------TATCAAAGCCGACTACTAGAAACAGATAACAGAGTAGCTTTACCAGTTAATTCACAAATCCGGTTAGTTACTACCGGAGCTGACGTTATTCATTCGTGAGCCATGCCGGCTTTAGGTTTAAAAGCAGACGCCGTACCTGGTCGATTAAATCAAATAATATTTTCAATTAAGCGACCAGGTATTTTTTACGGGCAATGTAGAGAAATTTGTGGCTCTAATCATAGATTTATACCTATTAAAGTTGAGGCTTTACCGATAAAAAATTTCTTAACCTGAATTATCTCTTTTAAC---ATGACAACCTCA---AACCATCCTTACCATTTAGTTGAAAAAAGACCTTGACCAATTATTGCCTCTCTAGGAGCCATATTACTAACTACAGGATTAGTAAAATGATTCCATCATTTTACGCCTTATTTACTTTTAACCGCAATATTAGCTCTCGTATTAGTGAGAGTACTATGGTGGCGAGATGTCTCTCGAGAGGGTACTCTTCAAGGGTTACATACTTTAAAAGTCACTACTGGCCTACGAGTAGGTATGCTTCTATTCATTGTTTCGGAAGTGCTTTTTTTCTTTTCATTTTTTTGGGCTTTTTTTCACAGTAGTCTCAATCCCACAATAGAGCTAGGCGATATTTGGCCCCCTACTTCTATTAATCCTTTCAACCCGTTTCAAATTCCCCTTCTAAACACAGCCATCCTTTTAGCTTCAGGCGTCACTGTTACATGAGCACACCATGCTGTTACCGAAAATCTACACACAACAGCTATTAACGGTATAATCTTAACAGTTTTTTTAGGTTTATATTTTTCTGCCTTGCAGGCAATAGAGTACATCGAAGCACCCTTTACAATAGCTGACTCTATCTACGGATCAACTTTCTTTGTTGCTACTGGTTTTCATGGTCTTCATGTAATTATTGGCACTACCTTTTTAGCAATCTGTTTAATACGCTTACATAAAGCCCATTTTTCAAAAATTCATCACATAGGTTTAGAGGCCGCTATTTGATATTGGCATTTTGTCGATGTAGTTTGGTTATTCTTGTATATCTCCATTTATTGGTGAGGCTCA---ATGACAAAATCTATTACTAATATAAATACACTAATAAAAATTTTTACAAAAACTTTTATTAGTCTGCCTGCCCCTACTAATATCTCAACTTTATGGAATTTTGGATCCTTATTATCTTTATGTTTAATTATCCAGATTGTCTCAGGCTTATTTTTAGCTTCAACATACTCAGCAAATTTAGAAACTTCTTTCACTCTGGTGACCCAGATCATGGAAACAACAGATAAAGGCTGACTTATCCGAAGAATTCACGCCAACGGGGCCTCTTTATTTTTTGCTTGTTTGTATATCCACGTAGGACGGGGATTATATTATAGCTCATTCATATTAATACATGTCTGGTCGGCTGGAACAACTATACTTTTAATTATTATAGCTACAGCTTTTATAGGTTATGTATTACCGGCGAATCAAATATCATTTTGAGGGGCCTCGGTAATTACAAACTTATTTTCAGAAGTACCTTATCTGGGCCCTAATATTGTTCAATTTATCTGGGGCGGTAATTCAGTAGATACTCCCACTATTATACGATTTTTTACTTTTCACTTTTTTTTACCTTTTATTACTTTAGCTTTAGTCATTATCCACATTACTTTTTTACACCAAACTGGCTCTAATAACCCACTAGGCCTGTCTTCAATAACTAGAAAAGTTAGATTTAACTCATTCTTATCGTTTAAAGATTTATTCGGAGTGGCCCTAACTACTTTAGGATTTTTATTTCTAAACTTTTATTGACCTTTACTACTATCAGACCATGAAAACTTTAACCCAGCAGATCCCGCTGTTACCCCAAACCATATTCAGCCAGAATGGTATTTTTTATTTGCTTACGCAATTTTGCGCTCTATTCCTAACAAATTAGGCGGTGTAATCGCCTTACTTCTCTCTGTTTTAATTCTATATACCTTGCCATTCACCTTTCTGGCTAAAATAAAAAGAACTTATTTTTACCCGGCCAACATCTTACTATTTTGAGCCTTTATTGTTACAGTAATTTTATTAACTTGAATCGGCGCACGACCTGTAGAAGAGCCCTATATTTTTACAGGGCAAATCTTAACTATATTATATTTCAGTTATTTTATATCAGCCCCATTAATATCAAAATTATGGGACCTTATTATTTCT---------TTGGAGATAATTATTATATTAGTAAGTTATTTAATTTTATTAGTTATAGTTTTAATCAGAGTAGCTTTTATTACATTAATAGAGCAAAAGATTTTAGCAGGAGCCCAAATTCGGGTTGGCCCAAATTACACTGGGTTATGAGGATTACTTCAACCATTTGCAGATGCAGTTAAATTACTAAGGAAAGAAGGAATAAGTACTCGGTTTGCCAGATTAAAGATTTATTATTTATCACCAGTGATTAGATTAATATTAAGGTTATTGATGTGAGTGAGTTATATATTCGAAAAAGGGGGTGTTGACTTAATATATAGCGTTCTATTTTTTATGTGTTTAAGTGGATTAATAGTTTACCCTATTTTAACTAGAGGTTGGTCATCTAATTGTAAATATTCGATATTAGGGAGGTTACGAGCTGTGGCACAAATAGTTTCTTACGAGGTAAGGATAGCTATAGTTTTATTAAGATTGGTTTGGTTAAGTTGGTCATTTAGATTTTATGATTTAGTAGAAAGTCAGTACTTAGTGTGAAATATTTTTTTGTATTTGCCTTTAGGGTATGTTTGGTTTGTTTCCAGGTTAGCTGAAACAAACCGAACACCTTATGATTTTGCGGAGGGCGAGTCTGAGTTGGTTTCAGGATTTAATACAGAATACGGGTCTGGTGGATTTACTTTAATTTTTATGAGAGAATATAGAAGAATTTTGTTTATAGGATTTTTATTTAGTGTGTTATTTTTAAGTAGA---ATAGTTAGTATAATAGTTATATTAAAAAGTATAGCGGTGGTTTTTGGTTTTGTATGAGTACGTGCTACTTTACCCCGATATCGATATGATAAATTAATAGGGTTAGCTTGAAAGAGATTTTTACCTATTACGTTGTTGATATTTAGGTACCATTTAAGAATAAGTGAAAGAAGATTACTCTATTTGTTATTACACCCCTCTACAGTTCTATTTTATACTACTTTACTTACTTCTGTAGTTATCACAACTTCAACCAACTCCTGGTTTATTGCATGAGTGGGTTTGGAGATTAACCTATTAGCTTTTATCCCTTTAGTGGTGAATAAAAAAAATAAATACTCTGTAGAGTCAGCCCTAAAATATTTCTTAATTCAAAGATTAGCGTCAATTTTTATTATTTTAGCCTCCGCTACTAGATCTTCGCACGACCTATCTCTTTTAATCGTAGTAATG---CTACTTTTAAAAAGTGGGGTAGCCCCCTCACATCAATGAATGCCTGCCATAGTAGATGGGTTATCTTGGCCTCTCTTTGCCACACTTATAACAATACAAAAAATAAATCCTATAATCCTAACTTTTTTTTTA------TTAAAAACAGATTATATTTATATATTTATTATTCTGTACATTATTATCTCTAGTGCAGTTGGAGCTTTAGGAGGTCTAACCCAGACCTCTTTGCGTAAAATTATTGCATACTCTTCTATCGCTCACTTGGCCTGGATACTAGCAACACTAACTATAAGCTCTTGATTATGACTAACATATTTTATCATCTATGCCTTCGTGCTTATATCATTGACATTTCTGTTAAACCACACCCAGATAACAACATTAAACCACGTCTCCAATATAAATAAATCTTATTTATCCTTTATTATCGCAGTTTCTATTTTGTCTTTAGGTGGTCTACCACCTTTTACAGGTTTTCTTGGTAAACTATTGGCAGTTCAACAATTAGCGGCTACTCCAGAGAGCTTTTTACTTATTCCTTTACTAGCTAGTGCTTATTTAAGTCTTTTTTTTTATGCTCGTATTATATTAACGACGCTAGTCCTATCGGCTTCATCTTCAAACTCGCTTAATAAAATTAAAGAGACTAACTCCAATTTATTAACTGCTAATTTAATTGGCCTGTTATTACCTACCGTGTGTATAATTCTCTTA------ATGCCTATTATCTTATTCACTTTGGTACTTTCATTACTTATCTCTACTGCACTAGCAGTGTTAGCTTTAACCGCGGGGAAAAAATCAATACTTGATCGAGAAAAACTTACATCATTTGAATGTGGGTTTGACTCAAAAAAAAAAGCGCGGGCCCCTTTTTCTTTACGATTTTTTATAGTGACTATTTTATTTTTAATTTTTGATGTTGAGATTACCCTTCTATTGCCGTTAGGGTTCTTAACTCCTTACTCAGACCCCTTCATAATTACCCTAACAGCTAGTATCCTAGCTTTAGTTTTAATTTTAGGTCTTATTCATGAATGAAATCAGGGAGCCCTTGCCTGAGTCCAC---ATGATATTTTATACTGAGGGAAGAGTAGGATTAGGGTTAGTTGTAGGAAGTCTAAGGTTTATTTTAAATTATGGCCACTTACTGAGAAGTCTACTAAGGTTAGAATTTTTGTCTTTGATAATTTACTGGTGGCTCAGTGTGAGAAGTGTTTATACCGGAAAGGATTTTTTTTTTGCTCTTTTTTATTTAGTTATGGTAGCCTGTGAAGGGGTATTAGGGCTCTCTTTACTTATTAGTAGAGTCTATAGTCACGGGGTTGATTATATAAAAAGGTACAGAACATTAAGATGTATGTTAAGTATACTTATAGGGGTTTTTAGTGTGGTAGTGTTAATAAGTGTGTGGGGTGAAAGATTAGTTTGGGTTATACTAATAAGAGGCTTAATAGTAATAAGTAGAAGAGATAGCTTAGTTTGAAAAGCAGGGCAGGCCGGGGAATTAGACTATATCGGTTGGAGGCTCAGATTATTAAGATTTTGGGTAGTTTTTTTAGCTATCTTAGGTAGA------------------AAAACAATTAAAAAAGTGAGAAGTTTGCGAGGCGTATTTATTAGATTAGCTATGAGTTTATTAGGTATATTTTTAGTTAGATTTTATGTATCAGATTTTATATTTTTTTATTTGGGGTTTGAAGGATGTTTAATTCCTATTTTTTTTATGATTTTAGGTTGAGGATACCAGCCTGAGCGGGCTCAGGCTGGTATCTACATATTATTTTATACTTTATTTGGGTCTTTACCTCTTTTTTTTTTAATTATAAGTTTATACACAAAA---ACAAGTGGCTATATATAC------ACATCTAACCAGGTTAATGAAGTTTATTTTTTTATTTTTTTGGTGGGGGCATTTTTAGTTAAGTTTCCAATATATTCTACACATTTATGATTATTAAAGGCTCATGTAGAAGCCCCTGTAGCAGGCTCTATAATTCTAGCAGGGGTGATATTGAAACTAGGGGGATATGGCTTAATTCGGTTTTTACCTGTTTGTCCGGTC---AAACCTTTATTATTGGTAGAGATAATTATTTGTTTGAGATTATGAGGAGGCTTATTACTTAGGTTAAGTTGTTTACGCCAAATAGATATAAAGTTACTGATTGCCAGGTCATCGGTTGTTCATATAGGCTTATGTATTGTAGGATTATTAGCTTTAAGAGATTGGGGGTTTAAAGGAGCTATAGTAGTGATGATTGGGCATGGTCTTTGTTCTTCAGGTCTTTTTTATTTAGCTAATGTAGTGTATGAGCGTAGCCATAGGCGAAGAATGGCAGTTAGAAAAGGTTTTCTTACTTTAATACCTAGTATATGTTTATGGTGGTTTATTTTGCTAGGTGTTAATATAGCTTCACCCCCAAGATTAAATTTATTAGGGGAGATTATACTTATTAGAATACTAGTAAGCTGGAGAAAATGCACGGTTGGGGTAGTTATAGCTATATCTTTCTTTAGAGCAGGGTATAGCCTCTATTTATTTTCGTTAAGACAACATGGAGTTTATTTAAATAGAAAAAGTGGTTTTCACAGCGGTGGTATGCTAGAGTATTTAGTTTGTGCAGGTCATTGGGTACCCTTAAACGTTGTTATTTTATGTGTGGTTTGACTGGTG---GTGATAATTGGTTTTAAGATTTTTAGTGTTATAAGATCTGGTCTTATTACTATGAGCATAATTATATTTTTTAGCGGGGTGTTAAGAGTGGCTTATGACTACAGCTTGATTATTGAATGAGAGGTATTAAGATATAGTTCTTCTTTAGTTAGCATAAGTTTAGTATTTGATTGGATAAGGCTAGTATTTTTGGGCAGTGTTTGTTTAATTTCTGGCTCTATTATAAAATACTCAGAATACTATATAGAAGGAGAAGCAAATTTTATCCGGTTTAGTTTTATTCTTATTATGTTTGTAATTTCTATATGGTTGTTAATTATTAGGCCTAATATAATTAGTTTATTATTAGGCTGGGATGGATTAGGTTTAACTTCATACGCGTTGGTTATTTATTACCAAAATGAGCTGTCTTGTAATGCAGGTATACTGACTGTATTAAGAAACCGTATCGGAGATGTAGCTATTTTAGTAAGAATTGCTCTAATGTTTAGAGAAGGTAGATGAGATTTTTATAATGTATTTTATAAAATAGACGAAGGGATAGTA---TTTTTAGTGATTTTAGCTGGGTTTACAAAAAGAGCTCAAATACCTTTTTCTGCCTGGCTGCCCGCAGCTATAGCTGCTCCTACACCGGTTAGGGCTCTTGTTCACTCATCTACACTTGTAACTGCTGGAGTTTATTTGTTAATTCGGTTTGATAGAATTATCCAAAAAAGAGAGTTAAGCATTTTACTTTTAAGAGTGTCGGTTTTAACTATGTTTATAGCTGGGTTAGGAGCAGTTTTCGAAAGAGATATAAAAAAAGTGGTAGCATTGTCTACTCTTAGTCAATTAGGCTTAATAATTATAATTTTAAGTATAGGCATAAAAGAGCTAGCTTTTTTTCATTTAATTACGCATGCTATGTTTAAATCTAGTTTATTTATGTGTGTAGGATTTATAATTCATAGTTCTGGTAGAGCCCAGGATAGCCGCCAAATAAGCAGATTTGGATTAAGCAGTCCAATGCTAGGTGTTATATTAGGTACGACAAATTTAGCTCTATGTGGATTTCCCTTTTTAGCTGGATTTTATTCTAAAGATGCTATACTAGAATATACACATATAATAAATATAAATTTAGGTTTTATTAGTTTAGTTATAATAGGAACCGGTTTAACAGTAGCTTATAGATTCCGAGTTTTGTATCTAAGGGTATCTAAGGTTAGAGTAACAAGAATAGTTAGTGGTTTAAGAGATTTTAGGTTTAATGTTGTAAAATCAGTAATAATTTTATTTTTAGCTAGTTTATTTATAGGATTTTTTATATACTGGGTTGTAACGCCGGTCGCAGTACCTAGTTTC---CTAAGTAATCCTCAGAAGTATAGTATCGCGCTAGTAAGTCTAGTGGGGGGGGTAAGAGTATACAGAGTCCTACAAATAAAAGGATTAGAGAATATTAGAGGATTTAAAGTAACTGAGATAGCTATAAGTAGAATATGGTTTTTACTACAGTTAAGCACTAAAATTCCTGTAATTAGCTCGATAATAATAGGACTAAATGGTGCTAAGCTAGTAGATATAGGCTGATTTGAGTATTATGGGGGTCAAGGAGGTCGGTCTCTAATGTTAAAAATAAGAGGGGCACTCCAGGAAGGACAAGGGAGGTCTATAGTAAAAAGATTTATAATTACTGTTTTT---GTAAGATTAGCTTTTTTACTATTAATAATT------------------------ATGACTTTATTTACCTTATCTACTAGATTATCTGTACTTTTTATATTTTCTAAAACTCCTTTAATACTAGCTCTATTAATTGTATCACAAACAATCCTTGTAACTTTATCAATCTATATTTTTCTATTAACTTCCTGATTATCTTTTATTCTTTTCATAATTCTTATTAGAGCTATGATAGTTATTTTTGTCTATGTCTCGTCATTAGCTTCTAATGATTTTATT---------GTTTTATCTTATTCCGTATTTGCATCCTCCTTATACTTTCTCCCTATTTTAATGATAGCAGCTTATTTACTTCTCAGTGAACAAAAAAACGACACT---------------AAATCTCAGATGACTTTATCAGACATAGATCTTGGGCCTATAGTTTCATATAAACTGTACGCGCCAAATATCAGCTCCTTGACTATATTTCTAATTATTTATCTTTTAGTTGCTTTAATTGTTGTAGCTAAAATTTCTATATCACCTAAAGGGGCTTTACGGGCCCTAAAACCA---
Eulimnogammarus_verrucosus ATGATAACCAATCTATTTTCTATTTTTGACCCATCTGCACCAAATCTCCTATTTTCTAACTGAGTATCCGTCTTCCTATTTATTCTATTAGTGCCAAGACTATTATGAAAATACCCTTCTCGACCTAAATTTATATCTTTTGTTCTCACCACCTACATCTTTAAAGAATTTAAACCCTTAATTAAAAAATCATCATATTTTTTAATTTTTCCTGTATCGTTCTTTACTTTTATCGTTTACAATAACTTACTGGGTTTAGCCCCATATATTTTTACAGGAACTAGACAACTAGTTTTTACAGTAACAATAGCTTTACCCATTTGACTCACTTTAATAATTTATGGTTGGTTAAACAACACCTCTAACCTTTTAATCCACTTAATTCCACAAAGAACCCCAGTATTTCTAATACCATTTATAGTTTTAGTCGAGACAGTAAGAAATATGATCCGACCGCTCACTTTAGCTGTTCGTTTAACCGCAAATATAGTAGCAGGTCACCTCCTTATTGTTCTCTTAAACTCCACTGAT---TTATCATCTATTTTATTAACCCCTGTTGTTTTTTCAGCAAAACAAATACTACTTTTATTAGAGCTAGCTGTTGCCTTTATTCAAGCTTATGTATTTAGTGTTTTAGTAACCCTTTATGCCTCTGAGTTCACTAATGTGCCACAGATAGCCCCTATTATATGAACACCTTTGTTTATTTTAATTATCTCTCTACTGATTCTGACAAAATATATTACCTATTTTATTACTCATAAAAATATAATTAAAATTATCAAAAATAGAAAATATTTTAATGCT---AAC---------------TGATTATGA------------ATTAATAAGTGAATATTCTCTACTAATCATAAAGATATCGGTACTTTATATTTCATTCTAGGGGCTTGAGCTAGAATAATCGGTACCTCTATAAGGGTGATTATTCGGTCTGAGCTAAGAACACCTGGTAATCTAATCGGAGATGACCAGTTATATAATGTTATAGTAACAGCTCACGCTTTTGTCATGATTTTTTTCATGGTTATACCTATTATAATTGGGGGGTTTGGAAATTGATTAATTCCCTTAATACTAGGGAGCCCTGACATAGCTTTTCCTCGTATAAACAACATAAGATTTTGATTACTACCTCCTTCCCTTACACTTCTTATTACAAGAGGTCTTGTAGAAAGGGGAGTGGGTACAGGCTGGACTGTGTATCCTCCACTAGCAGGGGCTATAGCCCATAGTGGAGGAGGGGTAGATTTAGCTATTTTTTCACTTCATCTAGCAGGAGCATCTTCTATTTTGGGGGCTGTAAATTTTATTTCCACTATTATTAACATACGTAGACCTGGTATAAGAATAGACCAAATACCTTTGTTTGTCTGGTCTATTCTTATCACTACAGTCTTATTACTGCTGTCTTTACCTGTTTTGGCTGGTGCTATTACTATACTACTCACTGATCGTAATCTAAATACCTCTTTTTTTGACCCTAGAGGGGGAGGGGATCCTATTTTATACCAACATTTATTTTGATTCTTTGGCCATCCAGAAGTTTATATTCTCATCCTCCCTGCATTCGGCATAATCTCTCATATCGTAAGACAAGAATCAGGTAAAAAAGAAACATTTGGTTCCCTGGGAATAATTTATGCTATATTAGCTATTGGATTTCTTGGTTTCATTGTTTGAGCTCATCACATATTTACAGTTGGTATAGATGTAGATACCCGAGCTTACTTCACATCAGCTACTATAATTATCGCAGTTCCTACTGGCATTAAAGTATTTAGTTGGTTGGGTACTCTTCAAGGAGGGAAAATTAACTTTACTCCGCCTTTAATTTGAAGTTTCGGCTTTATTTTCCTTTTTTCTATCGGTGGTTTAACTGGAGTGATATTAGCTAACTCATCGATCGATATCGTCTTACACGACACTTACTATGTAGTTGCCCACTTTCATTATGTATTATCTATAGGAGCTGTTTTCGGGATTTTTAGTGGTTTTCTCTATTGATTCCCAATATTTACAGGCATAACCGTTAATCCTTTTTTAGCAAAAATCCATTTTTACGTTATATTCGTAGGTGTAAATTTAACTTTTTTCCCTCAGCACTTTCTTGGTTTAACTGGTATACCCCGACGATATTCTGATTACCCTGATTTCTTTACAACTTGAAATATTATCTCTTCTTTAGGGTCATATATCTCTGTTTTAGCTATAATAGTATTTATCACTATGATTATAGAAGCTTTTATTTCTAAGCGCCCAGCTTTATTTTCCTTAAGACTGGCGTCTGCCTTAGAGTGGCACCACCCTTACCCACCAGCTGAACACAGATATAACGATGTACCTCTTTTAACTACA---------------------------------------TTGCCTACTTGACACATATTATCTTTTCAGGATAGCGCCTCACCCTCTATAGAACAATTAACTATATTTCACGATTTTACTATAGCTATTTTAACTTTAATTACAATTATAGTAGCTTTAAATATAGGGTTTATCTCATCTTATACTCTTACAGACCGTTTATTGATAGAGCACCAAACCGTAGAAATTATCTGAACAATCTGTCCGATTGTTATTCTTGTTCTTATTGCCTTACCATCTCTTCAAACTCTTTATATTCTTGACGACCCTTTTACACCAAGTGTAACAGTAAAAGCTATTGGTCATCAGTGGTATTGGTCCTATGAGTACTCAGATTTTTCTAAAGTAGAGTTTGACTCCTATATAACACCAACCCAAGATTTAACATCT---------TATGGTATGCGTCTCCTAGAAGTAGACAATAGAGTAGCCCTACCAATTAACACTCAAATTCGACTAATCACTACAGGAGCTGACGTTATTCACTCATGGGCGGTACCAGCCTTAGGCTTAAAAGCAGATGCTATCCCAGGTCGACTAAATCAATTAATATTCTCAATTAAACGGCCAGGTATTTTTTATGGTCAGTGCAGAGAAATTTGTGGGTCAAACCATAGATTTATACCTATTAAAATTGAAGCCTTACCAATAAAAAATTTCTTAACTTGAATTATCTCTTTTAGC---ATGACAACTTCT---AACCACCCTTATCATTTAGTTGAAAAAAGACCTTGACCTATTATTGCTTCTATAAGAGCCCTGTTATTAACTACCGGAATAGTAAAATGATTCCATCATTTTACTGCCAACCTTCTTTTAATATCTATATTGGCTATAACGCTAGTCAGAGCACAGTGATGGCGAGACGTGTCTCGAGAGGGTACTCTTCAAGGACTACATACTCTTAAAGTATCCACTGGTCTACGTATAGGTATAATCCTATTTATTATCTCAGAGGTCCTTTTTTTCTTTTCTTTTTTTTGAGCCTTTTTTCACAGTAGCCTGAATCCTACCATAGAGCTAGGTGCTACTTGACCACCTAGCTCTATCACCCCTTTTAATCCTTTTCAGATTCCTCTTTTAAACACAGCCATCCTTTTGGCCTCTGGCGTAGCTGTTACCTGAGCTCACCACGCAGTGGTTGAGAATCTACACATAATATCTATTAATAGATTATTAGTAACAATTCTACTTGGCTTATATTTTTCTGCTTTACAAGCATTAGAGTATGTAGAGGCACCCTTCACACTAGCTGACTCAGTCTACGGGTCCACTTTCTTTGTGGCAACAGGCTTTCATGGTCTTCATGTAATAATCGGCACCACCTTTTTAGCAATCTGCTTACTCCGGCTACATAGTGCTCACTTTTCTAAAACCCACCACATAGGGTTAGAAGCAGCTATTTGGTATTGACACTTTGTCGACGTAGTTTGATTGTTTCTGTACATATCCATTTACTGGTGGGGCTCA---ATGACAAAACCTATCACTAATATAAGTACATTAATAAAAATTTTTAAAAATACTTTTATTGTATTACCAGCCCCAACCAATATTTCCACTTTATGAAATTTTGGCTCACTGTTATCTTTATGTTTAGTTATCCAAATTATCTCTGGTTTATTTCTAGCTACTACCTATTCAGCAGATTTAGAAACTTCTTTTACCCTAGTGACTCAAATTATAGAAACAACAGATAAAGGCTGGTTAATTCGGAGTGTCCATGCTAACGGAGCATCCTTATTTTTTGCTTGTTTATATATTCACGTAGGTCGCGGATTATATTATAGATCATTTATAATAACAAACGTGTGAAATGCCGGAACAACCATACTTTTACTGATCATAGCAACAGCTTTTATAGGCTATGTTTTACCAAGTAATCAAATATCATTTTGAGGGGCTTCAGTAATTACAAATTTATTTTCAGAAGTACCGTATCTTGGACCTACTATTGTGCAATTTATTTGGGGAGGGGCTTCAGTAGATACCCCTACTATTATACGATTTTTTACTTTCCATTTTCTTTTGCCTTTTATTACAATAGCCCTAGTAATTATTCATATTACTTTCTTACACAAAACTGGGTCTAATAACCCTTTGGGGTTATCTTCAACAACCAGCAAAATCAAATTTAACTCATTCTTATCATTTAAAGATTTATTTGGAGTTACTTTAACAACTTTAGGCTTTTTATATATTAACTTTTATTCACCATTACTACTCTCAGACCACGAAAACTTTAATCCTGCGGACCCTTCTGTAACCCCAAACCACATCCAACCGGAGTGGTATTTTTTATTTGCCTACGCAATTTTACGTTCGATCCCCAATAAATTGGGGGGAGTAATCGCTTTATTATTGTCTGTTTTAATTTTATACACTTTACCCTTTACGCACATATGTAAAATAAAAAGAACTTATTTTTACCCTACCAACAAAATATTATTTTGAATATTTATTGTTAGAGTTATCTTACTAACTTGAATTGGAGCACGACCTGTAGAAGAACCTTATATTTTAACCGGACAAATACTAACTATTGTATATTTTAGTTATTTTTTAATCGCACCATTATTATCAAAAATATGAGATAACATAATTTCT------------------ATTATAGTGTTGATAAATTATTTAATTTTGTTGGTTATAGTTTTAATTAGGGTAGCTTTTGTTACTTTAATAGAACAAAAGATTTTGGCAGGCACGCAGGTTCGTGTTGGTCCTAACTACACTGGTTTATGAGGCCTTTTTCAACCTTTTGCAGATGCAGTTAAGCTTTTAAGAAAAGAAGGAATAAGTACTCGTTTTTCTAGGGTGAAGATTTATTATATGTCCCCTGTAATCAGATTAAGTTTGAGTTTATTAATATGGGTTAGCTATATATTTGAGAAAGGGGGAGTGGATTTGATATATAGGGTTTTATTTTTTATGTGTTTAAGGGGACTTATAGTGTACCCTATTTTAACTAGGGGTTGGTCTTCCAACTGTAAATACTCAATACTGGGTAGATTACGAGCTGTAGCTCAAATAATTTCTTACGAAGTAAGAATAGCTATAGTGTTATTAAGATTGGTTTGGTTGAGGGGTTCTTTTACATTTTATAATATAGTAGAAAATCAATTTTTTTTATGAAATTTTTTTTTATATATGCCTTTAGGCTATATTTGGTTTGTTTCAAGGCTTGCTGAAACAAACCGAAGACCTTATGATTTTGCAGAAGGGGAATCTGAATTAGTTTCAGGGTTTAATACTGAATATGGTTCAGGTGGGTTTACCTTAATTTTTATAAGTGAATATAGTAGGATCTTGTTCATGGGGTTTTTGTTTAGTGTTTTATTTTTAAGTAGG---GTTGTTAATATAATAATTATATTTAAAAGTGTAATGGTGGTTTTTTGTTTTGTGTGAGTGCGAGCCACTCTACCTCGGTATCGTTATGATAAGTTGATAGGGTTAGCTTGAAAAAGATTTTTACCTATCACACTATTAATATTTAGTTATCACCTAAGAATGAGTGAAACAAGCATTATCTATTTGTTGTTACATCCTGCTACTCTTCTATTTTATATTACTTTGTTTACCTCTGTAGCTATTACAACTTCGACTAATTCCTGATTTGTAGCTTGAGTTGGCCTAGAAATCAACCTTTTGGCTTTTATCCCTTTAGTGGTAAGTAAAAAAAACAAATATTCTGTAGAATCTGCTTTAAAATATTTTTTAGTTCAAAGACTAGCATCAATTTTTATTATTTTAAGTTCGGCTACTTTCATTAAACAAGACCTCTCGCTTTTAATAATAGCTATA---CTTTTTTTAAAAATGGGGGTTGCGCCCTTACACCAATGAATACCTGCTATAGTAGATGGGCTATCTTGGCCTGTTTTTACTATACTTATAACAATACAAAAAATAAATCCTTTAGTTTTAACTTTTTTTTTA------TTTAATACAGACTATACTTATATATTTATTATTTTGTGTATTACTGTCTCCTCTTTTGTAGGCTCTTTGGGGGGTCTAACCCAAACTTCTCTACGTAAAATTTTGGGTTATTCTTCTATTGCACACCTTGGTTGGATGTTAACAACACTAACCATAAGATCTTGAGTATGGCTAACATATTTTATTATCTACGCTTTTGTCTTGGCATCTGTAGCATTTCTATTTAACCACACACAAATAGCAACATTAAACCATATCTCAAATATAAATAAATCATATTTATCTCTTATTATCGGAGTATCAATTCTGTCTTTGGGGGGACTACCTCCTTTTACTGGTTTTCTTGGTAAACTATTAGTAATTCAACAATTAGTGTTCACCCCAGAGAACTTTTTACTAATCCCACTACTAGCTAGTGCCTATTTAACTCTTTTTTTTTATGCTCGAATTTTACTAACAAGACTAATCTTGTCCGCCGCATCTGCAAATTCAATTAATAAACGTAAAGAAACCAATTCTAGTTTAATCACTGTTAATTTAATTGGCTTATTGTTTCCTTCTGTGTGTATAATTCTTATG------ATGCCTATTATCTTATTTACACTAATCTTATCCCTATTTATCTCTATTATATTAACCAGATTAGCTTTAATAACAGGTAAAAAATCAGTACTTGACCGAGAAAAGCTCACATCTTTTGAATGTGGATTTGACTCAAAAAAAAAAGCTCGGGCCCCTTTTTCTCTACGATTTTTTATCATCACTATTCTTTTTTTAATTTTTGATATTGAAGTTACTCTTTTATTGCCTTTAGGATTTTTAAGGCCATACTCAGACCCTCTTATGATCAGCATTACAGCTAGAGTTTTAACCTTAATTTTAATTTTAGGTATCGTACATGAATGAAACCAAGGTGCTCTTGCCTGAGTTCAC------ATATTTTACATTGAGGGAATAGTTAGGTTAGGTTTACTTGTAGGGGGCCTTAGTTTTATTTTGAATTACGGGCATCTACTAAGTAGTTTATTAAGATTGGAGTTTATGTCACTAATAATTTATTTATGACTTAGGGTAAGAGGGTTGTGAAGAGGGAATGAGTTTCTTTTTTCTCTTTTTTATTTAGTTATAGTAGCTTGTGAGAGAGTTTTAGGCCTTTCTTTGTTAATTAGTAGAGTCTATAGTCACGGAGTTGACTATATAAAAAGCTATAATTCACTTAGATGT---------------ATAGGTGTTTTTAGTGTGGTGTTAGTAGCAGGTTTATGGGGAGAAAGCTTACTTTGAGTAATACTGATAAGTGGTTTTATAGTTATAAGTAGAAGAGATAATTTAATCTGGAAGATTGGTTTAGTTGGTGAGCATGATTATGTAGGTTGGGCTCTTAGTTTACTAAGGTTTTGAGTGGTTTTTTTATCTATATTAGGTAGG------------------CATAGTATTAAAAAGGTTAGAAATTTAAGGGATTTTTTTATTAAATTAGGTATAGTATTATTGGGTTTATTTTTAGTAAGATTTTATGTATCAGATTTTTTATTTTTTTATTTAGGGTTTGAGAGTTGTTTAATTCCTATTTTTTTTATAATTTTAGGCTGGGGGTACCAGCCTGAGCGCGCTCAGGCTGGTATCTATATATTATTTTATACTTTATTAGGGTCTTTACCTCTTTTTTTTTTAATTATAAATATATATAGAAAA---AGAAGAGGGTATATATAT------ATAGTTAGTGAGATTAATGAAGTTTTTTTCTTTTTTTTCTTAGTAGGAGCATTTTTAGTTAAATTTCCTATATATTCAACACATTTATGGTTATTAAAAGCTCATGTAGAAGCACCTGTAGCAGGGTCTATAATTCTAGCAGGAGTAATATTGAAATTAGGTGGCTATGGGTTAATTCGATTTTTGCCTCTTTGTCCTATT---ATGCCACTATTATTAGTGGAAATTATTTTATGTTTAAGATTATGGGGCGGTATTGCGATAAGATTAAGTTGTTTACGCCAGATAGATATAAAATTACTGATCGCTAGATCATCAGTTGTTCACATGAGTTTATGTATTGTGGGCTTACTAATTCAAAGAGATTGAGGGTTTAAAGGGGCCATGGTAGTTATAATTGGGCACGGTGTTTGTTCATCAGGTCTTTTTTATTTAGCTAATATTATATATGAGCGTAGGCATAGGCGCAGGTTAGCAGTTAGAAAAGGTTTTTTAACTTTGATACCTAGTATATGTTTATGATGGTTTATACTATTAGGTGTGAATATAGCTGCTCCACCAAGGTTAAATTTATTAGGTGAGATTATATTAATTAATACGGTAGTTAGGTGAAGTAGCTATACGATTAGAGTAGTCATAATTATATCTTTTTTTAGGGCTAGATATAGATTATATTTGTTTTCACTAAGTCAACATGGAGTTTATTTAAATATAAAAAGTGGTTTTCACAGAGGTGTGGTGTTAGAGTATTTAGTGTGTGTAGGTCACTGATTACCGTTAAATATTATTATTTTATTTATAGCTTGATTGATTTGC---ATAGTGGGGTTTAAAATTTTTAGTTTTATAAGGTGTATATTTTTCATAATAAGTTTAGCTATATTTTTAAGTGGTGTGTTAAGAGTTGTTTACGATTATAATTTAATTATTGAGTGGGAAGTTTTAAGGATAAATTCTTCTTTAGTAAGTATAAGTTTTTTGTTTGATTGAATAAGATTAGTATTTTTGGGTAGTGTTTGTTTAATTTCTGGTTCTATTATAAAATATTCAGAGTATTACATAGAAGGCGAAGTTAATTTTATACGATTTAGCTTTATCCTTGTTATATTTGTGGTTTCTATATGATTATTAATTATTAGCCCTAATATAATTAGGTTATTATTAGGGTGAGATGGGTTAGGTTTAACATCCTATGCACTAGTAATTTATTACCAGAATGAGCTCTCTTGTAATGCGGGTATACTAACTGTACTAAGTAATCGTTTAGGAGATGTGGCTATTTTAATAAGAATTGCGTTAATATTTAGAGAGGGCAGTTGAGATTTTTACAGGTTTCCATATAAAATAGATAATGGGTTAGTA---TTTTTAGTAATTTTAGCAGGTTTTACTAAAAGAGCTCAAATACCTTTTTCAGCGTGGTTGCCGGCAGCAATAGCCGCTCCTACACCCGTTAGAGCACTTGTTCATTCTTCAACACTTGTCACTGCTGGAGTCTATTTGTTAATCCGTTTTGATAAAATTATCCAGAAAAGAGACTTAAGTTTAGTACTTTTAAGGGTGTCTGTTTTGACTATATTTATAGCAGGGTTAGGGGCGGTATTTGAAAGAGATATGAAAAAAGTTGTAGCTTTATCTACTCTTAGTCAGTTAGGGTTAATAATTATAATTTTGGGAGCAGGCATAAAAGAGCTAGCTTTTTTTCATTTAATTACACATGCCATGTTTAAATCTAGTTTATTTATGAGCGTAGGGTTTATGATCCACACATCTAATGGGTCACAAGATAGACGTCAAATAAGTAGATTTGGGTTAAGTAGACCTGTTTTAGGTGTTATATTAGGCACGACAAATTTAGCATTATGTGGGTTTCCTTTTTTAGCGGGATTTTACTCTAAAGATAGTATACTAGAGTATATACACACAAGAAACATAAATTTGGGGTTTTTAGTGTTAATTATATTTGGGACAGGTTTAACTGTAGCGTATAGATTTCGAATACTATATTTAAGTACATCGTGGGTTAGAGTAACAAGGAGTGTAAGAAGTCTAAGAGATTTTAGTTTTAATGTTCTAAAATCTGTAGTAGTCCTTTTCTCGGCCAGGTTATTTATAGGATTCTTAATATATTGGGTAGCTGTACCAATTAGAGCAGCAAGGTAC---ATAAGGGAGCCTCAAAAATATTCTATCGTACTAATTAGGGTTACAAGGGGTGTTACGGTTTATAGTATTATACAAATAAACAAGATAAAATATATTAAAGAGTTTAAAGTAATTGGGGTATCTTTAAGTAGTATATGGTTTATAGGTCAATTAAGTACCAAGTTACCTAGTACAGGTGCTATAATAATGGGGTTAAATAGCATAAAGTTAATAGATATAGGGTGGTTAGAGTATTACGGGGGTCAAGGAGGTCGGTCTTTAATATTAAGAATAAGTGAGCTTCTTCAAAGTAGCCAAACAAGACTTATAGTAAAGAGGTTTATGGTTACTGTTATA---ATTAGATTTGTTTTTTTTGTGTCAATAGGT------------------------ATGACTTTATTTACCTTATCTACCGGAGTATCTCTACTTTATGCCTTTTCTAAGACCCCTTTAATACTAGCTATACTTATTGTATTACAAACTATATTAGTAACTATATTAATCTATACAACCCTCACAACTTCTTGATTATCCTTTATTTTATTTATAATTGTTGTTAGAGCTATAATAGTAATTTTTGTTTACGTCTCATCTTTAGCCTCTAATGATTTTATT---------ACTTTATCTCATTCTTCTCTTATATCCACCTTATATTTTACACCACTATTAATATTAATAGCTTTTTTTCTCTTAAACAGTCAAAATAAACCCACT---------------ATATCACAATTAACATTGTCTGATATAGATTTAGGGCCTGTGGCCTGTTACAAAATATACACCTACCATACTAGCCCTATAACTATATTTCTAATTATTTATCTTTTAGTGGCTTTAATTACCGTAGTAAAAATTTCCGAAACCTCTAAAGGGACCTTACGAGCCTTAAACACA---
Eulimnogammarus_vittatus   ATGATAACAAATCTATTTTCTATCTTTGACCCCTCAACGCCAAACTTTTTATTCTCTAACTGAGTGTCCATATTTTTATTTATTTTTCTAATACCAAGATTTATGTGAAAGTACTCCTCTCGGCCTAAATTTTTTTCTTTTACGCTTACTACCTACATCTTTAAAGAGTTCAAACCCTTAATTAAAAAATCGTCATATTTTCTAATCTTTCCTGTGACATTCTTTACTTTTATTGCCTATAACAACCTATTTGGTCTAGCCCCTTATATCTTTACAGGAACAAGACAACTAGTTTTTACAGTGACGCTAGCCCTACCTATCTGACTAACTTTAATATTTTACGGTTGACTGAACAATACATCTAATCTACTAATTCATTTAATCCCACAAAGAACCCCGGTATTTTTAATGCCGTTTATAGTCTTAGTAGAGACAGTAAGAAATATAATTCGGCCTTTGACTTTAGCTGTACGACTAACTGCAAATATAGTAGCAGGTCATCTCCTTATTGTTCTTTTAAACTCTACTGAC---TTGTCTTATATTTTATTAACTCCTCTTGTTTTCTCAGCAAAACAAATACTACTTTTATTAGAGTTAGCTGTTGCCTTTATTCAAGCTTATGTGTTCAGTGTTTTAGTGACTCTTTACGCTTCTGAGTTTACTAATGTGCCTCAAATAGCCCCTATTTTATGAATACCTTTATTTATTTTAATTATCTCTCTCCTATTTTTGACAAAATACATCACTTATTTTACTGCTAACAAAAATACAACTTTAATTGTTAAAAAAGAAAAATATTTTAACGCC---AAC---------------TGACTATGA---------ATTATCAATAAATGATTATTTTCTACTAATCATAAAGATATCGGCACTTTATACTTCATTTTAGGGGCTTGAGCTAGAATAGTCGGTACCTCTATAAGAGTAATTATTCGGTCCGAATTAAGAACACCTGGTAACTTAATCGGAGATGACCAACTATATAATGTTATAGTAACAGCTCACGCATTTATTATAATTTTTTTCATAGTAATACCTATTATAATTGGGGGGTTTGGTAATTGGTTAGTTCCCTTGATACTAGGAAGACCCGATATAGCTTTTCCACGTCTAAATAACATAAGGTTTTGGCTACTGCCTCCGTCCCTTACACTTCTTATTACCAGTGGCCTTGTAGAAAGAGGAGTGGGAACAGGTTGAACTGTGTACCCCCCTTTAGCAGGGGCCATAGCTCATAGAGGAGGGAGTGTTGACCTAGCTATTTTTTCACTTCATTTAGCAGGGGCCTCTTCTATTTTAGGGGCTGTAAACTTTATCTCCACAATCATTAATATACGTAGACCCGGTATGAGACTAGACCAAATACCTTTGTTTGTGTGGTCTATTCTTATCACTACAGTTTTACTACTCCTATCACTGCCAGTTTTAGCTGGGGCTATTACTATGCTACTTACTGACCGTAACCTAAATACCTCTTTTTTTGATCCTAGCGGAGGGGGCGACCCTATTCTATACCAGCACTTATTTTGATTCTTTGGTCACCCAGAAGTTTATATTTTAATCCTCCCTGCGTTTGGTATAATTTCCCATATTGTTAGACAAGAATCAGGTAAAAAAGAGACGTTTGGTTCCCTTGGAATAATCTATGCTATACTAGCTATTGGATTTCTTGGTTTCATTGTGTGAGCCCACCATATATTTACAGTCGGTATAGATGTAGACACACGAGCTTACTTTACATCAGCTACAATAATTATTGCAGTTCCTACCGGAATTAAAGTATTTAGCTGGTTAGGTACTCTTCAAGGAGGAAAAATTAAATTTACTCCACCTTTAATTTGAAGTTTTGGTTTTATCTTTCTTTTTTCTATTGGCGGTCTAACTGGAGTGATATTAGCTAACTCATCCATCGATATCGTACTTCATGACACTTATTACGTAGTCGCCCACTTCCACTATGTGCTGTCTATGGGGGCTGTTTTCGGTATTTTTGGTGGTTTTCTTTATTGATTTCCTTTATTTACAGGTATAACCGTTAATCCTATCTTAGCAAAAATTCATTTTTACGTTATATTTGTAGGTGTGAACCTAACTTTTTTCCCGCAGCATTTTCTCGGTCTAACTGGTATACCTCGACGATATTCTGACTACCCTGATTTCTTTACAACTTGAAATATCGTTTCTTCTTTAGGGTCATATATCTCTGTTTTAGCTATAGTGGTATTTATTACTATAATCATAGAAGCTTTTATTTCTAAGCGCCCGGCCTTATTTTCTATAAGTTTGTCATCCGCCTTAGAGTGACATCATCCTTACCCGCCAGCTGAACATAGGTACAACGACATCCCTATACTAACTTCG---------------------------------------TTGCCTACTTGACATATACTATCTTTTCAGGACAGAGCTTCTCCCTCTATAGAACAATTAACCATATTTCACGATTTTACTATAGCAATTTTAACTTTAATTACAATCATAGTGGCTTTAAATATAGGCTTTATTTCGTCTTACACACTTACAGACCGTTTCTTAATAGAACACCAAACCGTAGAGATTATTTGGACTATCTGTCCAGTTTTTATCCTTATTCTTATTGCCCTACCGTCTCTTCAAACTCTTTATATTCTTGATGACCCTTTTGCCCCTAGTATTACAGTTAAAGCTATTGGCCATCAATGATATTGGTCCTACGAGTACTCAGACTTTTCTAAAGTAGAATTTGACTCCTATATAACTCCTACCTCAGATTTAACATCT---------TACCAGAGACGTCTTCTAGAAGTAGATAATAGAACAGCCTTACCCATTAACACCCAAATTCGACTAGTAACTACAGGAGCTGATGTTATTCACTCATGAGCTATGCCAGCCTTAGGCTTAAAGGCAGACGCTGTACCAGGGCGTCTAAACCAACTAATATTCTCAATCAAACGACCAGGTATTTTTTATGGTCAATGTAGAGAGATTTGCGGATCAAACCATAGATTTATGCCCATTAAAGTTGAAGCCTTACCAATAAAAAATTTCTTAACTTGAGTTATCTCTTTTAGC---ATGGCAACATAC---AACCACCCTTACCACCTAGTTGAAAAAAGACCTTGACCTATTATCGCTTCTGTGAGAGCTATACTACTTACTACGGGGATAGTAAAATGATTCTGTCAGTTTAATATCAACCTTCTTTTAATATCTTTGCTTGCTCTAACCATGGTTAGAGCACAATGGTGACGAGATATAGCTCGTGAGGCTACTCTTCAAGGATTACACACCCTAAAAGTCTCTACTGGCCTACGAATAGGTATAATTCTATTTATTATTTCAGAGGTTCTTTTTTTCTTCTCTTTCTTCTGAGCTTTTTTTCACAGTAGCTTAAACCCCACTATAGAGTTAGGTGCTACCTGACCACCTAACTCTGTCACCCCTTTTAACCCCTTTCAAATTCCTCTTTTAAACACAGCCATCCTTTTGGCCTCAGGGGTGACTGTTACTTGAGCTCACCACGCAGTGACTGAAAACCTTCACATAACCTCTATTATGGGGTTAACAATAACCGTTGTACTTGGCTTATATTTTTCTGCATTACAGGCCTTAGAATATATGGAGGCCCCATTCACGCTAGCTGATTCAATTTACGGTTCCACTTTCTTTGTAGCTACGGGTTTTCATGGGTTACATGTAATTATCGGCACCACCTTTTTAGGGGTTTGCCTAACACGGCTATATAAAGCTCATTTTTCTAAAACTCACCATATAGGATTAGAGGCAGCTATTTGGTACTGGCACTTTGTTGACGTAGTCTGACTATTTTTATATGTGTCCATTTACTGGTGGGGTTCG---ATGACAAAATCTATCACTAGTATGAACAGCTTAATAAAAATTTTCACAAGCACATTTATTAAATTACCGGCTCCAACCAATATCTCCACTTTATGAAATTTTGGGTCACTACTATCTTTATGCTTAGTGGTCCAAATTGTGTCAGGTCTATTCCTAGCTTCAACCTACTCAGCAAGCTTAGAAACTTCTTTTACCTTAGTAACTCAAACTATAGAAACTATAGATAAAGGTTGACTAATCCGCAGTATCCACGCTAACGGTGCCTCCTTATTTTTTGCTTGCTTATATATCCATGTGGGTCGAGGGCTATATTATAGCTCCTTTATAATAACGCACGTATGAAATGCCGGAACAACTATGCTTCTCTTGGTTATAGCAACAGCTTTTATAGGCTATGTTTTACCAAGAAATCAAATATCATTTTGAGGGGCTTCAGTAATTACAAACTTATTCTCAGAGGTTCCCTACCTCGGTCCTACTATTGTGCAGTTTATTTGAGGTGGTACCTCCGTAGACACTCCAACTATTATGCGTTTTTTCACTTTCCATTTTTTTTTACCTTTTATTACATTAGCCTTAGTTATTATCCACATTACTTTCTTACACCAAACTGGCTCTAATAACCCCTTGGGTTTATCTTCAGCAACTAGCAAAATCAAATTTAACTCATTCTTATCATTTAAAGATTTATTCGGTGTTGCTTTAACAACCTTAGGTTTCCTGTATATTAATTTTTACTCTCCTTTATTATTATCTGACCACGAAAACTTTAACCCTGCTGACCCTTCTGTTACACCTAATCACATCCAACCAGAGTGGTACTTTTTATTTGCTTACGCAATTTTGCGGTCAATCCCCAATAAACTGGGTGGAGTAATCGCTTTACTTTTATCTGTTGTAATTTTGTACACTTTACCATTTACACATGTGTCCAAAATAAAAAGAACTTATTTCTACCCGATTAATATAGTGTTATTCTGGACATTTATTGTTACAGTTATCCTACTAACCTGAATCGGGGCCCGACCTGTAGAAGAGCCATATATTTTAACTGGTCAAATCCTAACTTTACTATATTTTAGTTATTTTATGTCAGCGCCATTAATAACTAAAATATGAGATATTTCTATTTCT---------TTGGAAATAGTTATAATACTGATAAATTATTTAATTTTGTTGGTCATGGTTTTAATTAGAGTAGCTTTTGTTACCTTAATAGAACAAAAGATTTTGGCTGGAGCTCAAATTCGTGTTGGGCCTAATTACACGGGTATATGAGGACTGCTTCAACCTTTCGCTGACGCAGTCAAATTGCTAAGAAAAGAGGGGGTAAGCACCCGCTTTTCTAGACTGAAGATTTATTATTTATCACCTGTAACCATACTAAGTATAAGGTTGTTAATATGAGTTAGGTACACATTTGAAAAAGGTGGAGTAGATTTAGTATATAGAGTTTTGTTTTTTATGTGTTTAAGGGGGTTGATAGTGTACCCTATTTTAACTAGAGGGTGGTCGTCTAATTGCAAGTATTCAATATTGGGTAGATTACGGGCCGTGGCCCAAATGGTTTCTTACGAAGTAAGAATAGCTATAGTTTTATTGAGATTGGTCTGGTTAAGTGGTTCTTTTACGTTTTACAATTTAGTAGAAAGGCAGTACTTACTATGAAATATTTTTTTATATATGCCCTTAGGGTATATTTGGTTTGTGTCTAGGCTTGCTGAGACTAACCGAAGACCCTATGATTTTGCAGAAGGGGAGTCAGAATTAGTCTCAGGGTTTAATACTGAGTATGGTTCAGGGGGGTTCACTTTAATTTTTATAAGAGAGTATAGTAGAATTTTGTTCATGGGTTTCTTATTTAGCGTTCTATTTTTAAGCAGA---GTCGTTAATGTAATAGTTATGTTTAAAAGAGTAGCCGTTGTTTTTTGTTTTGTGTGAGTACGAGGTACTTTACCTCGTTATCGTTATGATAAGTTGATAGGTTTAGCTTGAAAAAGGTTTTTACCTATCACATTGCTCATATTTAGTTATCACTTAAGAATAAGTGAAATGAGTATTATTTATTTGTTCTTACACCCGGCTATTATTATATTTTATGTTACCTTGTTTACCTCGGTAGCTATCACAACTTCAACTAACTCCTGATTTGTAGCTTGAGTTAGCTTAGAAATCAACCTTTTGGCTTTTATCCCTTTAGTGGTAAACAAAAAAAATAAATACTCTGTAGAGTCTGCCTTAAAATATTTCTTAATTCAAAGGCTAGCATCAATTTTTATTATCTTAGCATCAGCTACCGTTATCAAACAAGACCTTTCACTATTAACAATAGCCATA---CTTTTTTTAAAAATAGGGGTTGCGCCGTTACACCAGTGAATACCTGCGCTAGTAGACGGGCTATCCTGGCCTATCTTTACTTTACTTATAACTACACAAAAAATTAATCCTTTAGTATTAACTTTTTTTTTA------TTTAATACAAACTATACTTATGTATTTATTATTTTATGTATCACTATTTCCTCATTGGTTGGGGCTTTAGGGGGTTTAACCCAAACTTCTCTACGTAAAATTATAGGCTATTCTTCTATTGCTCACCTTGGTTGGATGTTAGCAACACTAACCATAAGGTCTTGAGTATGGCTGACATATTTTATTATTTATGGTTTTGTTTTAGCTTCTGTTGCATTTCTATTTAATCACACTCAAATAACAACATTAAACCATGTTTCCAATATAAATAAATCTTATTTATCTCTTATCATTGCTATATCCATTTTATCGTTAGGCGGGCTTCCCCCTTTCACAGGTTTTCTTGGTAAGCTATTAGCAATTCAGCAATTAGTATATACCCCAGAAAACTTTTTATTAATCCCGCTATTGGTTAGTGCCTACTTAACTCTTTTTTTTTACGCCCGAATTTTATTAACAAGATTAATTTTGTCTGCTTCATCTGCAAATTCACTTAATAAGTATAAAGAAACTAACCCTAATCTAATTACTTTTAATTTAATTGGTTTATTGTTTCCGGCTATTTGTATAGTTATACTT------ATGCCTATTATTTTACTGACACTAACTTTATCAGTGTTTATCTCTGTTCTTCTAAGCAGATTAGCTTTAATTGCGGGTAAAAAATCAATAGTCGACCGAGAAAAACTTACTTCTTTTGAGTGTGGATTTGACTCAAAAAAAAAAGCTCGGGCTCCTTTTTCTCTGCGATTTTTTTTAATTACGATTCTATTTTTAATTTTTGATGTTGAAGTTACCCTATTACTACCTTTAGGATTTTTAAGACCTTACTCAGACCCTCTTATAATCAGTATTACAGCTAGAGTCTTGACCTTAATTTTAATTTTAGGTCTTGTCCACGAATGAAACCAAGGAGCTCTTACATGAGTTAAC---ATGATATTTTACACCGAAGGAAGAGTTAGTTTAGGGTTACTTGTAGGCAGGCTTAGTTTTATTTTAAATTACGGGCACTTACTAAGTAGTTTATTAAGATTAGAGTTCATGTCACTAATAATTTACTTATGGTTAAGAGTAAGAAGGGTCTGGACAGGAAATGAGTTTCTCTTTTCTCTTTTTTATTTAGTTATAGTAGCTTGTGAGAGAGTTTTAGGCCTTTCTTTGCTTATTAGGAGAGCGTATAGACACGGGGTTGATTATATAAAAAGCTACAACTCACTTAGATGTATGTTAAGTATTTTTGTAATGGTTTTTAGTACGGTGTTGGTAGCAGGTTTTTGGGGAGAAAGGTTAGTTTTAATAGTTTTTATAAGTGGTTTAGTATCTATAAGTAGAAGAGATAACTTAGTTTGGAAAGTAGGGCTTAGGGGTGAGTTAGACTATGTAGGTTGGGCCCTTAGTTTACTAAGATTTTGGGTTGTTTTTTTAGCTGTATTAGGTAGA------------------CAAGCTATTAAAAAGTCTAGAAGTTTGAGCTACATTTTTGTTAAATTAATGTTAGCCTTATTAGGTTTGTTTTTAATTAGATTTTATGTATCAGATTTTTTATTTTTTTATTTAGGGTTTGAAAGTTGCTTAATTCCTATCTTTTTTATAATTTTAGGTTGGGGTTATCAACCCGAGCGGGCGCAAGCTGGTATTTATATATTATTTTACACTCTACTAGGGTCCTTACCACTTTTTTTTTTAATCATAGATATATACAGAAAA---AGAAGAGGGTACATATAC------ATAGTTAGCGAGATTAATGAAGTTTTTTTGTTTGTTTTTTTAGTGGGGGCATTTTTAGTTAAATTCCCTATGTACTCAACACACCTATGGCTACTAAAAGCTCATGTAGAAGCTCCGGTAGCAGGGTCTATAATTCTAGCAGGGGTTATATTAAAATTAGGTGGTTATGGGTTGATTCGATTTTTGCCTGTCTGTCAGATT---ACTCCTCTACTATTAGTGGAGGTACTGGTGTGTGTTAGACTATGAGGCGGGCTAGTACTAAGGTTAAGTTGTTTACGTCAAATAGACATAAAATTACTTATCGCCAGATCATCAGTTGTTCACATAAGTTTATGTATCGTTGGCTTATTAACTCAAACCGACTGGGGCTTTAAAGGGGCCATGGTGGTTATAATCGGGCATGGTGTTTGCTCGTCAGGTCTTTTTTATTTAGCTAATGTTATGTATGAGCGTAGACACAGGCGTAGTCTAGCTGTTAGAAAAGGTTTTTTAGCTTTGATACCTAGAATGTGTCTATGATGATTTATTTTGCTAGGTGTTAATATAGCTGCCCCCCCAAGTTTAAATCTATTAGGGGAGATTATACTAATTAACACAGTAATTAGGTGAAGCAATTATATAATAGTGGTTGTTATAGTTATATCTTTTTTTAGGGCAGGGTACAGGTTATACCTATTTTCGTTAAGTCAGCACGGAGTTTATTTAAATATAAAAAGTGGGTTTCATAGAGGAGTGGTTTTAGAATATTTGGTGTGTGCAGCCCACTGAATTCCATTAAATATTGTTATTTTATCTATAGCTTGGTTAATT---TTGATAATAGGGTTTAAAATTTTTAGTGTTATAAGGTTTAGACTTCTTAGTATAAGTCTAGTTATATTTTTAAGGGGGTTATTAAGAGTGGTCTATGACTACAGTTTAATTATTGAGTGAGAAATCTTAAGGTTAAACACTTCTTTAGTGAGTATAAGGTTTTTATTTGATTGGATAAGGCTAGTATTTTTGGGTAGAGTGTGTTTAATTTCTGGCTCTATTATAAAATATTCTGAGTACTATATAGAGGGCGAAATTAACTTTATGCGCTTCAGTTTTATTCTTATTATATTTGTAGTTTCTATGTGGCTACTAATTATTAGCCCCAACATAATTAGTCTTCTATTAGGGTGAGACGGGCTTGGTTTAACGTCGTACGCGCTAGTAATTTACTACCAAAATGAGCTTTCTTGTAACGCAGGGATATTAACTGTACTAAGTAATCGTGTAGGCGATGTGGCCATTTTAATAAGAATTGCGTTAATGTTTAGAGAAGGGAGATGAGATTTTAATAGGTTATTTTACAAAATAGATAACGGGTTAGTT---TTTTTAGTGGTCTTGGCTTGTTTTACTAAAAGGGCCCAAATACCTTTTTCCGCGTGGCTACCTGCAGCCATGGCTGCTCCTACTCCTGTCAGAGCTCTTGTGCACTCTTCAACACTTGTTACTGCTGGGGTATATTTGTTAATCCGGTTTGATAAAATTATCCAGAAAAGAGATTTAAGGTTAGTACTTTTAAGAGTGTCGGTACTGACGATATTTATAGCAGGGTTAGGGGCAGTATTTGAGAGAGACATAAAAAAAGTAGTTGCGCTGTCCACTCTTAGGCAGTTAGGGTTAATAATTATAATTTTAAGAGTGGGCATGAAGGAGCTAGCGTTTTTTCACTTAATTACACATGCTATATTTAAATCTAGTTTGTTTATGTGTGTGGGTTTTATAATTCATAGATCTGGGGGACCCCAAGATAGGCGTCAAATAAGTAGATTTGGGTTGAGTAGTCCAGTTTTAGGTGTTATGGTCGGTTCTACTAATTTAGCCTTGTGTGGGTTTCCTTTTTTAGCTGGATTTTACTCTAAGGACACTATACTAGAGCACATACACATAAGAAGTATGAATTTAGGTTTTATAGTACTAATTATAGGTGGGACAGGTCTAACTGTGGCGTATAGATTCCGAATGCTATATTTAAGGGTATCATGGGGTAGACTGGCACGAAGAGTGAGAGGTTTGAGAGACTTTAGGTTAAATATTGTAAAGTCTGTAAGAGTTCTTTTTTTAGCCAGGTTGTTTATAGGATTTTTGATATATTGGGTAGCTGTCCCCCTTATACCACCAAGGTAT---ATAAGGGATCTTCAAAAATACACTATCATATTAGTTAGACTAGCAGGGGGTGTTGCAATCTATAGGTTTATGCAGATAAATAAAATAAAATATAGTACAGAGTATAAAGTACTTGAGGTTGCTTTAAGGAGTATATGGTTTTTAGGCCAGTTAAGCACTAAAATACCTAGGTCCAGGGCTATAATAATAGGGTTAAGTGGCGTTAAGTTAATAGATATAGGATGATTAGAGTATTACGGGGGCCAAGGAGGACGGTCCTTAATACTAAGTATTAGTGAGATTTTTCAGAAAAGTCAAATAAGACTTATGATTAAGGGGTTTATGATTACTGTTTTA---ATTAGATTTTTTTTTTTAATTTTAATAGGT------------------------ATGATTTTATTTACCTTATCTACTAGAGTATCTTTACTTTACATTTTTTCCAAGGCCCCTTTTATACTAGCTATACTTATCGTTTCACAAACTATTTTAGTAACTTTATTAATTTATATAACACTATCGACTTCTTGATTATCATTTATTTTATTTATAATTCTTGTCAGAGCTATAATGGTAATCTTCGTATATGTCTCATCTTTAGCATCTAATGATTTTATC---------ATTATGTCTTATTCTTCTATTATATCCGCCTTGTATTTTGTGCCTCTACTGGTACTAATAGCCTATCTACTATTGAGTGACCAAGAAAACCGCACT---------------ATGTCTCAATTAACAATGTCTGATATAGACTTAGGGCCCGTGGCGTGCTACAAGATATACACGGCACACACTAGCTTTATAACTATATTTCTAATTATCTATCTTTTAGTAGCTTTAATTATCGTAGTTAAAATTTCAACTACTTCTAAAGGTACTTTACGAGCCTTAAAACCA---
Gammarus_duebeni           ATGATAACAAACCTGTTTTCTATTTTTGACCCCTCAACGCCAGCCTTTATATCCTCTAATTGAAATTCTGTCCTTATCTTTATAGCACTCTCACCTGTAGTTCTATGAATATCACCCCACCCCTTAAAGCATATTTTTTACTTGACTACTAAGTATATTTTTACAGAATTTAAACCACTTATTAAAAAATCTGCCTTTGTTCTAATTATGCCTGTGTCATTATTTGTTTTTATCGCCTGTAATAATATTATAGGTCTAGCCCCCTACGTCTTCACTGGCTCTAGCCAGCTTGTTTTCACCTTAGCCATAGCCCTACCTATTTGGCTCGGTTTAATGCTGTACGGCTGGATAAACAATACCTCCAACCTTCTAGTGCATCTAATCCCCCAAAGAACCCCAGTGGTCCTAATACCTTTCATAGTGTTAATCGAAACAGTTAGTAATTTAATTCGCCCTATTACTCTAGCCATTCGGCTAACCGCTAATATAGTGGCGGGCCATCTACTTATTGTTTTGTTAAACTCAGCAGACCCCTTTACCACATTGACTTTGACACCTTTACTATTCTTAGCTAAACAGGCTTTACTTATTCTTGAAATAGCCGTGGCTTTTATTCAAGCCTACGTATTTAGTGTCCTAGTGACACTATACGCCGCCGAATTCACATCCATACCCCAAATAGCTCCTGTTTTATGACTCCCTCTTTTTACAATTATGCTGTATCTTATTATGTGGAACAAGTCTATTGTCTATTTCTCGAACACACCTTTGTTTATAGCCCTAGCTAATAAGAAAGTTTTAATTAAACCTTCAAAT---------------TGAACATGA---------ATAATTAACCGCTGGTTATTCTCAACAAACCATAAAGACATCGGCACTTTGTATTTTATCCTTGGAGCTTGGGCCAGAGTTGTAGGCACTTCTTTGAGTTTAATTGTGCGCTCAGAACTGAGAGCTCCTGGTAATTTAATCGGCGACGACCAGCTATATAATGTAATAGTTACCGCGCACGCTTTTCTAATAATTTTTTTTATAGTGATACCTATTATAATCGGTGGATTCGGTAACTGACTAGTGCCGCTTATGCTAGGTAGCCCAGACATAGCCTTCCCCCGTATAAATAATATAAGATTTTGACTTTTACCCCCTTCTCTAACTTTACTACTTATAAGGGGGCTTGTAGAAAGAGGGGTTGGTACAGGTTGAACCGTTTACCCTCCTTTATCTGGCGCAACGGCACATAGAGGTGGTGCCGTTGACTTAGCTATTTTTTCTTTGCACCTAGCCGGTGCTTCTTCTATTTTAGGAGCTATCAACTTTATCTCGACAGTTATTAACATACGTAGTCCGGGTATAATAATAGACCAAATACCTTTGTTTGTCTGGTCTGTTTTCATTACTGCTATTTTGTTGCTCCTTTCCTTGCCTGTTTTAGCTGGCGCAATTACCATGCTACTAACAGACCGAAACTTAAATACTTCTTTCTTTGACCCTAGTGGGGGTGGCGATCCTATTTTGTACCAGCACTTGTTTTGATTTTTTGGCCACCCTGAAGTTTACATTCTTATTTTACCTGCTTTTGGTATAATTTCCCACGTCGTTAGACAAGAGTCCGGAAAAAGAGAGACATTCGGGACGCTAGGTATAGTTTACGCCATGCTAGCTATTGGATTTTTAGGTTTTATCGTTTGAGCCCACCATATGTTTACAGTTGGTATAGATGTAGATACTCGAGCCTATTTTACTTCCGCAACTATAATTATTGCTGTCCCTACGGGCATTAAAGTTTTTAGCTGATTGGGCACTTTACAGGGGGGGAAGTTACACTTTTCCCCTTCGCTCCTATGAGCCCTGGGCTTTATTTTTTTATTTACCGTAGGTGGACTTACAGGAGTAATACTAGCTAACTCCTCTATCGATATTGTGCTGCATGACACCTACTACGTAGTAGCACACTTCCATTATGTTCTCTCGATGGGAGCCGTATTTGGTATTTTTGCGGGTTTTGTACACTGATTTCCTCTTTTTGCTGGATTAACCATTAACCCCGTACTAGCAAAAACTCATTTTTACTCAATGTTTATTGGCGTAAATATAACCTTCTTTCCACAACACTTCCTTGGGTTAAGCGGCATACCACGCCGGTACTCTGATTACCCTGACTCATTTACAGCCTGAAATATCGTTTCGTCAGTAGGGTCCTATATCTCTATCTTAGCATTATGTGTGTTTATTATAATAATTATAGAGGCTTTTATTGCTAAGCGGCCAGCTCTATTTACCCTTAGGTTGAATGCTTCATTGGAGTGACAACACCCGTACCCCCCTGCTGACCACAGCTACAGGGACACCCCTGTCCTAACATCT---------------------------------------TTGCCTACCTGACATATAATTTCTTTTCAAGACAGCGCCTCTCCCTCTATAGAGCAACTAACGATATTCCATGATTTTACTATAGCTATTTTAACACTAATCACGGTCTTAGTCGCCTTAAATTTAACTTTTATCTCTTTATACAGACTAACCGACCGATTTTTACTGCAAGAGCAAACTACTGAAATTATTTGAACTGCCTGCCCGGTATTAATCCTCCTTCTTATTGCCCTACCCTCCTTACAAACCCTGTACTTACTAGACGACCCGTTCTCCCCTAACCTTACTATTAAAGCTGTAGGCCACCAGTGATACTGGTCCTACGAATACTCAGATTTTCCAGGCCTCGAATTCGACTCCTACATAACACCTACGTCCGACCTTTTATCC------------AAATCCCGACTATTAGAAGCTGATAACAGAGTGGCTATCCCGACTCTCTCGCAAATCCGTTTAATTACTACCGGGGCTGACGTGATCCACTCTTGGACTGTGCCTGCTTTTGGAGTTAAAGCCGACGCGGTCCCTGGGCGATTAAACCAACTAATATTTTCAGTCAAACGCCCCGGGATCTTCTACGGTCAATGTAGTGAGATTTGTGGCTCTAACCACAGGTTTATACCTATCAAGATCGAAGCCATCCCGATAAAAAATTTCCTAGACTGGGTCATTTATTTTAAT---ATGACAACTCAT---AACCACCCCTACCATCTAGTAGAAAAAAGTCCTTGACCCGTTGTAGCGTCTATAGGGGCTATATTTATCACCACCGGAATAGTAAAATGGTTCCACTATTTTTCCCCCTTACTACTTCTAACTGGATTACTGGGGGTCTCACTTACCAGGGCCCAGTGGTGACGAGATATCTCTCGAGAGGGGGCTCTTCAAGGTCTACACACTCTAAAGGTCTCATCAGGCTTACGAGCGGGCATAGTACTTTTTATTGTATCAGAAATTTTATTTTTTTTTTCTTTTTTCTGAGCTTTTTTTAACAGAAGTTTAGCCCCCACTATAGAGATTGGAGGTATCTGGCCTCCTGCCGATATCAATCCGTTCAACCCATTTCAGATCCCTCTTCTTAACACTGCTATTCTACTAGCCTCAGGTGTAACTGTAACATGAGCTCACCACGCAGTTACTGAAGAGTTGCACTCTCAAGCGACTCAGGGGATAGCCCTCACAGTAACCCTAGGACTTTACTTTACCGCGCTACAAGCAATAGAATATGTAGAGGCGCCATTTACTGTCGCTGACTCAGTCTACGGTTCAACTTTTTTTGTGGCCACCGGATTTCACGGCCTGCATGTAATTATTGGTACTACCTTTTTGATCATTTGTTTAACTCGCTTAATAATAGCTCATTTTTCAAGTACGCACCATGTAGGTTTAGAGGCAGCTATCTGATACTGGCATTTCGTGGATGTAGTGTGGCTATTTCTTTACGTTTCCATCTATTGGTGAGGCTCT---ATGACAAAAACTATACTAAAAGTTAACCCTTTGATAAAAGTATTCACAGCTACACTAATTAAACTTCCGGCTCCTGCAAATATTTCCACTATATGGAATTTCGGATCTATCCTATCCTTATGTTTAGTAATTCAAATTATGTCTGGCTTACTTCTAGCCTCTGCTTACTCAGCTAGCATAGACCTATCTTTCCAACTAGTGTCCCAAAGAATGGAAACAATAGACAAAGGCTGGCTAATTCGCTATATCCACGCCAACGGGGGTTCTCTATTTTTTGCTTGTCTCTACCTACACATTGGCCGAGGCATTTATTACAGTTCTTTTCTTTACACCCACGTCTGATCTGCTGGAGTGACAATCCTTCTTCTAACAATAGCAGCCGCTTTCATAGGTTATGTCCTACCTGTTAACCAAATGTCTTTTTGAGGTGCCTCAGTAATTACCAATCTTTTTTCAGAAGTACCTTACCTAGGCCCTACGATTGTCCAGTTTATTTGGGGTGGTGTTTCAGTAGACTCCCCTACGGTTATTCGATTCTTTACCCTACATTTTATTTTACCTTTCATTATTCTAGCTTTAGTTGCAGTACACATTACTTTCTTACACCAAACAGGCTCAAGTAACCCGCTAGGTCTTCAATCTAACACAAATAAAATCACCTTCAATGTATTTTTTTCCATAAAAGACCTTTTTGGCGTTATTTTTACATCCCTTCTATTTTTGGTTTTAGTCTTATATTGGCCTCTCACTTTAGGAGATGATGAAAATTTTAGAATTGCTGACCCAGCTGTAACACCTCACCACATCCAACCTGAATGGTATTTTCTATTTGCCTACGCAATTTTACGCTCTATCCCTAATAAACTAGGGGGAGTCATTGCTTTAGCTTTGTCTGTACTTATTTTGTATATCATGCCTTTTACTTTCCTATCTAAAATAAAAAGCACCGCTTTTTACCCCCTTAGTTCACTTTTATTTTGACTATTTACGATAACAGTATTTTTATTAACTTGAATCGGCATACGACCAGTGGAGGAGCCTTTCGTATTGACAGGACAAATTTTAACCGCCGCTTATTTCAGGTACTTCTTAATTTCACCATTGGCACACAAACTT---------------------------------ATATTTATGGTTAGGGCGAGGTATTTAATTTTGCTAGTTATAGTGCTAGTAGGTGTAGCTTTTGTTACTTTAATGGAGCAGAAAATTCTTGCGGGGACTCAAATTCGAGTGGGCCCCAATAACGTGGGTTATTGGGGGTTGTTTCAACCTTTTGCAGATGCAGTCAAGCTTTTAAATAAAGAAACTGCTAGTAGACGGGCAGTAAATTTATCGGTATACTATGTGTCGCCTGTGCTTAGTTTAAGGCTAGCGCTAGTCTTGTGAGTAGTTTATCCTTTTAGAGAGGGGGGTTTGGATTTGATGTTCAGAGTTTTGTTTTTTATGTGTATTAGCGGGCTGGGTGTGTATCCTATTTTATCAAGGGGTTGGTCATCTAATTGTAAATACTCTATGTTAGGTAGCCTGCGAGCAGTTGCTCAGATAGTTTCTTACGAGGTTAGTTTGGCCATAATTTTATTGAGTATTATTTGAGTGAGAGGTAGATTTAGGTTTAGGGTTTTGATAAATAACCAGTATTTAGTATGGAACATGTTTTTGTTCAGACCACTAGGGTATGTATGACTAGTGTCAAGACTAGCTGAGACTAACCGGACGCCGTACGACTTTGCTGAAGGAGAGTCAGAGTTAGTGTCAGGGTTTAATACAGAATATGGGTCTGGAGGATTTACTCTTATTTTTATAGGTGAGTACGCCAATATTTTGTTAATAAGTGTGTTATTTTCTATTATATTTGTAAGCAGCGGGCCCTTAAGCGGAAGTACTTTATTAAAAGGTATATTGGTAGGGTTTTGGTTTGTGTGGGTACGGGCCACTTTACCGCGATATCGCTATGATAAGCTTATAGGTTTGGCTTGGAAAAGATTTTTGCCTGTTAGGCTGGTATTGTTTAGCTACTATCTTATGGCAGGTCAA---------------TTGTTAATTCACCCTGCTGTTTTATTATTTTACGTGTCCCTAGCTAGCTCTATCACCATCTCAATTTCAGCTAGTTCTTGATTTATTGCGTGAATGGGTCTTGAAGTCAACCTCTTGTCATTTATTCCTTTACTTCTCAGTAAAAAAAACAAATACACAACAGAGTCCTGTCTAAAATATTTTTTAATCCAGGCATTAGCTTCTGTTTTGATTATCGTGGCTGCTTTAACATCTGTAAGCTCAGACTTATCCTGTGTCGTGATTGGTTTAGCATTACTAATAAAAAGAGGAGCAGCTCCTTCTCACCAGTGGCTTCCTGCTATAATTGACGGCCTATCTTGGTTCGCTGTTAGGCTCTTGTTAATTATCCAAAAAATTAATCCGTTTATTTTAATTTTTTTTTTA------TTAAAAAGAGACTTAATTCATAAAATTATGTTTATTTATGTGGTGGTTTCAGCCTGAGTAGGAGCTGTGGGTGGTCTAACTCAGTCCTCACTGCGTAAAATTATCGCCTATTCGTCTATTGCCCACTTGTCCTGGGTGCTAGCCACAATAATAGCTAGATCCTGAGCTTGGTTAATGTATTTTATTGCCTACGCTTTTGTACTTGCTACTCTGGTCGTTTTACTAAGCTATTCTGAAATAAGAACTCTCACTCATGTCACTACTATAAATAAATCCTACTTTTCATTCATCGTAGCTGTCTCAATTTTATCTCTAGGTGGTATACCCCCATTTACGGGATTTCTGCCTAAATTTATGGTTACACAACAACTTATACACACCCCTGAGGCAACTCTTCTGCTTCCTCTACTGGCCGGTACTTTTATTAGCCTGTTTTTCTACGCCCGTGTACTACTAACTTGTTTAGTTTTGTCTAGCTATACTCAATGTAACTTACATGCCTCTAGTAAAACAAACTCAACTTTATTAAACTTAAACTTAGTGGGCCTACTGTTGCCAGGCTTATGCCTACTTGTTGTA------ATGACTATTATTTTTGCATTAGCTGTGCTCTCCGTAATCATCGCCTTAGCTCTAGCCTCAATTGCTTTAACCGCAGGTAAAAAATCACTACAGGACCGAGAAAAATTAACTCCATTTGAGTGCGGGTTTGACCCTACCAAAAAGGCCCGTGCCCCGTTTTCTTTACGATTTTTTTTAGTTACTATTTTATTCTTAGTTTTTGACGTAGAAATTGCGCTATTGCTGCCTCTAGGTCTGCTGTCTAAATACTCCGACCCCTTTATGGCCACTTTATCCGCCGTAGTTCTCACCTTTGTGCTAGTACTGGGGTTAATTCATGAATGAAACCAAGGGGCTCTTGCTTGAATTTCT---ATGATACACTATATGAGGTTTAGAGTTGTGTTAGGGTTAGGTCTAGGGCTATTTAGGTTTGTTATAAATTACACTCATTTGTTGAATAGCTTACTTAGGTTGGAGTTTTTAGCTCTGATAATTTACTGAAGGCTCAGAATAAGAGTTATAAATATTGGCAGAGATTTTTTTTTTGCTCTTTTTTTTTTAGTTATAGCTGTGTGTGAAGGAGTTTTAGGTCTATCTTTGCTGATTAGGGGGGCCTATAGGCATGGATCAGATTACATAAAAACATATAGGAGGCTAAGGTGT------------ATAACTAGTATTGTTGGAGTGATGGTGTCTACGTACATGTGAGGAGAGGCAATTATTTTAAGGCTGGTAGCTAGGTGGGTTCTTCTGCTTAGAAGAAGGGACAGGCTTACCTGAAAAATTGGTATTTCTGGTGAAGTTGATTATGTTAGATGGTCTTTGATGGTTTTAAGACTTTGAGTTGTATCTTTATCTATTTTGGGGAGT------------------AAAAAAGTGAAAAAAATAAGGTCCTTGTTAAGTCTTTTTTGTTCTTTAATTATAAGGCTATTATTAGTGTTTTTAGTCAGGTTTTATGTATCAGATTTCATGTTATTTTATTTGAGGTTTGAAAGGTGCCTTATTCCTATTTTTTTTTTAATTTTAGGATGAGGGTACCAGCCTGAGCGTGCTCAGGCTGGTATTTACATACTGTTTTATACTTTATTCGGGTCCCTACCGCTATTTTTTTTGGTTATTAATTCGAGCAATAAC---GGCTATAGGTATATACACAACTTAGGGGCAATAGACAAAGGTGGTATCTTTTTCTCTATTTTTTTAGTGGGGGCTTTTTTAGTTAAATTTCCTATATACTCAGTACACTTATGGCTTTTGAAGGCGCATGTAGAAGCTCCTGTAGCAGGGTCTATAATTTTAGCAGGCGTTATACTTAAGTTAGGGGGTTACGGGTTGATTCGGTTTTTACCTTTTTGGGTAGAC---CCTAATATAGTATTAAGAGAAATTATTTTATGTTTAAGATTATGAGGAGGGTTAGTAGTAAGATTAGGTTGTTTGCGCCAAATAGACATAAAGCTGCTTATTGCAAGTTCGTCAGTAGTCCATATAAGAATATGTATTGGGGGTTTGTTTGTTTTTAGAGAGTGAGGGGTAAAAGGTACAGTAGGGGTAATAATTGCCCACGGCCTTTGTTCGTCAGGTTTATTTTATTTAGCAAACGTAGTGTATGAACGCAGGGCTAGTCGTAGGCTGGTTATTAGAAAAGGTATGTTAAGACTAATACCAAGTATATGTTTATGGTGGTTTTTGTTATTAGCAGCTAATATAGCTGCGCCACCCAGGTTGAACTTATTGGGTGAGATTTTATTAATTAGAATCTTAGTAAGGTGAAGAAAATGTAGCATGGTCGTAGTCGGGCTACTATCTTTTTTTAGGGCGAGCTACAGCTTATACTTATTTTCATTAAGGCAACATGGGGGCTATTTAGCAAGAAAAAGGGGGTTTCAAAGAGGCTGCGTATTAGAGTACATAGTGTGTAGAGCCCACTGAATACCGTTGAATATAGTAATTTTGTGTGTATTTTGACTTATATGCGTGAACATTAAATTGGTAGTCTATAATATAGCTAGTATTTTGCTTTTAGTAATTGGATTACTGGCATTTGTGAGGGGGTTTTTAAGAATTATAGCCACCTATAATCTAATTATTGAGTGAGAAATTTGAAGCTTCAGGTCTTCTATTATCAGAATGAGTTTGGTTTTTGACTGAATAAGGCTTTTTTTTTTAGGGAGTGTTTGTCTTATTTCAGGGAGTACCATAAAGTACTGTGAGTATTACATAGAAGGGGAATATAACACAATGCGGTTTGTTATTATTTTGATCATATTTGTGGCGTCTATATGGGTACTAATCATTAGACCAAATATAATTAGGCTTTTGCTGGGGTGGGATGGGCTGGGTCTAACTTCTTACGCCTTAGTTATTTTTTACCAAAGAGAGTCCTCTTGTAACGCAGGTATATTAACTGTTCTTAGGAACCGGGTAGGTGATGTAGCGGTTTTACTTAGAATTGCTTTAATATTCACATACGGTAGATGGGATTTTTTTAGATTAAGGTATAATGGGGAAATAGGTCTAGTT---AGCTTAGTCATTTTAGCTAGAATTACAAAAAGAGCTCAGCTACCTTTTTCTGCGTGGTTGCCGGCAGCTATAGCCGCGCCCACCCCTGTTAGTGCGCTAGTACACTCTTCTACTCTTGTAACTGCTGGTGTTTACTTGTTAATCCGGTTTAGAGACGTAATTTATATAAGAGGGGCTGGTCAGACTCTATTAGTAGTCTCTGTCGCTACTATAGTAATGGCTGGCACAGGTGCTATATTCGAAGGTGATATAAAAAAGATTGTAGCTCTATCTACTTTAAGGCAACTTGGGTTTATAATTATAATTTTAAGAGTGGGGATAAAAGAGCTAGCATTTTTTCACCTAGTTACTCACGCCATATTTAAATCCACTCTATTTATATGCGCAGGGTTTATAATTCATAGGGCAAGTGGGTCACAAGATAGGCGGGTGATAAGAGGGTTTAGCAGAGCTAGACCTGTTTTAGGCGTAGTCTTAAGAGGGACTAATTTAGCTTTGTGCGGCTTTCCTTTTTTAGCTGGGTTTTATTCTAAGGACTGTGGTTTAGAGTATATGTTTATAGATAGGAGTAATTTTATGGTAACGTTAATAGTGGTTTTAGGCACCGGCCTCACAGTAGCGTATAGGTTCCGAGTTTTGTACTTAAGTAGCTTACGAGTTAGGTCTAGAGGATGCGCCAGAAGATTAAGAGATTTAAGTTTACTATCGGTAATGGCGATAAGAATTTTGTTTATCAGTACTTTGACTATAGGATTTTTAATGTACTGGCTAGTAGTTCCTGTAGGACTGCCTTTTTTT---TTAACTAACGCTCAGAAGTTTTTTGTTTTAGCCGTTAGGCTGTTAGGAGGGCTAGGAATGTACAGGTTTATGCAGAGCACAAAAATTCCCTACAACAGAAAATTTAAGCTGAGGGAAATGCTAGTCAGTAACATGTGGTTTGTACCTTTTTTTAGTACTAAATTACCGGTAACGGTAGCTATACGAATAGGATTTGTAAGAGTAAATTTAGTGGACTCGGGGTGGTTAGAGCATTACGGGGGTCAAGGGGGTCGCTTGACTTTTATAGCAGCAAGAGCGATACTACAGGGCGCTCAGCGGAGCGGTATGGTTAGAAGATTTATAGTTAGAAGTTTA---GTAGGAGCGGGCCTGTTACTGAGTTTTGCT------------------ATGGTAAAAATATTCTCCCTTATATCTTCTTTTTTGTCTATTTTATTTGTCTTTTCCAGCACACCCTTAGTTATAGCTGTACTAATTGTAACTCAAGCCCTCTTAGTGTCTTTTATTACATTCACAATACTACTAACATCTTGATTTTCATTTATTCTACTTATAGTGTTCGTAAGAGCTATAATAGTTATTTTTGTGTACGTGTCCTCACTAGCCTCAAACGACTTTTTT---------TCATCAAATTCA---TATACAAACTTAAGAGTAATAGCGCTTATTTTTACTGTAATTTATATGTTT---------ACGCCTGTACCCGGGCCCTCCTTTTTCAGAGCAACTTACTCACAATTAGCTATATCAGATGCTGATATAGCACCTTTAGCTGCTTACAAAATTTACGCCCCTTATGTTTTAATTATTACAGCGTTCCTCATTGTTTACTTACTAACCGCCCTTATCGTGGTAGCTAAAAACTCTAGCTCTTCTGCAGGAGCCCTGCGCTCACTAAACCAG---
Gammarus_fossarum          ---ATAGTTAGTCTTTTTTCTATTTTTGACCCCTCAACTCCTAATTTTATACACTCAAACTTAATTTCCACCCTACTATTTATTCCACTGGCCCCCGCCTTTATATGAGCCTCCTCTAACCGGTTAGCCAAACTCTTAACCCTGACCACCGCATATATCGTGGCCGAATTTAAACCCCTTATCAAAAAATCTCCTTTTGTTCTTATTATCCCAGTAGCTTTGTTTATTTTTATCGCGTACAACAACTCTGTGGGCCTTGCCCCATATATTTTTACAGGCACTAGCCAATTAATTATTACGGCTTCCTTAGCTTTTCCTCTGTGGCTAAGCTTAACTATTTACGGGTGAATAAATAACACGTCAAATATATTAGCGCATCTTATTCCTCAGGGGACCCCTGTGCTTATTATACCTTTTATAGTCATAATCGAAACCATCAGAAATATAATCCGACCTATTACTTTAGCTGTCCGACTAACCGCAAATATAGTTGCAGGACACCTGCTAATTGTTTTACTTAATTCAGCCGACCCTTCAACTCCTTTAACAATAATACCTCTACTGTTCTTAGCTAAACTAGCCTTACTACTACTAGAGTTAGCGGTCGCCTTTATTCAAGCTTATGTATTTAGCGTTTTAGTCACGCTGTATGCCTCAGAATTTATTAACATCCCTCAAACAGCCCCTGTAATATCACTCTCTGTCTCCGTTATTGTTTTACAGTTAATTATATCAGCCGCAAGACTAATTTACTTTTCAAATCAG------GTTACCCCCGTCTACAGAGCTACTATTAGCATAAACCCAGAAAAT---------ACTTACTGATTATGA------------ATAACTCGCTGATTATTTTCAACTAACCATAAAGATATTGGAACCTTGTACTTCATCTTAGGCGCTTGAGCTAGTGTAGTGGGAACCTCACTAAGAGTAATTATCCGGTCAGAACTCAGGTCACCGGGAAACCTCATAAATGATGACCAGCTATATAATGTAACAGTAACTGCCCATGCTTTTGTAATAATTTTTTTTATAGTGATACCCATTATAATCGGCGGATTTGGAAACTGATTAGTTCCTTTAATGCTAGGTAGCCCTGATATAGCCTTTCCACGTATAAATAACATAAGATTTTGATTATTACCCCCCTCATTAACCCTGCTTCTAATAAGAAGTTTAGTAGAAAGGGGAGTGGGCACGGGTTGAACTGTCTACCCCCCCTTAGCCGGCAACTCCGCACATAGCGGAAGCGCTGTAGATTTAGCTATTTTCTCTTTACACCTAGCGGGGGCTTCTTCCATTTTAGGTGCCATCAACTTTATTTCCACTGTCCTAAATATACGCAGACCCGGTATATCCATAGACCAAGCGCCTCTCTTTGTCTGGTCTATTTTTATTACCACTATCCTACTTCTATTATCTCTGCCAGTTCTTGCTGGAGCCATTACTATATTACTGACCGACCGTAATCTAAATACCTCTTTTTTTGATCCTTGTGGCGGGGGGGATCCAATTTTATACCAGCACTTATTTTGGTTTTTCGGACACCCTGAGGTTTATATTCTAATCTTGCCTGCTTTTGGCATAGTGTCACACATTGTAAGACAAGAGTCAGGAAAAAAAGAAACATTTGGGTGCTTGGGTATAATCTACGCTATACTAGCTATCGGGTTGCTAGGATTTATTGTATGGGCGCACCATATATTCACAGTTGGCATAGACATTGATACACGGGCTTACTTCACATCCGCAACAATAATTATTGCTGTCCCCACGGGAATTAAAGTATTCAGCTGGCTTGGAACTTTACAAGGAGGTAAAATTTACTTTACTCCTTCATTAATGTGATCTTTAGGATTTATTTTCTTATTCACCGTAGGCGGTTTAACGGGGATTATACTAGCTAATTCATCCATCGATATTGTTTTACACGACACCTACTACGTAGTGGCCCATTTCCACTACGTTTTATCTATGGGGGCTGTTTTTGGTATTTTTGGCGGATTTATCCACTGGTTCCCCTTGTTCACCGGACTGGCTCTAAACACTAACCTGACTAAAATACACTTCTATGTTATATTTATTGGCGTAAATTTAACTTTTTTCCCCCAACATTTTTTAGGTTTGAGGGGTATGCCTCGACGATACTCTGATTACCCAGACTCATTTACAACTTGAAATATCATCTCCTCCCTAGGCTCGTACGTTTCGGTACTAGCCATAGCACTATTTATACTCATAATTATAGAGTCATTTATCGTCAAACGGTTAGTTATATTCCCTTTAAGAACTAACTCTTCATTGGATTGACATCACCCCTACCCCCCCTCAGACCACAGTTACAGAGACACACCTATTTTAACTTCA---------------------------------------TTGCCCACCTGACATATGCTATTTTTTCAAGACAGTGCCTCTCCATCCATAGAACAATTATCTTTGTTCCACGACTTCACAATAGCAATTATCACATTAATTTTAATTATAGTGGCCTCAAGTTTAATATTTACTTCTTCCTATAAATTAACTGACCGCCTTTTGCTGCAAAGACAGACTATTGAAATTATCTGGACAGTAGCCCCTGTAATTATTTTACTACTTATCGCCCTCCCGTCATTACAAACCCTATATCTTTTGGACGACCCATTTTCTCCTAACATCACAATCAAAGCAATAGGCCATCAATGGTACTGATCCTATCAGTACCCAGACTTTCCAGACATAGAGCTAGATTGTTATATACTCCCAACAAGCAGGTTAAACCAC------------CAAATTCGTCTTTTAGAAACTGATATCAGAGTGGCTATACCCACTAACTCTAAAATCCGACTTGTTACCACAAGTTCCGATGTTATTCACTCGTGGTCTATGCCCGCATTTGGGGTAAAGGCTGATGCGGTGCCTGGCCGACTCAACCAATTAATGTTTTCTATCAAACGATCCGGAATTTTTTACGGCCAGTGTAGAGAAATCTGCGGCTCTAATCACAGATTCATGCCTATTAAAGTAGAGGCCATCCCCATAAAAAATTTTTTACATTGAGTCACTTATTTT------ATGACAGACCAC---AACCACCCTTACCACCTTGTAGAAAAAAGACCGTGACCTATCACAGCGTCCCTAAGCGCTATACTAATTACAACTGGACTTGTTAAATGGTTTCATAATTTTACACCCTACTTAATACTTATTGGTCTTGTCAGAGTGTCACTAACAAGAGGTCAATGATGACGAGACGTCGCCCGGGAGGCTACCTTACAGGGTCTTCACACTATAAAAGTTACTAGCGGCTTGCGAATAGGAATAGTGCTGTTTATCGTCTCAGAAGTTTTTTTTTTCTTTTCTTTTTTTTGAGCTTTTTTCCACAGAAGCTTAACACCCTCAATAGAGACAGGCGGCACCTGGCCACCTGTCTCTATTGAAGCTTTTAACCCATTCCAGATTCCTATGTTAAACACAGCTATTCTTCTAGCTTCAGGAGTTACTGTTACGTGGGCTCACCACGCCGTAACAGAAAACACACACACCCAAGCTTCGCAGGGACTGGCAACAACTGTAATATTAGGCCTATACTTTACTTTACTGCAAGGAATAGAATATGCAGAAGCTCCCTTTACACTAGCCGATTCGATCTACGGCTCAACTTTTTTTGTTGCTACCGGATTTCATGGCCTTCATGTAATTATCGGAACAATTTTTTTACTTACATCATACTTACGACTTAGCGCAGCCCACTTGTCTGCCTCTCACCATACCGGCTTAGAAGCTGCTATCTGGTATTGACATTTTGTAGACGTAGTCTGACTATTTTTGTACGTTTCCGTCTATTGGTGAGGCTATATAATGACAAACACTACTTTAAAAGCTAACTCATTGATAAAAGTAATATCAGGCACCTTGATTACTCTACCCGCCCCTTCTAATATCTCTACTATATGAAATTTTGGCTCACTACTTTTTATATCTTTAGCTATTCAGATTATTTCAGGCTTACTGCTAGCCTCGTCTTACTCCCCCGATTTGCATACCTCTTTTCAATTAATTTCGCAAACCATAGAAGCCATAGACAAATACTGACTCTTACGGTATACTCACGCAAATGGCGCGTCATTATTTTTTGTTTGTTTATACGCACATATTGGCCGAAGTATCTATTATAGGTCATTTGTTTATACCCATGTTTGACTAACAGGAGTAACAATCTTATTGATAACTATGGCCACCGCTTTTATGGGGTACGTTCTCCCGGTTAACCAAATATCTTTCTGAGGAGCTTCAGTGATTACTAACCTATTCTCAGAAATTCCATATATCGGCCCCACAATAGTTCAATTTATGTGAGGGGGGGTTTCGGTGGACTCACCTACTATTATACGATTTTTAACATTTCATTTTCTTTTACCTTTCCTAATTGTCTCATTAGTACTAGTGCACATTACATTTTTACACCAACAAGGCTCCAGGAACCCCCTAGGCCTCTCCTCTAATACAACTAAAATCAACTTCAACCTATTTTTTTCTATGAAAGACGCACTAGGCGTACTAGTTATATCATTTATTTTTTTAATATTAATTCTATATTGACCTCTGACACTAGGCGACGATGAAAATTTTAACATGGCTGACCCCGGTGTTACACCCCAACACATTCAACCCGAGTGGTACTTTTTGTTCCCCTACGCTATTTTACGGTCAGTTCCTAATAAGCTTGGGGGGGTCATTGCACTAATTATATCAGTAACAATCTTGTACTCAATGCCTTACACATTTGCATCTAAGATAAAAAGCAACTTCTTTTATCCTTTTAACTCTTTTCTATTTTGGTCTTTTATCGCAACAGTTATTTTATTAACCTGGGTAGGAATACGAGCTGTTGAACAACCTTTTATTGCTACTGGGCAAATTTTAACTTTACTGTACTTCAATTATTTTATTATATCCCCTTTATTGCTAAAAATGTGAGATAAGCTCTCTAAT---------TTGGAGTCTTTAAATACAGTATTAGTTTATGCTGCCATAATCGTTATGATTTTGCTAGGGGTTGCTTTTATTACTCTAGCAGAGCAGAAAATTTTAGGTGGCGCTCAGATTCGAGTAGGGCCTAACTATGTTGGTCAATGAGGAATCATACAACCTTTTGCAGATGCTGTAAAGTTATTAAGTAAAGAAACTATAAATAGTCGTGTGACCGTAGATGCGGCTTACTATGCGGCCCCCATTGGGGGACTAAGATTATCTTTGCTGGTGTGGTGTATTTACCCTTTCGTAGATGGCGGCTTAGGGCTATCTTACGGGGTATTTTTTTTTATGTGTGTAAGAGGGTTAGGGGTGTATCCTATTTTGGCAGGAGGCTGGTCGTCTAATTGCAAGTATTCGGTGCTGGGTAGACTACGTGCGGTAGCTCAGATGATTTCGTATGAGGCTAGACTAGGAATGATTTTGTTGAGCTTAATTTGGTTAAGAAGATCTTTTGTGTTTTGTACGCTATTAGAGAGACAGTATATAGTTTATAATATTTTTATATTATCTCCTTTGGGTTATATTTGGTTAGTTTCAAGACTTGCCGAGACAAACCGGTCTCCATATGATTTTGCGGAGGGAGAGTCTGAGTTGGTTTCAGGGTTTAATACTGAGTATGGGTCTGGCGGGTTTGTCTTGATTTTTATAGCGGAGTACGGCAGTATTTTGCTAATAGGGGTATTATTTTCTGTTTTGTTTGTAAGGTCT---TATTTTGGGCTTATAGCGGTGTTGAAAGGTATTGGGGTAGTGTTTGTTTTTATCTGGGTCCGAGCCTCTCTACCTCGATATCGCTATGATAAGTTAATAAAATTAGCCTGGAAAAGGTTTTTACCGGTAAGGTTACTGTTGTTTGGGTATTATTTATGAGTAGGATTTACCCTTAGATATTGTTTGATCACTCACCCGGCTTCAATTTTATTTTTTATAACCTTGGCTGCGTCCATCCTGTATACCATCTCCGCAGAATCCTGATTCATGGCTTGAATCGGACTAGAGGTAAATCTTTTATCTTTTATCCCTATATTTATTAACAAAAAAAATAAATATTCAGCAGAATCCGCGTTAAAATATTTCTTAATTCAAGCCTTAGCATCAATACTAATTATTACCTCAGCTTGCTGACTAAGCAGCTACTCTTATTTTAACCTGTTAGTGACAATAAGACTTTTACTAAAAAGTGGGGCTGCCCCCTCGCACCAATGGCTACCTGCAGTAGCTGAGGGGGCCACGTGACCTATTTTCTCAATTTTAATGACTTTGCAAAAAGTAAACCCGCTGGTTTTAATTTTTTTTACC------TTAAAAACAAATATATCGTACTATGCTATTAGCTTATACGCTTTAGCCTCGGCTATCATCGGAAGCTTGGCGGGTTTGTCTCAAAATTCCCTTCGTAAAATTTTTACTTACTCCTCTATTGCGCACATATCCTGAATCTTATCCACCCTGCTGTGCACATCTTGACTCTGGTTTATTTATTTTTTAATTTACACTTTAATTATTATCTCTTTAGTGTCTATTTTAGAACTAGCCCAAGTATCTACTTTAAATCACCTACTCACCTTAGACAAATCATATTTATCCCTCATCATTAGCGCATCTATTTTATCTTTAGGGGGATTACCTCCTTTCACCGGAGTTTTACCAAAACTAATAGCTATTCAACTGCTGGCCGGCACTGACCAGGTATTTATAATCTTACCCCTTTTAACCGGGACTTTTGTTAGTTTATTTTTTTATACCCGTTTACTACTAACTAATCTTATACTCACAGGTCACTCTATAATTACTTTACATAAAACCTCTAAAATTAACTTCACTCTACTCAATGTTAATTTGGCAGGACTTTTAGTTCCCACTTTAGTAATAGTTTTTTTA------ATGATAATTATCACCGCCGTTTTAATAATTTCAACCACCATTTCCTTAACACTAGTGGTACTATCTACCCTAATTGGTAAGACTATCCTCATTTCACGAGAAAAACTAACTCCATTTGAGTGTGGGTTTGACCCCTCCAAAAAAGCTCGAACTCCTTTTTCATTACGATTTTTTATAATTACTATTCTGTTTTTAATTTTCGACGTAGAGCTTGTTCTTATGTTGCCGCTAGGACTACTAATAGAGCACTCAAACCCGTTTCTTATCTTATGCGCAGGCATAGTGCTAATCCACCTAATCTGCTTAGGGCTCTTACATGAGTGAAACCAGGGAGCTCTAGCCTGAGCAACT---ATGATGGTTTGTATAGAGATATCAGTTGTTATCGGGGTGGTTAGTAGAATTTTTAGGTTTATTTTAAATTATAGCCACTTATTAAATAGACTCTTAAGGTTAGAGCTTTTAGTATTAATAGTTTATTGATTACTAAGTTTGAATTTATTTGATATAGGGGGTGATTCTTTTTTTATGATTTTTTATGTAGTAATGTCAGTCTGTGAGGGTGTGTTAGGGTTATCTTTGTTAATTATAGGGGTTTACAGTCACGGGTCAGACTATATAAAAAGGTATAGAGTGCTAAATTGC---------------ATAAGTGTGTTTGGGGTTTTGATGATGCTTGGTGTTTGGGGCGAGAGTATAATTTGTGTTATGGTCTTGAGAGGAGTATTTTTAATGAGTAGGGGGGACAGATATATGTGGAAAGCTGGTCTCAGGGGGGAGTTGGACTATATTGGTTGAAGTCTCAGGCTATTAAGCTTATGAGTTAGTGTTATGGCTGTTTTAGGTAGT------------------AAGAGTATTAAGATACTAAACTATTTAAGGGGTTTTTTTATTGCACTGAATGTCAGGTTGTTGATGGGGTTTATGGTGAGATTTTATGTGTCAGACTTTATGATATTTTATATAAGGTACGAAAGGTGCCTAGTACCTATTTTTTTTTTGATTTTAGGTTGAGGCTACCAGCCTGAGCGAGCTCAGGCTGGTATTTATATGTTATTTTATACCTTGTTTGGGTCTCTACCTTTATTTTTTTTTATTATTATAGGGATAGATGCA---GGTTGCACTTACATACACAGCATACTTGTATCTTGGCCCCACGGTAGATTTTTTTTTGTTTTTTTAGTGGGGGCTTTTTTGGTAAAGTTTCCTATATATTCTGCACACCTATGGTTGCTTAAAGCTCATGTAGAGGCACCAGTAAGGGGCTCTATGGTCTTAGCTGGCGTAATACTTAAATTAGGCGGTTACGGGCTGGTACGGTTTTTGTCTGTTTGGCCTAAA---GGGGTTAACTATTTTAGGGAGTTTATTTTATGTTTGAGTTTGTGGGGCGGAGTGATGGTGAGGATAAGTTGTTTACGGCAGATAGACATAAAATTATTAATTGCCAGGTCCTCTGTTGTTCATATAAGTAGGTGCGTGGGGGGTTTGCTTGTTTTAAGTGACTGGGGGCTAAAGGGGGCTTTGTTTGTTATAGTTGCTCATGGTTTATGTTCGTCTGGGCTTTTTTTTTTAGCAAATATGGTGTATGAGCGAAGATGTAGACGTAGATTAGTTATCAGTAAAGGTCTACTTAGTATTTTACCTAGGATAAGATTTTGGTGGTTTATAATATTATCTGTTAATATAGCGGCGCCGCCTAGACTTAATTTAGTTGGGGAGCTTTTGCTAATTATTACTTTAGTGAGGTTAAGAAAATATTTGATAGTTGTTTTAGGAAGTATGTCTTTTTTAAGGGCTTGCTACAGACTCTATTTGTTTTCTTTAAGGCAACACGGGAGGTGTATAAATATAAAGAGTGGGTTTTGTAGCGGACTCATTATTGAGTACTTAGTCGCGTTGTGCCACTGGCTACCGTTAAATGCCTTAATTTTATGTTTATTTTGACTAGTT---TTGTGAGTTGGGCCAAAAGTTTATAGTGTATTTATGATTAGTCTATTTTTTAGCAGGGCCATCATATTTTTTATTGGTTTAATTGGTCTAACCGTAAATTACAGTTTAATTATTGAATGGGAGTTATGGGGTTTAAACTCATCTTTGTTTAGAGTCAGCCTAGTATTTGACTGGATGAGCATCTTATTTTTGGGTAGAGTTTGTTTAATTTCGAGGTGTATTATAAAGTATTCTGAATATTATATAGAAGGGGAAATTAATTTTCTACGGTTTGTGTATATTATACTTATATTTGTGGTATCCATATGGTTTCTTATTATTAGCCCCAACATAGTTAGTCTTTTGTTAGGGTGAGATGGATTGGGGTTGACTTCATACGCTTTAGTCATTTTTTATCAGAGCGAGTTCTCTTGTAACGCAGGCATATTAACGGTACTGAGGAACCGAATTGGAGATGTGGCTATTTTATTAAGAGTAGCTTTGATGTTTGGCAGAGGGTCTTGAGATTTTTATTTTGCTGATTTAGACTATAACAATATGTTAATT---TTTTTTGTGGTTGTAGCGGGGGCCACAAAAAGAGCCCAAATACCCTTTTCTGCTTGGCTACCTGCGGCCATGGCTGCCCCCACTCCTGTAAGTGCACTAGTACACTCCTCTACACTTGTAACAGCAGGAGTGTACCTATTAATTCGATTTAGTGGGCCAATCTATGATAGGGGGTTAGGAGTAATTGTGTTAAGAGTTTCAGTATTAACTATAGTAGTAGCTGGATTCAGCGCCATGCTTGAAAGTGATATGAAAAAATTAGTAGCTCTCTCTACACTTAGGCAGCTGGGAGTTATAATAATAATTTTAAGAACTGGGATGAAGGAATTAGCTTTTTTTCATTTAGTAACACACGCTATATTTAAATCCACTCTATTTATGTGCACCGGCTTTATAATTCATAATGTAGGGGGTACGCAAGATTCTCGTGCTGTAAGCGGGTTTGGGGTTAGCAGGCCTACTTTAGGTATTTTATTGAGAAGCACTAATTTAGCTTTATGTGGGTTTCCTTTTTTAGCTGGGTTTTACTCTAAAGACATAATTTTAGAGTACATATTTATAACTAGTAATAATTTATTTGTTGTGGCTATAGTTATTTTAGGAACAGGTTTAACTGTCGGCTATAGTTTTCGTATACTTTATCTAAGAGGCTCCAATGTTAATGTAGTTAATGTTGTAAGAGGCAGGCAAGATGTTAGTTGGTTAGTATTAACCAGAATGGCGTGCTTATTTATGGCCAGGTTAGTCAGAGGGTTTGTGATGTACTGGGTAGGCCTCCCTAGTTTAAGTGTTTCTTAT---TTAGGAGGGGCGCAAAAACTTTTTATTGTCGTAGCGAGACTATTAGGTGGAGTGCTCAGATACAGATATATGCAGAATATCAATATAAAATTT---GGTGGTTTAAAATTAGTAGAAACGCTGGTTAGAATAATATGATTTATGCCGAGTTTGAGGGTAAATTCACCTTATTTA---TGTTTATTAAGCGGGCAAATTGGATTTAAGGTAGTTGATAATGGTTGGTTTGAGTATTACGGTGGTCAAGGAGGCCGGGGTTGTTTACTTGGGGTTAGGGAGTTATTACAAGTAAGTCAAAAAAGAGTTATGGTCAAAGGATATATAGTTAGAGCTATA---ATTAGCGGGGCGTGTTTGTTTATATTTTAT------------------ATGACTTTTATCACTTCTTTGTTATCAATACATTTGTCCACTTTATTTATAACCTTAAACACGCCATTAATTATAGCTGCTGTAATTACTATCCAAGCACTACTAGTGTCATTTTCGACCTATAATATCGCACTGACATCTTGATTTTCTTTCATTTTATTCTTAGTGTTCATCAGAGCAATAATAATTATTTTTGTGTACGTATCTTCTCTCGCATCTAATGAATTTTTT---------------AACTCTTATGTGCTAACTACCGGGCACCACGCAATAATTATAACTATACTTTTCATGCTGCTATTAGCTAGACCAGCGACAGTCTATGCAAACATA---------TTTTCAGTATTTAGCCTTACAGACATAAACTTGGGGCCTACGTCTACCTATAAAATATTTACTTCTTACACACTAAATATTTCAATTATTCTAATTAATTACTTACTAATTTCTTTAATTGCCGTAGCCAAAATTTCATCTTGTTTAAAGGGGCCCTTACGAATA------------
Gammarus_lacustris         ATGATAACTAATCTATTTTCTATTTTTGACCCCTCAACTCCTAATTTTCTTTCTTCTAACTGGTCCGCAATTTTAATCTTCTTACTTATAGCTCCAGTGATAATCTGGAATTCACCCACCCGCTTTACACATACATTTTTGTTGCTCACTAACTACTTATTTAGCGAGTTTAAGCCTTTAATTAAAAAATCCGCTTTTGTCTTAATTACACCCGTAGCGCTGTTCACATTTATTGCATACAATAATGTAGCTGGCTTAGCCCCTTACGTATTTACCGGATCTAGCCAATTAGTCTTCACCTTAACTTTAGCCTTACCTCTGTGACTCACTTTAATAATTTATGGTTGAATCAACAACACTTCTAATCTACTTGTTCATTTAATTCCACAAAGAACACCTGCTCTACTCATACCCTTTATGGTATTAATTGAAACCGTAAGAAACTTAATCCGACCTTTAACCCTGGCCGTCCGTTTAACAGCTAACATAGTGGCAGGTCATTTGCTAATCGTTTTACTAAACTCAGCTGATCCCTCAACTCCACTTGTTCTTTCACCTATTTTATTTACTGCAAAACAAGCCCTTTTAATACTAGAAATCGCTGTAGCCTTCATTCAAGCCTATGTATTTAGAGTCCTAGTCACCTTATACGCAGCCGAATTTACCAATATTCCTCAAATAGCCCCTGTTCTCTGACTTCCTATATTTAGGGTAATTTTACCCCTTTTGGTGTGGGCTAAGTCTATTGTATACTTTCATCAAAGACACCAGTCTGACTCATACTCTAACAAAACAAAATCGATTACATCTATTAAT---------------TGAATATGA---------ATCGTTAATCATTGACTGTTTTCCACTAACCACAAAGATATTGGGACATTATATTTTGTTTTAGGGGCATGAGCTAGAGTTGTTGGTACTTCTCTTAGCGTAATTATCCGGTCAGAGCTGAGCGCCCCTGGTAACTTAATCGGAGATGACCAACTTTACAACGTAATAGTTACTGCTCACGCCTTTGTTATAATTTTTTTTATAGTCATGCCTATCATAATTGGGGGGTTCGGCAACTGACTAGTTCCTTTAATACTAGGTAGACCTGATATAGCTTTCCCTCGTATAAACAACATGAGATTCTGGCTTTTACCCCCCTCCTTAACTCTTCTTCTTATAAGAGGTCTAGTGGAGAGCGGAGTGGGTACTGGGTGAACTGTTTACCCTCCTCTGGCTGGAGCAACCGCCCATAGGGGAGGTGCTGTAGACTTAGCTATTTTCTCTCTTCACTTGGCTGGGGCTTCTTCTATCTTAGGTGCTATCAACTTTATCTCCACCGTGCTAAATATGCGTAGGCCGGGTATGCCAATAGACCAAATACCTTTATTCGTGTGGTCTGTTTTTATCACCGCTATTCTACTGCTCTTGTCTTTACCAGTTTTAGCTGGAGCTATCACTATGTTATTAACTGACCGAAATTTAAACACATCTTTCTTTGACCCTAGGGGTGGAGGGGACCCAATTTTATACCAACACCTATTCTGATTCTTTGGCCACCCAGAAGTGTATATTCTGATCCTCCCGGCTTTTGGTATAATCTCTCACATCGTCAGACAAGAATCTGGTAAAAAAGAAACCTTTGGTACACTCGGTATAATTTATGCTATAATAGCGATCGGGTTTTTAGGGTTTATTGTGTGGGCCCACCATATATTCACAGTAGGTATGGACGTAGATACCCGAGCGTACTTCACTTCGGCTACTATGATTATTGCAGTCCCCACGGGAATTAAAGTATTTAGGTGGTTAGGTACCTTACAAGGAGGTAAACTTTACTTCTCGCCTTCTTTAATTTGAGCTTTAGGGTTTATTTTTTTATTCACAGTAGGCGGACTAACTGGAGTTATGCTTGCTAATTCCTCTATCGACATTGTTTTACATGACACTTACTACGTAGTAGCCCATTTCCACTATGTCCTATCCATAGGAGCTGTATTCGGTATCTTCGCGGGCTTTGTTCACTGGTTTCCTTTATTCACTGGCTTAACTACTAACCCAGTGCTAGCAAAGACACATTTCTATGTAATGTTTGTAGGGGTAAACCTGACATTTTTTCCACAGCATTTTCTGGGTCTTAGCGGTATGCCTCGGCGTTACTCTGACTACCCAGACTCTTTTACCGCCTGGAATATTATTTCATCTATCGGGTCTTATATCTCGGTGTTAGCATTGATAATTTTTGTGCTCATAATCATAGAAGCGTTTGTGGCCAAACGCCCGACATTATTTCCTTTAAGTCTCACTTCTTCGCTAGAGTGACAGCACCCCTATCCGCCAGCTGATCATAGCTACAGCGATACTCCTATTTTAGCTTCA---------------------------------------TTGCCTACCTGACACATACTCTCTTTTCAAGACAGAGCCTCACCCTCTATAGAGCAACTAACAATATTTCATGACTTTACTATGGCCATTCTCACGCTTATCACTGTTATAGTAGGTTTAAATTTAATTTTTATCTCGTTTTATAAGCTTACGGACCGGTTTTTACTGCAAGAACAGACAATTGAAATCATTTGAACAGCCTGCCCTGTCTTTATTCTTCTCCTAATCGCGCTCCCCTCTTTACAAACTTTATACTTGTTGGACGACCCTTTTTCCCCTAATATTACAGTCAAAGCGGTTGGGCACCAATGATACTGGTCCTACGAGTACTCAGATTTTCCTGGTATCGAATTTGACGCCTATATATCCCCTACTTCAGATCTAACCTCC------------CAGACTCGCTTGCTCGAAACTGATAACAGGCTGGCTCTGCCTATCCACTCTCAAATTCGGTTAATCACTACCGGAGCAGATGTAATCCACTCTTGAGCCGTACCCGCCTTTGGCCTAAAAGCAGACGCTGTCCCTGGCCGACTAAATCAGCTAATATTCTCTATCAAACGACCCGGTATTTTCTACGGACAATGCAGAGAAATCTGCGGCTCAAATCATAGATTTATGCCTATTAAAATTGAGGCTCTCCCGATAAAAAATTTTTTAGATTGGGCACTCTCCTTTAAA---ATGACAACCCAT---AATCACCCCTACCATCTAGTAGAAAAAAGACCCTGACCTATCACAGCTTCACTCAGTGCTATACTTATCACCACAGGCTTAGTAAAATGGTTCCACTACTTCTCACCAACACTGTTATTTACGGGCCTTCTAGCAGTTTCACTAACAAGAATACAATGATGACGAGACATTTCTCGAGAAGGTACAATACAAGGCCTTCACACCTTTAAAGTTTCAGTCGGCCTCCGGATAGGAATGATCTTATTTATTGTTTCAGAGGTACTATTTTTCTTTTCCTTTTTCTGAGCTTTCTTTCACAGTAGTCTAGCACCGACAATAGAGTTAGGAGGTACCTGACCTCCTAACTCTATTGTACCCTTTAATCCTTTCCAGATTCCCCTCCTAAACACTGCTATTCTATTAGCCTCTGGTGTCACAGTTACATGAGCTCACCATGCTGTCACAGAAAATCTCCATACCCAAGCAATTCAAGGGCTATCTCTAACTGTTTGTCTAGGGCTATATTTTACAGCCCTGCAGGCCATAGAGTATATCGAAGCTCCTTTTACAGTAGCCGACTCTGTCTATGGCTCCACTTTTTTTGTTGCAACAGGCTTTCATGGCCTGCATGTAATTATCGGTACAACTTTCTTGATTATTTGCCTTCTACGGGTAATTTTAGCCCACTTTTCAAGTATTCATCATGTTGGGTTAGAGGCCGCTATTTGGTACTGACATTTTGTAGACGTAGTCTGACTTTTTCTGTATATCTCCATCTACTGATGGGGTTCT---ATGACAAAAACTATCTTAAAAGCAAATCCGCTAATAAAAGTATTTACTAACACCCTAATCAAACTACCAGCACCCTCCAACATTTCCTCTATATGAAATTTTGGGTCCTTATTATTTTTATGCTTGGCCATACAAATTGTATCAGGACTACTATTAGCCTCTACTTACTCCGCAAATTTAGAGTCCTCCTTTCAATTAGTAACACAAATCATGGAAGCAACAGACAAAGGCTGGCTCATTCGTTATATTCACGCAAACGGAGCATCTCTATTTTTTGCCTGCCTTTATATGCACATTGGACGAGGAATATACTACAGATCTTTTCTTTATACTCATGTATGGTCAGCCGGAGTTACTCTTCTATTATTAACTATAGCTGCAGCTTTTATAGGCTATGTTCTCCCCGTGAACCAAATATCATTTTGAGGGGCCTCAGTAATCACAAATTTATTTTCAGAAGTGCCTTATCTAGGCCCGACAATTGTCCAGTTTATTTGAGGAGGTGTATCAGTCGATACACCTACTATCACTCGATTTTTTACGTTCCATTTTATTATCCCATTTATTATTCTAGCCTTAGTAGTTGTGCACATCACCTTCCTCCACCAGACTGGTTCTAACAATCCACTTGGCTTATCCTCTAGAGTTAGTAAAATTTCGTTTAATCTTTTTTTCTCTATAAAAGATCTATTTGGGGTTCTTTTAACCTCTTTACTATTTATAGTAGTTATCCTCTACTGACCGCTATTTTTAGGAGACGATGAAAATTTTAACACCGCAGACCCTGCGGTTACCCCTCACCATATCCAACCAGAATGGTACTTCCTATTCGCCTACACTATTTTGCGCTCCATCCCTAACAAACTAGGAGGGGTTATCGCCTTATTACTATCTGTCTTAATTCTCTACATCCTCCCATTTACATTCATATCTAAAATAAAAAGTACTTCATTTTACCCCGTAAATGCATTTATATTTTGGTCCTTTATCGTTACAGTAATTCTACTCACCTGAATCGGCATACGAGCTGTAGAAGAACCTTATACATCGACGGGTCAAGTACTAACTTGTATATATTTTATATACTTTATCGCCTCACCCCTAATTTTTAAATTATGGGACTTTTTAAAAGAC---------TTGGAATTAAGAATAATAGTGGTAAGATATTTAATTTTATTGGTCATAGTTTTAGTAGGAGTGGCTTTTGTTACCCTAATAGAGCAAAAGATTTTGGCTGGGACTCAAATTCGGTTGGGGCCTAATTTTGTTGGGTACTGAGGAGTTATGCAGCCTTTTGCTGACGCGGTTAAATTGTTAAGGAAAGAGACTTTTAGGACCCGGGCGATAAGAGCGGCAGTATACTATATATCTCCAGTAGTCAGTTTGACACTATCTTTAGTTTTATGGTCAATTTACTTATTTAATGAGGGAGGCATTGATTTTATATATAGGGTGCTGTTTTTTATGTGCGTAAGGGGGTTAGGGGTGTATCCTATTTTATCAAGGGGGTGGTCGTCGAATTGTAAATACTCTATGCTAGGGAGGCTACGGGCAGTGGCCCAAATAGTTTCTTACGAGGTAAGAATAGCGGTAATTCTGTTAAGACTAGTGTGAGTTAGAGGCACTTTTAGCTTCTACGGGCTGGTAGAAGGACAGTACTTAGTTTGAAACATCTTTCTGTTTATGCCTCTATGTGGTGTTTGGTTTGTATCTATTTTGGCTGAGACAAATCGAACACCTTATGATTTTGCAGAGGGTGAATCTGAGCTAGTCTCTGGGTTTAACACAGAGTATGGGTCAGGTGGATTTACTTTAATTTTTATGGCTGAGTACGCAAGGATTTTACTGATAAGACTTTTATTTTCTGTTCTTTTTATGAGAAGA---GTGGTAAGGGGACTAGTTATGGTAAAACCAATGATAGTGGTTTTTGGGTTTGTGTGAATACGGGCAACTGTACCGCGGTACCGGTATGATAAGTTAATGGGGCTTTCTTGGAAAAGATTTCTGCCTGTTAGATTGTTTATATTTAGCTACTATTTATTAGGG---------------------TTGTTAATCCACCCTGCCTTTGCGCTATTTTTTACCTCCTTAATTGCCTCAATTATTATTACAGTTTCAGCAAACTCCTGACTAATTGCCTGGGTTGGGTTAGAAATTAACTTACTATCGTTTATTCCTTTGATTTTAAGTAAAAAAAATAAATATACTACAGAGTCAGCCTTAAAATACTTTTTAGTCCAAACTTTAGCATCAATTTTAATAATCAGGGCTGTTTGTTTAAAC---CAAGAAGGTATCTCACTACTAATCATTTTAGTTAGGCTTCTTTTGAAAGCCGGAGCTGCCCCCTCCCATCAGTGGTTACCAGCTATAGTAGAAGGCCTATCTTGACCCCTTTTTGCGCTTATAATAACTCTCCAAAAAATAAATCCAATTATTTTAATTTTTTTTTTA------ATAAAAACTAATATAATACATAAAACCATAATTATTTATGTAGTAATATCAGCCTTGGTAGGATCTGTAGGAGGACTTACACATAACTCCCTCCGTAAAATTTTAACTTACTCGTCTATCGCTCACCTTTCATGGATTATATCTACTTTAATCTGTACCTCCTGAGTGTGGTTTATATACTTTATTACCTACACCTTTGTTCTGGTCTCTCTTATTTTTTTGCTGAGCTTCACTCAAAGATCTACCTTAACTCACATCACTACTATAAATAAATCTTACTTATTTTTTGTTATCGCTATATCTATCCTATCCTTAGGAGGGTTGCCTCCTTTCACAGGATTTCTCCCTAAATTCTTAACTCTGCAGCAATTAGCTTTTACCTCCCAGGCCCCCATTTTAGTTCCCCTACTAAGGGGGACCTTTATCAGGCTTTTTTTTTATATCCGTGTCTTGCTAGCCAGTTTAATTTTGTCTAACTCTAGCCCTAGCTCTTTAACTAAATTTTCTAGCATCAGAGCTGTATATTTAAATATTAATGTAGGAGGCTTACTTTTACCTTCTTTGGCAATACTCTTCCTA------ATGCCTCTAATTTTATCAATTATTTTAATTTCATTTGTCGTCGCAGTAGCTTTAGCTACTATCGCACTAACTTTAGGAAAAAAATCACTCACTGACCGTGAAAAACTAACTCCCTTCGAATGTGGCTTCAGCCCTAATAAAAAAGCGCGAGCACCTTTTTCACTACGATTTTTTATAGTGACAATTCTTTTTTTAATCTTTGACGTTGAAGTAGCTCTTTTATTACCTTTAGGGATTCTAGCTAAATATTCCAACCCCTTGATGTTAACCTTCACCGCAGCTACTTTAACAGTAGTCTTAATCCTAGGTCTATTACATGAGTGAAACCAAGGGGCCCTTGCTTGAGTATCTATAATGATATTTCAAATGAAAATTATGATTTTAGCTGGGCTTGCGTCAGGGCTATTTAGTTATATTTTGAATTACAGCCACTTATTAAATAGACTGCTAAGTCTAGAGTTTTTAGTTGTAATTATTTATTGATGGCTAAGACTAAGGGTTTTGGGTTCAAGAGGCAATTTGTTTTTTATTCTATTTTATTTGGTAATGGTTGTGTGTGAGAGAGTATTAGGGCTATCACTTTTTATTGGCAGGGCCTATAGGCACGGATCTGATTATATAAAAATATACAGTAGACTAACATGTATGTTAAGTATTATTATAAGGGTGTTTGGTCTAGCAGTGGTGGCTGGTGTGTGAGGGGAAAGAGTGGTTTGGTGTTTGTTTATGAGAGTCTTATTATTATTAAATAGAAGAGATAGGGGTATTTGGATAATTAGGGTTATCGGAGAAATAGATTATGTGGGGTGATGTCTAAGGTTATTGAGAATTTGAGTTGTTTTACTTTCAGTTTTAGGTAGT------------------AAAAGGATCAAGAGGCATAGATCTGCAAAGGGATTCTTTATTATATTGAGAGTGAGACTTTTAGGTTTATTTTTAGTTAGATTTTATGTGTCAGACTTCATATTTTTTTACCTGGGATTTGAAAGTTGTTTGATCCCTATTTTTTTTATAATTTTTGGTTGGGGATACCAGCCTGAGCGGGCTCAGGCTGGTATCTATATGTTGTTTTATACTTTATTTGGGTCTCTTCCGTTATTTTTTTTAATCGTTAATAAAAGAAATTGC---GGTATAGGGTATATATATGATTTAGGCGTGCTAAATAGAGAGAGTATCGTGTTTTTTGTGTTTTTGGTGGGGGCTTTTTTAGTTAAGTTTCCCATATACTCAGTACACTTGTGGTTGTTAAAAGCTCATGTAGAAGCCCCTGTGGCAGGGTCAATAATTTTGGCCGGGGTCATATTAAAGTTAGGAGGTTACGGGCTGATTCGGTTTTTGCCTGCTACGGTAAAC---GCACCTAGTTTATTTAGAGAAATTATTTTATGTCTAAGTTTATGGGGGGGTGTAATTGTTAGTTTAAGATGTTTACGCCAAATAGACATAAAACTACTTATTGCTAGGTCGTCGGTGGTGCACATAAGAATATGTATTGGGGGCTTATTTGTATTAAGAGAGTGAGGGTTTAAAGGAACCGTGATGGTGATGATTGCTCATGGACTTTGCTCTTCTGGTCTTTTTTATTTGGCTAATGTTGTTTATGAGCGAAGGAGTAGACGTAGTATAGCTATTAGTAAGGGTCTTTTAAGGCTTATACCTAGAATTTGTTTATGGTGGTTTGTAATGTTAGCTGCCAATATAGCAGCTCCGCCCACAATAAATCTATTGGGGGAGATTTTGCTGATGGTGAGTCTAGTTAGATGAAGAAGAAAAGTTATAGGCGTGATTGGGCTGCTATCTTTTTTTAGGGCTAGATACAGGTTATACTTATTTTCACTCAGACAGCATGGAAACTACTTAGGCAGAAAAAGAGGGTTCCATAGAGGTTATTTAATAGACTATTTAATCTGTGCTGCTCATTGAGGTCCTCTTAATATGTTTATTTTGTGTGTATTTTGGTTGGTC---GTGAGTATTAAGTTAAATGTTTATAGAGTTTTTAGGGCAGGGTTGTTGGTTTTTTCCGCCATAAGGTTAACTGCTGGGCTGTTAAGAGCAGGTCTTAGCAATAGGTTAGTTATTGAGTGAGAAGTGTGGAGGCTTAGAAGGTGTTTGTTAAGGATAAGTTTAGTTTTTGACTGGATAAGTTTAATTTTCTTAGGCAGAGTTTGTTTAATTTCGGGTTGTGTGATAAAGTATTCCGAGTATTATATGGAAGGAGAAATTAATTTTTTTCGCTTTGTTTTTATTTTGTTTATATTTGTTAGGTCTATGTGGCTTTTGATCATTAGGCCTAATCTAATTAGGCTGCTATTAGGGTGGGACGGGTTAGGTTTAACTTCGTATGCTTTAGTTATTTTTTACCAGAATGAATCCTCTTGTAATGCAGGAATATTAACGGTTCTTAGTAATCGTATCGGGGATGTGGCCATTTTATTAAGGATCGCTTTAATGTTTAGGCTGGGGAGATGAGATTTTTATAAAGGGTTAAGATTAGAGGATAGGTGGCTAGCT---GGTCTTATTATTCTTGCTAGGGCTACTAAAAGAGCTCAGATACCTTTTTCTGCGTGGTTACCGGCCGCGATAGCGGCCCCTACCCCGGTAAGAGCTCTTGTGCACTCTTCTACTCTTGTAACAGCAGGGGTTTATTTATTAATTCGGTTCAGGGAAGTAATTGAAGCTAGAGGGCTAGGGAAATATTTATTAGTCATTTCAGTTCTTACAATAGTTATGGCTGGGCTAGGGGCGATATTTGAAAGAGATATAAAAAAAGTGGTGGCTTTGTCTACTTTAAGTCAACTTGGGCTGATGGTTATAATCTTAAGAACAGGTATGAAGGAGTTAGCTTTTTTCCACTTAATTACACATGCTATATTTAAGTCTACCTTGTTTATATGTGTAGGATTTATGCTCCATAGAGTCGGAGGGTCCCAAGATAGCCGGGTTATAAGGGGGTTTAGAATTAGGAGGCCGGCAATAGGTGTAGTGTTTGGAGCTATAAATCTAGCTTTGTGTGGGTTTCCGTTTTTGGCTGGGTTTTATTCAAAAGATGCGGCTTTAGAGTATATACTTATGAGCAGTCAAAATTTGGTGGGACTTTGTTTGATTATTGGGGGAACTGGTCTTACAGTAGCGTATAGATTTCGAGTAATGTATCTAGGTTGCCGGCAAGTTAGGTCAATAGAGAGGGTTAGAATGGCTTCCGATATAGATCTTGTTATGATAAAAAGACTTTCAGTTTTATTTTTAGCTGCTCTTGTAAGAGGTTTTTTTTTGTACTGGACAGCTATCCCTGTTGTAAGGCCTAGATAT---CTAAGAGACTGACAAAAAATAGCTGTAGTGTTGGTAAGTGTACTAGGAGGTGTTTTGAGCTACTCGTTTCTTCAGAAAAGAAGTATACCTAAATTAATAGGGGTAAAATTAGCAGAAATAATAGCCAGAGGAATGTGGTTTATACCTTTTTTGAGCACTAAATGCCCCAGGGCTGGGGCGGTAGGGAGAGGGTTTTATGGAATAAAGTTTATGGACCTTGGCTGGTTTGAATACTATGGGGGTCAAGGAGGACGACAGGGGTTTATAGCAGCTAGAAGAGTACTACAAAAGGGTCAGAGTAGGGTAATAGTGAGAAGATTTATGCTGACTACTTTA---ATGACCATTGGATTTGTTTATTTATTTTTA------------------ATGGTCGCTTTAACCTATATCTTGTCTATGAGTTTTTCATGATTGCTAATTTTTTCTAAAACACCACTGACAATAGCAGCTCTAATTATTTTACAAGCTTTTATAGTCTCTTTTATTACCTTTATATTTCTCTTGAGGTCCTGATTTTCTTTTATTTTGTTTATAGTTTTTATTAGAGCTATAATAGTTATTTTTGTTTACGTGTCCTCATTAGCCTCTAATGACTTTTTT---------ACTGCCCCCTCCCCGTACTTGTTACTAATCTTATTCTCAGTCCCCTTTGTGATTATTTTTATAGCGCTAGTCCCCACTAGCGTCCCCAATCAAAGT---------------CACTCACAAATTTTTTTGTCAGACCTTCACTTAGGGTCTATAGTGACCTATAAGTTGTATTCTTCTTATATTCTAGCAACCACAATCTTCTTGATTATTTATCTATTAGTCGCTTTGATTGTTGTGGCAAAAAACTCGTCCTCTTCAAAAGGAGCTCTCCGAGCTCTAAACCCT---
Gammarus_pisinnus          TTGATAACTAATCTCTTTTCTATTTTTGATCCTTCAACACCAAATTTTTTTTCTTCTAATTGAATTTCTGCCTTAATCCCTTTACTACTACTACCTCCTGTAGTTTGAGCAATACCTGTACGCTGAACTCAAGTCATTTACTTAACCTTATCTTTTCTTTTCAAAGAATTTTTCCCTTTACTGAAAAAATCAGCTTTTGTCTTAATTATAGCTCTAGCTTTATTTTTTTTTATTTCTTTGAACAATATTATAGGCTTAGCCCCTTATATTTTTACTGCTACTACACAACTAGTCTTTACCGCTGCTTTAGCTATCCCTTTATGGCTCACTTTAATACTATATGGTTGACTTAACAATCCATCAAACCTACTTATCCACCTCATTCCCCAAAGAACACCTCTAATTTTAATGCCTTTTATAGTTTTGATTGAAACTATTAGAAATATTATCCGCCCTCTAACACTAACCATACGCTTAACTGCTAATATAGTAGCAGGCCATCTTCTTATCACTTTGTTAAATTCAATAGACTTTACGCCACCCTTACTTGCTACTCCTCTACTTTTTATTATTAAACAACTTCTCTTATTACTTGAAATTGCCGTGGCAATTATCCAAGCTTATGTATTTAGTGTTTTAATAACTCTGTATGCTGCTGAGTTTACTAATATACCCCAAATAGCCCCTGTTATAGCTACCCTTGTTTTTTTTTTAACTTTATATCTTTTTATCTCTACAAATTCATTTGTATATTTTATATCTACATTA---ATATCTAACTCCTTAAAATCACAAACTCTTCCTTGTAATCTTATC---------------TGGCCTTGA---------ATAATTAATCATTGATTCTTTTCGACTAACCATAAAGATATTGGTACATTATACTTTCTGTTAGGGGCTTGAGCTAGCCTAGCCGGCACTTCCTTAAGACTTATTATTCGGTCTGAATTAAGTACACCTGCTAACTTAATTGGAGATGACCAACTTTACAACGTAATAGTTACAGCCCATGCATTTGTAATAATCTTTTTTGTAGTTATACCTATTATAATCGGAGGTTTTGGTAACTGATTAGTTCCTTTAATACTAGGAAGACCTGATATGGCTTTTCCACGTATAAATAATATAAGATTTTGATTATTACCTCCTTCTCTAACCCTATTATTCATAAGGGGACTTGTGGAAAGAGGAGTTGGTACAGGTTGAACTGTCTATCCTCCTTTATCAGCTACAATTGCACATGGAGGAGCAGCTGTGGATCTTGCTATTTTTTCTCTCCATTTAGCGGGGGCCTCTTCTATTTTGGGGGCTGTTAACTTCATTTCTACCATTATTAATATACGCAGCCTTGCATTCTCAATAGACCAAATACCTTTATTTGTATGGTCTATTTTTATTACAGCTATCCTTCTACTTCTGTCCTTACCAGTTTTAGCAGGAGCTATCACTATATTATTAACTGACCGTAATCTAAACACTTCTTTTTTTGATCCTAGAGGAGGAGGAGACCCTATTCTTTATCAACACTTGTTTTGATTTTTTGGCCACCCTGAAGTTTATATTCTCATTCTACCCGCTTTTGGTATAATTTCCCATATTGTTAGCCAAGAATCAGGTAAAAAAGAAACTTTCGGTGCCTTAGGTATAATTTACGCAATAGCAGCTATTGGATTTTTAGGTTTTATTGTGTGGGCTCATCACATGTTTACAGTAGGAATAGATGTTGATACCCGAGCTTATTTTACTTCAGCTACAATAATTATTGCAGTTCCTACAGGTATCAAAATCTTTAGTTGAATAGGAACTCTACAAGGTGGTAAGCTTCATTTTTCAGCCTCCTTACTATGGGCTTTAGGTTTCATTTTTCTATTCACCGTAGGAGGACTGACAGGAGTCATACTAGCAAACTCATCCATCGACATTGTCCTACATGACACGTATTATGTAGTAGCTCACTTTCATTATGTTTTATCTATAGGTGCAGTTTTTGGTATTTTTGCTGGTTTTATTCATTGATTTCCTTTATTTAGGGGTTTATCTATTAACCCTTTATTAGCAAAAATTCATTTTTTTACTATATTTGTAGGTGTTAACCTAACTTTCTTCCCTCAACACTTTTTAGGCTTAACTGGAATACCTCGCCGTTATTCAGACTACCCTGATTTATTTACAGCTTGAAACTCTGTGTCCTCATTAGGTTCTTATATGTCTGTCCTAGCCATGCTATTATTTATTATTCTACTTATAGAATCATTTATTGCTAAACGACAAATCTTGTTTCCTCTTAATTTTAACTCTTCCTTAGAGTGACAACACCCTTATCCTCCGGCAGAACATAGTTACGCTGACATTCCTATTTTAATCTCT---------------------------------------ATTCCTACTTGGCATATGTTATCATTTCAAGATAGAGCTTCACCCTCCATAGAGCAACTTACTATACTTCATGATTTTGTAATAGCTGTGTTAATTATAGTCACTTTTTTAGTATTTTTTAACCTAATTTTTATCTCGATTTATAATTTAACTGACCGATTTTTAATACATAACCAAAAAATCGAAATTATTTGAACAGTAGCTCCGGTATTTGCTCTCATTCTTATTGCTTTACCGTCCTTACAGGCTCTATACTTATTAGATGACCCTTTTACCCCTAATATCACAATTAAAGCTATTGCCCATCAATGATATTGATCCTATGAATACTCCGATTTTCCAGAACTATTTTTCGATTCTTATATAATACCTACCACACATTTGACAGCT------------CAAACTCGTTTACTAGAAACTGATAATAGATTAGTCTTACCGGTTAATTCTCAAATTCGTTTAATCACTACAAGTGCCGATGTAATCCATGCTTGAGCAGTTCCTGCTTTCGCTCTCAAAGCAGATGCCGTTCCAGGCCGTTTGAACCAATTAATATTTTCTATTAAACGGACTGGAATCTTTTACGGTCAATGTAGAGAAATTTGTGGCTCAAACCATAGCTTTATACCTATTAAAATCGAAGCTATTCCTATAAAAACCTTTTTAAACTGAGTGATATCCTATTAT---ATGACAACTCAC---AGCCACCCTTACCACTTAGTTGAAAAAAGACCTTGACCTATTACAGCCTCTTTTAGTGCTTTCTTAGTTACATCTGGTTTAGTAAAATGATTTCATTTATTCAATCCTTTACTTTTTTTTTTAGGGTTAGTTACTCTAGGTATCACCAGCGCTCAATGATGACGAGATATTTCCCGAGAAGCTACTCTGCAAGGCTTACATACTTTAAAAGTTTCTAATGGTATCCGATTAGGTATAATCCTTTTTATTATCTCAGAGATTTTTTTTTTTTTTTCTTTTTTTTGAGCTTTCTTTCATAGTAGTTTAACACCTTCAATAGAGTTAGGAGGTATTTGACCCCCTACTTCTATTGAAGGTTTTAATCCTTTTCAAATCCCTCTTCTTAACACCGCTATCCTCCTAGCTTCAGGAGTGACAGTCACTTGAGCTCATCATTCTATTCTAAAAAATTTTCACTCCCAAGCTTTTCAAAGATTAACCCTAACAGTATTTCTAGGTTTATATTTTTCAGCTCTTCAAGCCTTAGAATATCTTGAAGCTTCTTTTTCAATCGCCGACTCTGTTTATGGTTCCACTTTTTTTATCGCCACCGGATTTCATGGACTACACGTTCTTATTGGGACTACTTTTTTATTTATTTGTTATTTACGTCTCAACTCAGCACACTTTTCCAACTCTCACCATGTAGGACTAGAAACTGCTATCTGGTATTGACATTTCGTTGATGTAGTCTGATTAATTTTATTTGTATCTATTTACTGATGGGGTTCT---ATGATAAGTACTTTTTTAAAAGCAAATCCTCTTATAACTCTATTTAATACAACTTTAATTAAACTACCCACCCCTGCTAACATCTCCACCTTATGAAACTTTGGCTCTCTTATATTTATATCTCTTATAATCCAATTAATCTCTGGCCTGTTTCTTGCCTCTGCCTACACTTCCTCTTTAGACTCTTCTTTTCAACTAGTTTCTCAAACTATAGAGTACACTGATAAGGGTTGGGTACTTCGGCAACTCCACGCAAGAGGAGCTTCCATATATTTTTTTTTTTTATATATTCATATCGCTCGAGCTCTTTACTATGGATCTTATCTGTATAAACATGTTTGATTTATTGGGGTGACTATCCTGCTTCTTTCTATAGCAACTGCTTTTATAGGTTATGTTCTTCCTATAAATCAAATATCTTACTGAGGAGCTTCGGTAATTACCAATCTATTCTCAGAAGTTCCTTATCTAGGCCCAACACTAGTTCAATTTATATGAGGGGGAGTCTCAGTAGACTCCCCCACCATTATACGCTTTTTTACCTTTCATTTTGTCTTACCTTTTTTTATTTTAGCTTTAACAATAGCCCATATTACTTTCTTACACCAATCTGGCTCAAGTAACCCTTTAGGTATTACTTCCACCCCTATAAAAACCAATTTTAATTTTTTTTTTTCTTTAAAAGACTTCTTAGGTATTTCAATAGCACTAATAATTTTTTTATTTATTACTTTATACCACCCTTTACTTATAAGTGATTATGATAATTTTAATCCTGCTGACTCCTCAACTACCCCTCAACATATTCAACCAGAGTGATACTTCTTATTTGCCTATGCAATTTTACGCTCTATTCCTAATAAATTAGGAGGAGTAATAGCTCTTGCTTTTTCTGTTCTTGTTTTGTATACTTTGCCTCTTTTATTTATAGCTAAGCTAAAAAGTACCTCTTTCTATCCTATAAATATGCTTATTTTTTGATCTTTTCTAGTAATCGTCTTATTACTCACTTGAATTGGGGCCCGCCCCGTTGAACAACCTTACATTTATACAGGTCAGATCTTAACCTTTTTATATTTTAGTTATTATATCTTTATACCTTTAGCCTCTAAAAGATGAGATATTTTTAAATCG---------TTGGAAATAAGTATAACAATAAGGAGGTATTTTATTATTATTATTTCAATAATAGTAGGAGTGGCGTTTGTAACATTAATAGAGCAGAAGATTTTAGCAAGTAGTCAGATTCGGGTAGGGCCTAATTATAGAGGATATTTGGGATTTTTACAACCTTTTGCGGATGCAGTAAAATTATTAAGAAAAGAAACTATTGGAACTCGTGTTAGTAGTATAAAAGTTTATTTAATTAGGCCAGTACTAAGTTTAAGATTATGTATATTTATATGGGCGGTGTATCCTTTTAGTGAAGGAGGGCTAGATTTAGGGTACGGTGTTTTGTTTTTTATATGTGTTAGAGGGTTATGTACATACCCTTTATTAAGAGCTGGTTGGGCATCTAATTGTAAGTATAGTATATTAGGAAGGCTACGTGCAGTAGCTCAAATAGTATCTTATGAAGTAAGAATAGGTGTTGTTGTATTAAGATTAGCCTGAGTAAGAGGGTCAATTATATTACAGGATTTAATAGAAAAACAAGCATTAATTTGGAATATTTTTATGTTTATACCTTTAGGGTATGTTTGGTTTGTTTCAAGATTGGCTGAAACAAACCGAACTCCTTATGATTTTGCTGAGGGAGAGTCTGAATTAGTTTCAGGGTTTAACACTGAATATAGGTCATGAGGATTTACTTTGATTTTTATAAGAGAATATGTTAGAATTTTATTAATAAGAATATTGTTTTGTGTATTGTTTGTAAGAAGA---AAATTAAACTGATGAATAATAATTAAAGTAATATTAATTGTATTTGGGTGAGTGTGAGCTCGAGCGAGTTTACCTCGCTATCGTTATGATAAATTAATAAACTTAGCATGAAAAAGGTTTTTACCTGTAAGGTTACTACTGTTTAGGTATTATTTAATAGTAGGTGAGCTATGTTATAGAAAATTGTTATACCATCCGTCTTCTGTGTTATTTTTTATTTCTCTTCTTTCTTCCCTTATTTTAACAATTTCTGCTAACTCTTGATTTTTAGCTTGACTTGGTCTAGAAATCAATCTTTTATCTTTAGTTCCACTAATC---ACAAAAAAAAATAAATACTCCACGGAATCAGCTCTAAAATATTTTTTAACCCAAGCTTTTGCCTCAATCTTTATTATCGCTGCAGCTTCCTTAAACAGACAATCAAAATTATCACTTTTTATTATCTGTAGAGCTTTACTTCTTAAGTGCGGTGCCGCTCCTTCTCACCAATGGCTTCCTGCTGTCGTAGAAGGAGTCAGATGAAGTCTTTTTGCTCTTTTATCTACACTACAAAAAATAGCACCTCTTATTTTGTCTTTTTTTTTA------TTAAAAACAACAATAATCCACACTATTTTAATTTTTTATTCCTCAACTTCTGCTTTAGTGGGAGCATGGGGGGGTCTAACCCAAGTTTCACTCCGAAAAATTTTAGCTTACTCATCTATTTCTCACCTTTCCTGAATTCTAGCTAGCTTAACTTGTGGGTCCTGGACTTGATTAATGTATTTTTTTATCTACTCTTTTGTACTAATTTCTCTTTTGGTGCTATTAACCCAGTTCCAGATATCTACTTTAAACCACATTACCACTCAAAATAAATCCTATTTTTCACTAGTTCTTGCAGCCTCTATTTTGTCACTAGGCGGTCTACCTCCATTTACAGGGTTTTTACCAAAATTTATAGTCATTACCCAGTTAACTTTAACAGACCAAACTATTTTATTAATTCCTTTAATAATCAGTACTTTTTTTAGTTTATTTTTTTACACCCGCCTTCTTGTTACATCACTTATATTAAGCTCTGCTAAACCTAATAGAACTCTTACTGTTCCAAACTCAAGAAACAATCTTCTAATTATTAACCTAATAGTCTTGTTATTACCTACTTTTTATATATTATATTTA------ATGCTTATTATTATATCTATCTTTCTAGCTACTGCATTTATTGCTCTTATTCTAGCTTTACTAGCTTTAGTCTTAGGTAAAAAATCTAATAGTGACCGTGAAAAACTTACGGCTTTTGAGTGTGGATTTGACTCTAACAAAAAAGCCCGAGCTCCTTTTTCACTTCGGTTTTTCACGGTCACTATTATTTTTTTGATTTTTGATGTAGAAATCGCACTTCTTTTACCAGCAGGACTTCTTTCTTGTTATTCTGATATTCCTATAATTTTACTCACTGTTTTAATTCTAATTTTGATTCTTATTTTAGGACTTATTCACGAATGAAACCAAGGAGCCCTTACCTGAGTAACT---ATGATAACAATTGTAGAAATAAGAGTTTTAATAGGGTTATTAACAGGGAGGTTTAGCTATATCCTAAATTATAGACATTTGTTAATAAGGTTATTAAGGTTAGAATTAATTAGTCTTATAGTATATTGGGGTATAAGATTAATAATTTTAAGTATAGGAGAAGAAGTTTTTTTTTTATTATTTTATTTAGTAATAACAGTTTGTGAGGGGACATTAGGATTATCTCTATTGATTAGGTGTGTTCATAGATTCGGCTCTGACCGAATAAAAATTTACAGAAGACTAGGTTGTTTGTTAGGAGTAATTTTAAGAATAATTAGATTAATGATGGTAAGAAGTGTCTGGGGAGAGATGGTGTTATGAAGAATAATTATTAGTGGTTTAATGGTAATGAGAAGTAGCGATAGACTGAATTGAAAAAGGGGATTAAGAGGAGAACTTGATTATGTTGGCTGGGGTTTAAATTTATTAAGAGTGTGGATTGTTTTATTAGCTATACTAGGTAGT------------------AAAAATGTAAAAAAATTAAGGCAGTCTTGAGGGGTTTATATTATAGTTATAGTAAGATTAGTGAGAATATTAATAGTAAGATTTTATGTATCAGAATTTATTTTTTTTTTTATCAGGTATGAGAGGTGTTTAATTCCTATTTTTTTTCTTATTTTAGGGTGAGGTTACCAACCTGAGCGTGCCTTAGCTGGTGTTTATATGTTATTTTATATATTATTAGGGTCTTTACCGTTATTTTTTTTTGTGTTAAAGATAGAAAGTTTA---GGTAGTAGATATATACACAACGTATGAAGGGCACCGTTTGTTAATTTTTTTTTTTATTTATTTATGGTAAGTAGATTTTTAGTTAAGTTCCCTATATTTTCAGTGCATCTCTGGTTACTAAAAGCTCATGTTGAAGCACCAGTAGCAGGTTCTATAATTTTAGCGGGGATTTTACTTAAGTTAGGAGGTTACGGATTAATTCGATTTTTAGTTTTTTGAGCAAAC---TCTCCTATTTTGATAAGTGAATTATTTGTGTGTGTGAGACTTTGAGGTGGAGTAGTAGTTAGATTGAGGTGTTTACGACAAAGGGATATAAAATTATTGATTGCAAGTTCATCTGTTGTGCATATAAGCATATGTTTAAGAGGTTTATTTATTTTGAGAGAACTAAGACAGAAGGGGGCTGTATTAGTGATATTAGGGCATGGTTTATGTTCTTCAGGTCTTTTTTATTTGGCTCATATGGTCTATGAGCGTACAAAAAGACGAAGATTAAGAGTGAGTAAAGGGTTGTTAAGACTAATACCTAGAATATGTATATGATGATTTATACTTTCAAGATCTAATATAGCGGCACCGCCTAGTTTAAATTTATTAGGGGAGATTTGGTTGATAAGAAGTTTAGTAAGGTGAAGAGTAAGGTTAAGAATTGCTATTGGTTTGATTTCTTTTTTTAGGGCAGGGTACAGATTATATTTATTTTCGTTAAGACAGCATGGAGTATACTTATCTAGAAAAGGAGGTTTTCACAGAGGATCTTTAATAGACTATTTAATTTGTAGGTCACACTGACTACCTTTAAATATCATAATTTTTTTTTTATTTTGGTTAGTT---TTGAGAGCAGGTTTAATTATTTTTAATATATACAGAAGTAGTTTGGTTTTCATTAGTGGTTGTTTAATTTTTATAGGAATATGATTAGTAGAACAAGGTTGCTCTTTAGTAATTGAATGACAGGTAGGAGGTATAAGGAGTTGGATTATAAGAATAAGTTTAGTTTTTGACTGAATAAGAGTTTTTTTTTTAGGGTTTGTCTGTTTAATTTCTGGGTGTATTATAAAATATAGTGATTATTATTTGGAGGGCGAGGAACACTATAAGCGGTTTGTATTTATTATAATTGGATTTGTTGTTTCTATATGATTACTTATTATCAGACCTAATTTAGTTAGACTTTTGTTAGGTTGGGATGGGCTAGGACTTACCTCATACCTTTTGGTAGTATTTTATCAAAGAGAAAATTCTTGTAATGCAGGCATACTAACAGTTTTAAGAAATCGTATCGGAGATGTAACGATTTTACTTAGAATTGCTTTAATATTTGGTAATGGTAGTTGGGATTTTTATGAGATGTCAAACAAGTTTTCTAATTGAGTTCTG---ATATTAGTTATACTAAGATGTTTTACAAAAAGAGCTCAAATGCCTTTTTCTGCTTGGTTACCGGCTGCTATAGCGGCACCGACTCCGGTTAGGGCTCTTGTTCATTCATCAACACTTGTTACGGCAGGTGTTTATGTGTTAATTCGATTTAGTAGGGTTATAAGGAGGTGCGGCTTAAGAATTGTTATATTAAGGGTAGCTAGTTTAACTATAATAATAGCAGGGGTTGGAGCTATACTTGAGATAGATATAAAAAAAGTGGTAGCGTTATCTACTCTAAGACAATTAGGGATAATAATTATGATTATTAGGGTAGAGATAAAAGAATTAGCATTTTTTCATCTAATTAGTCATGCTTTGTTTAAATCAAGTTTGTTTATGTGTGCTGGGTTCATAATTCATAGAATAAGAGGGAGTCAGGACGGGCGAAATATAAGTGGTTTCGCTATAAGAAGGCCTGCTCTTAGTATTGTGTTGAGAAGGGGCAATCTTGCTTTATGTGGGTTTCCTTTTTTGACTGCATTTTACTCAAAAGATTTTGCTATGGAATATTTAATTAGAAACAGGTTAAATTTTAGGGTTATTATGATAAGAGTTGTTGGTGTAGGTTTAACAGTAAGGTATAGATTACGTTTACTATACATAAGAGCAGTTAGAGTAAGAGTTAGAAATAGAGTGAGAGGATTTAGGGATATAAAATTAAAAATAAGCCAAAGAGTAATTTTATTATTTGGGTGTAGAGTAGTAATAGGATTTTTTATATATTGAGTGGTAGTACCGATGAACGGGCCTGTAGGA---TTAAGGGATATAGGGAAGAATAGATTAATAGTGATAATAATAATCAGAGGAGTAATCATATTTATAAAGATAGAGAGTAGATTACAGACAAAAAAATTTATAAAGGGTTTAGTAAATACAATATTAACAAGTATATGGTTTATACCTTTTTTAAGTACTAAATTAGTAAGAAAAGGTTTTGTTGATCTAGGGTTTAGTATATTAAAAGGAATAGAAGGAGGTTGAAGAGAATATTATGGAGCTTTAGGAGGGCGTTCAATTTTAGTAAAGGTTAGGTCTTTAATACAGATGATACAAAGATGTATAGTAGTATCAGGTTATTTGTTGACTAGAGTA---TTAAGAGTGGGAGTATTTTTTTTAGTACAATGGGTT------------ATGATAAGACTATCTTCGATAATCTCTGTTTCTATCTCTTGTTTGTTAATTTTTTCAGGTACACCACTTCTCACTGCTTTAGCAGTTTCTTTTCAAGCTCTTTTAGTTTCTTTTGCTTCTTATCTTATTTTAACCACTTCATGGATATCTTATATCCTAATTTTACTTTTTGTAAGAGCTATAATAATCATCTTTACCTATGTCTCTTCTTTAGCCTCAAACGATTTTCTTATC---TTAGCCTCTAAAGGTGTATTTACCTTTTTTACCGTTATAGCCTTAATTCTTTTGTTTCTACTCACTTAT------------------CCTCCTAGATCTCTTACTAAT------TTATCACAAACTAATTTATCAGATTTAAATTCTAATTCAAAAAAAATTCATAATTTATACACTAATTACGCCGCTCCTTTAACAGTAATTCTCGTTATTTATCTATTAATTGCTTTAATCGCAGTCTTAAAAATTTCATTATTTTCAGAAGCTTCTTTACGACCTACTAGCCTG---
Gammarus_roeselii          ATGATAACTAACTTATTTTCTATTTTTGACCCGTCAACCCCAGGATTTTTATCCTCCAACTGATTGTCATCCTTTATTTTTGTGTTACTGGTGCCAATAACGCTATGAAACTTATACGCCCGTCCACATAAACTAACTAACCTAGTTTCAAATTACATCTCCATAGAATTTAAACCGCTAATCAAAAAATCACCATTCATGTTGATTATACCTATCACATTGTTTACACTTATTGCCTATAATAACGCTATAGGTCTTATTCCATATATCTTTACTTCACCTAGCCAACTAATCTTTACAGTTGCTTTAGCTTTACCACTTTGGTTAGCTTCTGTTACTTATGGTTGGCTTAACAACACATCAAACACCTTAGTACACTTGATCCCTCAAAGAACCCCTACTCTACTCATGCCTTTTATAGTTCTAATTGAAACAGTAAGAAACCTAATTCGGCCCTTAACGCTTGCTGTACGACTCTCAGCAAACATAATTGCGGGTCACCTGCTAATTGTTTTACTAAACTCAGCTGACCCGGTCAGACCTATACCAGCTCTCCCTGTTCTATTCGTGGCTAAAATTATACTAGTAACCTTGGAAACAGCTATTGCCTTCATCCAAGCCTATGTATTTAGCGTACTAATCACGCTATACGCAGCGGAATCGACAAATATACCGCAAATAGCCCCTATTTTGTCCACATACATTTTTTATACAATTATTATTACGCTCGTTTTACTAAGCTCAATCATTTATTTTTCAAACTCTATACCACCTAGAAATAGCCAATCAAGAAAAAATTTAACTAAGACGCTTACC---------------TGAATATGA---ATTCAAATAATTAACAAATGGCTATTCTCAACAAACCACAAAGACATCGGGACTTTGTACTTTATTCTAGGTGCCTGGGCTAGAGCCGTAGGCACATCACTAAGACTAATTATCCGGTCAGAGCTAAGCACACCAGGTAATCTAATTGAAGATGACCAACTATATAATGTAATAGTTACAGCCCATGCTTTCGTTATAATTTTCTTTATAGTTATACCAATCATAATCGGGGGATTTGGCAACTGACTAGTGCCATTGATATTGGGTAGCCCTGATATAGCCTTTCCACGTATAAATAATATAAGATTTTGGCTGTTACCCCCTTCTCTTTCTTTACTCTTACTGAGCGGGTTAGTCGAAAGTGGAGTGGGTACGGGGTGAACAGTTTATCCACCATTAGCCGGAGCTACAGCTCACAGTGGTAGGGCTGTAGACTTAGCTATTTTCTCACTTCATTTAGCCGGAGCTTCATCTATCCTGGGGGCTATCAATTTCATCTCTACAATTATCAATATACGGAGGCCAGGTATACCCTTTGACCAGGTTCCTTTATTTGTTTGGTCTGTGTTTATCACGGCCTTTTTACTTCTATTATCATTGCCAGTTTTAGCCGGAGCTATCACTATACTCTTACTAGACCGAAATCTTAATACCTCTTTTTTCGACCCTTCCGGGGGTGGAGACCCTATTCTGTACCAGCATTTATTCTGGTTCTTCGGCCACCCAGAAGTTTATATTTTAATCCTACCAGCTTTCGGAATAATTTCACATATTGTTAGACAAGAATCAGGCAAAAAAGAAACATTCGGAGCCCTTGGTATAATCTATGCAATACTGGCTATTGGTTTACTAGGATTTATTGTGTGAGCACACCATATGTTTACAGTAGGTATAGATGTAGACACACGGGCATATTTCACATCTGCTACCATAGTTATTGCAGTACCTACGGGTATCAAAGTATTTAGATGACTAGGTACCATGCAGGGAGGAAAACTATATTTTTCACCGTCTCTTTTATGGGCACTAGGGTTTATCTTTTTATTTACTTTAGGTGGTCTAACAGGAGTAATACTTGCCAACTCATCGATTGATATTGTACTCCACGATACTTACTATGTAGTAGCCCATTTTCACTATGTCTTGTCTATAGGAGCAGTCTTTGGTATTTTTGGTGGGTTTGTTCACTGATTTCCTTTATTCTCAGGACTAACCCTAAACCCATTAATAACTAAGCTACATTTTTATCTAATGTTTGTAGGGGTGAATATAACTTTCTTCCCTCAGCATTTTTTAGGTTTAACTGGTATACCACGCCGGTACTCTGACTACCCAGACTCATTCACAGCTTGAAATATTGTCTCCTCTGTAGGCTCATATATATCAGTCCTAGCTATGGCCTTGCTCATCGTTATTATTATAGAAGCCTTTATCTCCAAACGTCCTATTTTATTTGCCCTTAATTCACCTTCTTCATTAGAGTGGCAGCACCCGTATCCACCAGCAGACCATAGCTATAGCGATACTCCTATCCTAAGATCC---------------------------------------TTGCCGACATGACACATAATTTCTTTTCAAGATAGAGCATCGCCCTCTATAGAACAACTAACTATATTTCACGATATTACTATAACTATTATTACATTAATCACCAGCATAGTTGCAATTAACATAGCCTTTCTATCATTTTACAAATTAACCGACCGATTTTTATTACAAGAGCAAACTATCGAAATTATTTGAACTGCTTGTCCAGTCTTTATTCTACTTATTATTGCTCTACCTTCCCTACAAACACTATATCTTCTTGATGATCCATTTACCCCAAATATCACAGTAAAAGCTGTTGGACATCAATGATATTGGTCGTACCAATACTCTGACTTCCCTGGGTTAGATTTTGATTCTTATATAACACCAACATCTAGGTTAACAAAC------------TCTCCCCGACTTCTGGAAACAGATAACGCTCTACCTTTACCAGTGCACTCACAAATCCGTATATTAACTACAGGAGCTGACGTAATTCACTCATGGGCCATACCCTCACTAGGCGTAAAAGCAGACGCAGTTCCTGGACGTCTAAACCAAATTATATTCTCAACTAAGCGCACTGGTATTTTTTATGGGCAATGTAGAGAAATTTGCGGCTCTAACCATAGATTTATACCTATTAAAATAGAAATTATTCCCATAAAAAATTTTTTAACTTGGGTGGTATCTATAGTA---ATGACAACAGCT---AACCACCCCTACCACTTAGTAGAAAAAAGTCCTTGACCTATCCTAGCTTCTCTAAGAGCTATATTTATTACTACGGGCCTAGTAAAATGGTTTCATCACTTTAACCCTTACTTAATTTTTATCGGTGTTTTAACAGTATTAACTACAAGAGCGCAGTGATGACGAGACGTGGCCCGGGAGGCTACTCTACAAGGATTACACACTATTAAAGTAGTGACAGGAATACGCCTAGGTATAATTTTCTTTATCGTCTCAGAAATTTTATTTTTTTTTTCTTTTTTCTGAGCCTTTTTTCACAGTAGCTTAGCACCATCAATAGAGCTCGGAGGGATCTGGCCGCCCACATACATTTACCCGCTAAACCCATTCCAAGTACCACTCCTTAACACTGCTATTCTTTTGGCTTCGGGTGTAACTGTTACTTGAGCCCACCATGCTGTACTAGAAAATCTACATGATAGTAGAATTCAAGGTCTAGCTATTACCGTGGTATTAGGAATTTACTTTACAGCTCTACAATATATAGAGTACATAGAAGCATCTTTCACATTAGCAGACTCTGTATACGGGTCTACTTTTTTTGTAGCTACTGGCTTTCACGGAATACACGTTATTATCGGCACATCATTCCTATTAGTATGTATATCGCGTCTACATATAGCTCATCTTACCAACTCTCATCACGTAGGTCTAGAGGCCGCAATCTGGTATTGACATTTTGTAGATGTGGTATGATTGTTTTTATATATCACCATCTACTGGTGAGGCTCA---ATGACAAAAACTATTATATCTAGTAACAGCCTAATAAAAACATTTTCGATAACTTTAGTTAAACTTCCTACTCCACTTAACATCTCAACCATATGAAACTTTGGGTCTCTGTTATCTTTATGCTTAATTATTCAAATTGTGTCAGGTCTACTATTATCTTCCTCTTATTCACCTGGAATTGAGACCTCTTTCCCACTTATAACTATAACAATAGAAACTATAGATAAATCATGACTTATCCGGTATATCCACGCGAATGGTGCCTCATTGTTTTTTGCCTGCCTTTATATTCACATCGGCCGTGGAATTTTTTACGGGTCAATGCTTTACAAACATGTGTGGTCAGTGGGGGTAACTATCTTAATTTTAGTAATAGCTACAGCTTTTCTAGGTTACGTATTACCTGTAAACCAAATATCCTTTTGAGGCGCTTCAGTAATCACTAATCTCTTTTCTCAAATCCCTTACCTAGGCCCAACAATTGTTGAGTATGTTTGGGGGGGCGTATCAGTACATACTATAACAATTATACGATTCTTTACCTTTCACTTTATTCTACCTTTTATCGTCTTAGCGATAGTAATTGTTCATATTACTTTCCTACACCAAACAGGCTCTAGAAACCCACTAGGCTTAACTTCAAACTCTATAAAAATCTCATTTAACTCATTTTTATCATTAAAAGATTTACTAGGTGTTTTACTTATCTCCACCTTATTCTTAACCTTAGTTCTAGGGCACCCCCTTCTTTTAGGAGATGATGAAAATTTTAATGCCGCTAACGCGGCAGTAACTCCCCAACACATCCAACCAGAATGGTACTTTTTATTTGCCTACGCTATTTTACGGTCAATCCCTAATAAACTAGGAGGAGTGATAGCGTTAGCTTTTTCTGTTCTTATTCTTTATACAATAACTTTAACCTTCAATTCCAAAATAAAAACAACAAGATTTTATCCTCTAAATACTATGCTGTTTTGATCGTTCGTAGTTACAGTTGCTCTACTTACATGAATTGGTATACGACCCGTGCAAGAACCTTATATTATAACAGGACAAATTCTTACTGTAATATACTTCTCTTTTTTTATAGTCAACCCGCTTATATTCAAGCTATGAGATAAACTTACTTAC---------TTGGAAATAGTTGCAATAGTGGTTGTTTATATTATTTTAATAGTTGCTGTATTAGTAGGAGTTGCTTTTATTACATTAATAGAGCAAAAAATTTTAGCTGGGTCTCAGATTCGAGTAGGTCCTAGGTATGTAGGGTATATAGGTCTCCTTCAGCCTTTTTCTGACGCGGTTAAGTTGTTGACTAAAGAAAGCGTAAATAGGTCTCCTATGAGTGTTAAGGCTTACTATTTTAGTCCTGTAGCAGGCTTAGTACTTAGGTTACTTTTATGAGTGGTTTATCCTTTTAATGAGGGTGGTCTTAATTTAACTTATGGTATTTTGTTTTTTATTTGCGTAAGAGGTCTAGGGGTGTATCCTATTTTAATTAGAGGGTGGTCTTCTAACTGTAAGTATTCTATGTTAGGTAGCTTACGGGCTGTCGCCCAAATAGTTTCGTATGAAGTAAGAATATCTATAATTTTATTAGGGTTAGTTTGATTGAGTGGATCTTTCGGATTTTTCAGTATTTTAGAGATGCAGTATTGATCTTACAATATAATTTTAGTTATACCTCTGGGTTACTTGTGATTAGTAACAAGATTAGCTGAGACTAACCGGAGGCCTTATGATTTTGCTGAGGGTGAATCAGAGTTGGTTTCGGGGTTTAACACTGAATACGGGTCCAGAGGTTTTACTTTAATTTTTATGGCTGAGTACAGCAGTATTTTGTTAATGAGTTTACTATTTTCAATTATGTTTTTGAGCAGG---GTATTTAATTCTGTAACTATTGTTAAAAGGCTATTAGTAGGGTTTATATTTGTTTGGGTACGAGCTTCTCTACCCCGGTATCGGTATGACAAGCTTATAAGAGTAGCTTGAAAATGTTTTTTGCCTGCTAGTCTTTTTATTTTTGTTTATTGTTTAAGGATAGGAAGAGTCTGTTTTATGTAT------------------------------------------ATTAGCTCTATTGTTATCACAATTTCTGCGAACTCTTGAATGGGCGCTTGACTGGGATTAGAAATTAATCTTTTATCTTTTATCCCATTAATCATCAGAAAAAAAAACAAATATTCTACAGAATCTGCTTTAAAATACTTTTTAATTCAAGCCTTAGCCTCAATTTTAATCATTTTTTCTGTCAACTTAGTTAGAATGCCTACTGCAGTTACACTAATATTAACAACAAGACTACTGCTAAAAAGAGGAGCTGCCCCATCTCATCAGTGAATACCAGCAGTAGTAGAAGGTCTATCTTGACCTTTATTTGCAATTTTGACTACACTACAAAAAATCGGACCGCTTATTTTAGTTTTTTTTTTA------CTTAAATACACTATTACACAAAAAATAGTAACTTTATACGCCACTTTATCCGCCTTAGTAGGCTCTGTTGGGGGGTTGATTCAAACTTCTTTACGCAAAATTTTTGCATATTCATCTATTACTCATTTAGCATGAATTTTAGGCACTCTACTTTGTTTATCTTGGGGGTGGTTGTTGTATTTTACTCTTTACTCTCTTGTTATAGTTTCTTTAATCTCAATCCTAAACCAAACTCAGCTATCAACACTAAACCAACTCACAACCTCAAATAAATCTTATACGCACCTGCTACTCTCAATAACTATATTATCATTTAGTGGCCTGCCTCCTTTCACGGGATTTCTACCAAAACTAATAGCAATCCAACTGTTGGTTTCTAGTCACCATTCAGCTATGCTACCCGCCCTGCTCATCGGCACATTTATTAGTTTGTTTTTCTATGTCCGCCTTGTTTTAACAAGACTTATGCTTGCCGCCTCGTCAGCCAACAACCACCATACCCCTATCAAGTCTAACTTCACTCTTGTGACTATTAACCTTATTGGTCTACTTGTACCACCTGCCTACATAGTATTTTTGATAGAAATGTTAATTATTACGCTGTACTTTGCTATCTCTATAGCTATCGCCGCTCTACTAGCCTCACTGGCCTGAGTAGCAGGTATAAACTCA---AAAAATCGAAACAAATTATCACCCTTTGAGTGCGGGTTTGATCCCTGTAAAAAAGCACGAGCACCATTTTCGTTTCGATTTTTCATAGTGACTATTTTATTTCTTGTATTTGACGTAGAAATCGCTCTTATCCTACCCTTAGGAATCTTAATTAAGTACTCAGACCCATTGATAATCATATACACTGCTTTAATCCTCACTCTAGTTATTACATTAGGGTTACTACACGAGTGGAACCAAGGTGCATTAAATTGACAG------ATGATAAATTATGTTATAAGAGGTATTTTATTAGGTTTTGTTGTCGGGGTATTCAGGTTTATTTTTAATTACGGGCATTTATTGAGTAGACTTTTAAGTTTAGAGCTACTTGGTTTAATAGTATATTGGTTGATAAGTTTAAGGGTTATGTGTAGAAAGGTTGAT---TTTTTTATACTATTTTACTTGGTTATAGTTGTTTGTGAGAGAGTCTTAGGTTTGTCCTTACTTATTAACAGAGTTTATAGATACGGATCTGATTATATGAAAACATATAGTATGCTAAGGTGG---------------------------------------------------------------------------------------------------ATGTGTAGTAGAGATAGATCGGTCTGGAAAAGGTGCGGAGCAGGTGAAATAGATTATGTTGGGTGGTCACTTAGCATTTTAAGGCTGTGGGTTATTATACTAGCTACTATAGGGAGA------------------GTTAGAATTAAAAAAGGTAATTGACTAAGGAGTGGGTTTGTAGGCTTAAACATAGGGCTAGTAAGAGTTTTATTATTAAGTTTTTATGTATCAGATTTTATGTTTTTTTACGTGGGGTTTGAGAGATGTCTTATCCCTATTTTTTTTTTAATTTTGGGTTGAGGATACCAGCCTGAGCGTGCTCAGGCTGGTATTTATATATTTTTGTATACTTTGTTTGGGTCTTTACCTTTATTTTTTCTAATCATTAAGGGTATGAACGGA---GGTTTTAGTTATATACACAAT---GAGAGGTCAACATATATGAGTGGTTTTTTTTATATTTTTATACTAGGTGCTTTTTTAATTAAATTTCCACTCTATTCAGTGCACTTATGGTTGTTAAAGGCTCATGTGGAGGCTCCTGTAGCAGGGTCTATAATTTTGGCAGGGGTTTTATTAAAGTTAGGGGGCTATGGCATTATCCGATTTTTACCTATATGAGGCCAA---AAATTAAATAATTTAAGAGAGTTTATTATCTGCGTTAGAGTTTGGGGAGGCGTAATTATAAGATTAAGATGTTTACGCCAAATAGATATAAAGCTACTAATCGCGAGGTCCTCTGTAGTTCACATGAGTATGTGTATTAGAGGGTTGTTAATTTTAAGTGAGTGAGGGTTAAAGGGTACTATGGCTGTTATACTAGCTCATGGTCTTTGTTCATCCGGTTTATTTTATTTAGCGAATGTGTCATACGAGCGTAGATATAGTCGTAGATTAGTGGTTAATAAGGGGTTACTAAGACTTATACCTAGTATAAGTTTATGGTGATTTCTATTGTTAAGGGCTAATATATCAGCTCCGCCTACATTAAATTTACTAGGTGAAATTTTTTTACTTTCTGTTTTGGTTAGGTGGAGAAATTACATTATTATTGTGTTAGCCATATTGTCTTTTTTCAGGGCTGGGTATAGAATTTATTTATTTTCTTTAAGACAACACGGGGTATATCTATCTAGAAAAAGTGGCTATCATAGCGGTAAATTAGTAGAATATATAGTAGTCAGGTGTCACTGGATACCGTTAAATATAGTGAGATTGTGTTTATTTTGAGTAATT---------------------ATTTATAGGGTTTGTAGTGTGTGCTTAATTATAATAGGTTCGTTAATGTTTATTTTAGGTTTAATAAGAATCGGGTTCAGATATAACATAATTATTGAGTGGGAGGTATGAGAATTTAATTCTTCTTTAGTTAGAATGAGGCTTGTATTTGATTATATGAGATTAGTATTTCTAGGTAGTGTCTGCGTCATCTCGGGTTGTATTATAAAGTATTCTAGTTACTACATAGAGGGGGAGGTGAATTACTTACGGTTTGTGTACATTGTGATAATATTCGTAGTATCTATATGATTAATGATTATTAGACCTAATATAATCAGGTTATTATTAGGTTGAGATGGCTTAGGTTTGACGTCTTATGCTTTAGTTATCTTCTATCAAAACGAGCTTTCTGGTAATGCAGGTATACTAACAGTGATGAGAAACCGAGTTGGCGATGTTGCTATTTTGGTTAGAATTAGTTTAATGTTTGGCAGGGGTTGTTGAGACTATTTTTCACTA------TCTAATAGAAGAGCTTTAGTTACTGGCATAGTAGTGTTAGCTAGTTTTACTAAAAGAGCCCAAGTGCCTTTTTCAGCTTGACTGCCTGCTGCAATGGCAGCTCCTACTCCGGTTAGGTCATTGGTTCACTCTTCTACTCTTGTGACAGCAGGAGTATATCTATTAATTCGCTTTAGGAGTGTAATTAACAGTAGAGATATAAGATACTACATGCTGATTGTGTCAATTGTCACTATAGTAATAGCGGGTTTAGGTGCCATAGTAGAGGCAGACATAAAGAAATTAGTAGCTCTCTCTACTCTAAGGCAGCTAGGGGTCATGGTAATAATTTTGAGTGTTGGATTAAAAGAACTAGCTTTTTTTCATTTAATTACACATGCTATGTTTAAGTCTACTTTATTTATGTGCACTGGGTTTATGATTCATACCGTTAATGGTCAGCAGGACGGGCGAGTGATAAGTGGCTTTAGTGTTAGTAGGCCTTGCCTAGGGGCAGTGTTGGTCAGGACTAATTTAGCTTTATGTGGATTCCCTTTTTTAGCGGGATTTTATTCTAAAGATGCTATTTTAGAATGTATAGTAATAAATAGTATAAACTATGCTATTATTTTTGGTGTAGTTATTGGGACTGCTCTAACGGTTGGCTACAGGTTCCGGTTTGTATACATTACTAGAAGACAA---AGTAGAATAAGCAATATTAGCGGGGCTAGGGATATTAGTAGTTTAGTTTTAAGCAGTATAGTTGTTTTGTTTTTAGCTAGGTTAGGTATAGGCTTTTTTATATACTGAGTATTTGTACCTACAAGCTTACCTTGTTTT---TTAAAAATAGAGCAAAAATTTTTTGTTGCTACAGTTAGTGTTTTAACAGGGTTAATTATAGTCTGGTATTTAAAAAAAAGCATTCAGATAAGAAATAAGTACATAAAGGTAGCAGAAATAGGGTTGTCTAAAATATGATTTATACCTTTTTTAAGGTGCAACAGTCCTTTTTTT---TTCTTGGGGGTTGGGGACACTAGTATAAAAGTAATTGACTTGGGTTGGTTTGAGTATTATGGGGGTATAGGCGGCGGTAGCTTTGTTGTTAAGGCAGGTAAAGTTATTCAAAGTAGCCAAATAATTCTTATAGTAAGGTGGTTTAGAGTCAGAGTTTTG---GTTGGGGGCCTGGTGTATATTAGGTGAAGG---------------------------ATTTTATCAGTACTATCTATTATTTGTTCACTTCTTTTCCTATTTTCATCCGCACCTTTAATTATGGCTTTTACACTAGTTACACAAACAATTCTAGTATCAGTGGTAACTTTCTTGATTATGCCAACTTCTTGGTTTTCTTTCATCTTGTTTATAATTTTTATTAGAGCAATAATAGTCATTTTTGTTTATGTATCTTCTCTAGCCCATAATGAATTTTTA------------AGACCACGATGAACCTCTTACTCTGCTTTCCTTATACTAACTATAACTATCCTATTGGTGGCACTCTCACAAAATATGTACTCCCATCAATCC---------------CACAACTACGTATCAATATCAGACTTGTCCTTAGGCTCTATATCTACATATAAGCTATACGCCCCCTACTTGTCAACCATCTCTATTTTTATAATTATTTATCTGCTAGTAGCATTAATTGCAGTTGCAAAAAATTCTTCTTACAATAAAGGACCACTACGATTTACTGCTAAACCA
Garjajewia_cabanisii       ATGATAACCAATCTATTTTCTATTTTTGACCCCTCTACTACAAATATTCTCTTTTCTAATTGGGTGGCTATACTTATACCTATTTTATTAAGTCCCGTATTAATCTGAACAAGCCCTAGCCGGTCTAGCTTTTTATCTTCTATTTTTACTAACTATATCTTTAAAGAGTTTAAACCTCTAATTAAAAAATCTTCCTATTTCTTAATTTTTCCTGTAGCACTATTTACTTTTATCGCCTATAATAATCTATTTGGCCTAGCCCCATATATTTTTACAGCCCCTAGACAATTAGTTTTTACTATCACCCTCAGCCTGCCTATTTGAACAACTTTAATACTGTACGGCTGGTTAAATAACACCTCTAATCTATTAACTCATTTAATTCCCCAAAGAACACCTGTATTTTTAATACCTTTTATAGTCTTAGTTGAAACAATTAGAAATATAATTCGACCTTTGACTTTAGCTGTACGACTAACAGCAAATATAGTAGCAGGTCATCTTCTTATTGTTCTCTTAAACTCCGCTGAT---TTGTCATCTATTTTATTAACCCCTCTTATTTTTTCAGCCAAACAAATACTTCTTTTATTAGAGCTAGCTGTTGCCTTCATTCAAGCTTATGTATTTAGTGTCTTAGTTACTTTATACGCAGCCGAATTCACTAATGTGCCTCAAATAGCCCCTATTATATGACTACCCTTATTTATCCTAATTATCCTACTTGTACTTCTAAGAAAATTCTCTATTTATTTTCTTAGAAATAAAACCTTAATTAAAGGCCACTCTGGTAAAATCACTTTTAGTGCG---AAC---------------TTACTATGA---------ATTATCAACCATTGACTATTTTCTACTAATCATAAAGACATTGGCACCTTATATTTTATTTTAGGGGCTTGGGCTAGAATAGTCGGCACCTCTATAAGAGTAATTATCCGGTCTGAGCTAAGAGCCCCTGGTAACTTAATCGGTGATGACCAGCTATACAATGTTATAGTAACAGCCCACGCTTTTGTTATAATTTTCTTTATAGTTATACCTATTATGATCGGGGGTTTCGGAAATTGGCTAGTCCCTTTAATACTAGGTAGACCGGATATAGCTTTTCCACGTATAAACAATATGAGATTCTGACTGCTACCCCCTTCACTTACACTTCTTATCGCCAGGGGTCTTGTAGAAAGAGGAGTGGGCACAGGTTGGACTGTTTACCCCCCTTTAGCAGGGGTAATGGCGCACAGAGGTAGAGCTGTTGACCTAGCTATTTTTTCTCTCCATTTAGCGGGAGCCTCCTCTATTTTAGGTGCTGTAAATTTTATCTCCACAATTATTAATATACGCGCCCTTGGTATAACAATAGACCAAATACCTTTATTTGTTTGGTCTATCTTCATCACAACAATTTTGTTACTTTTATCCCTACCTGTTTTAGCTGGAGCTATCACCATGTTGTTAACAGACCGAAATCTAAACACCTCCTTTTTTGACCCTAGGGGGGGGGGAGACCCAATTCTCTACCAACACTTATTCTGGTTCTTTGGCCACCCAGAAGTCTATATTCTTATCCTACCTGCTTTTGGCATAATTTCCCATATTGTCAGACAAGAGTCAGGTAAAAAAGAAACATTTGGGTCGCTAGGTATAATTTATGCTATGCTAGCTATTGGATTTCTTGGCTTTATTGTATGGGCACACCATATATTTACAGTCGGGATAGACGTAGATACTCGGGCCTATTTTACTTCGGCCACAATAATTATTGCAGTGCCCACTGGGATTAAGGTCTTTAGTTGGCTAGGTACTTTACAAGGGGGTAAAATTAATTTTACCCCTCCTTTAATCTGAAGACTAGGCTTTATTTTCCTATTTTCTATTGGTGGTTTAACCGGCGTAATACTAGCCAACTCATCAATCGATATTGTTTTACACGACACATACTATGTTGTAGCTCATTTCCATTATGTACTATCTATAGGTGCGGTATTTGGAATTTTTGCTGGATTTACCTACTGATTTCCATTATTCACAGGTCTAACGGCCAACCCCATGCTGGCAAAAATTCATTTTTATGTTATATTCATCGGTGTTAATTTAACATTTTTTCCTCAGCACTTCCTAGGTCTAACCGGTATACCTCGACGGTACTCTGATTACCCTGACTTCTTTACAGCCTGAAACATCGTCTCTTCTATAGGGTCCTACATCTCAGTTTTAGCGACAATGGTATTTATTACTATAATTATAGAAGCTTTTATAGCTAAACGGCCTGCTTTATTTTCTTTAAGCCTGTCATCTGCTCTAGAGTGACAGCACCCTTACCCCCCTGCTGACCATAGTTATACTGACACACCTGTATTAACTTCA---------------------------------------TTGCCGACTTGACATATACTATCCTTACAGGACAGAGCTTCTCCCTCAATGGAACAACTAACTATATTCCATGACTTTACTATAGCTATTCTGACTTTAGTCACAGCTATAGTCATACTAAATATAATTTTTATTTCGTCCTACAGCCTTACAGACCGCTTCTTAATACAGCACCAAACCGTAGAAATTATCTGAACGGCCTGCCCGGTAGCTATTCTTGTCCTTATCGCTTTACCGTCTCTACAGACTCTTTATATTCTTGACGACCCATTTTCTCCAAGTGTTACAGTAAAAGCAATCGGGCACCAATGATATTGGTCATACGAATACTCAGATTTTTCTAGCGTAGAGTTTGACTCTTATATAGTACCCACCTCAGACTTAACACTA---------TACCGAGCCCGCCTATTAGAAGTGGACAATAGTGTTGCCCTACCGGTTAACACCCAAATTCGCTTAATCACAACTGGGGCTGATGTTATCCATGCCTGATCTATACCAGCCTTAGGCTTAAAAGCAGACGCGGTTCCAGGCCGTTTGAACCAATTAATATTCTCAATAAAACGCCCAGGTATTTTTTATGGCCAATGTAGGGAAATCTGCGGCTCAAACCACAGATTTATACCCATTAAAGTCGAAGCTCTCCCCATAAAAAACTTTTTAACTTGAATTATTTCTTTCAAC---ATGACAGCCTCA---AACCACCCTTATCACCTAGTTGAAAAAAGACCTTGGCCTATTACTGCTTCTTTTGGTGCTATACTACTGACCACCGGGCTAGTAAAATGGTTCCACCATTTTACTCCAACCCTCCTTTTAACCGCCATACTAGCCCTAACTCTTGTCAGAGCCCAGTGATGACGAGATGTTTCCCGAGAAGGTACACTTCAAGGTCTGCACACTTTAAAAGTCTCTACTGGCTTACGCGTAGGTATATTACTATTTATTGTTTCAGAAATTCTTTTTTTCTTTTCTTTTTTTTGGGCTTTTTTTCACAGAAGGTTAAACCCAACAATAGAGCTTGGCGCTATTTGGCCACCTACCTATATTTGACCCTTTAACCCGTTTCAAATTCCTCTTTTAAACACAGCTATTCTTTTAGGCTCTGGTGTGACTGTAACTTGAGCGCACCACGCTGTTACAGAAACCCTCCATACAGCAGCCATTAATGGCTTAGCTTTAACAGTTATACTAGGCCTGTACTTCTCTGCTCTACAGGCTATAGAGTATCTTGAGGCTCCTTTTACGATAGCGGATTCTATTTATGGGGCTACTTTCTTTGTGGCAACTGGGTTTCACGGCCTCCATGTAATTATCGGCGCTACTTTTTTAGCTATCTGTCTGCTACGCCTGCATAAAGCTCATTTTTCAAAAACACACCATATGGGCTTAGAGGCCGCTATCTGGTACTGACACTTTGTCGACGTAGTCTGGCTATTCTTATATATCTCCATTTATTGGTGGGGCTCC---ATGACAAAATCTATCACCAACGCAAATAGCCTAAGTAAGATTTTTACAAAGACTTTTATTAGCCTCCCAGCACCTACAAACATCTCCACTATGTGAAATTTTGGCTCTCTGCTTTCACTTTGTCTAGTTGTACAAATTGTTTCAGGTCTATTTTTAGCCTCAACATACTCAGCAAACTTAGAGACCTCTTTTACCCTAGTTACTCAAATTATAGAAACAAGAGATAAAGGATGATTAATCCGGAGGGTTCATGCTAATGGGGCCTCTTTATTTTTTGCGTGCTTATATATTCACGTTGGGCGCGGAATATACTACAGTTCGTTCCTACTAACACATGTTTGGTCAGCCGGAACAACTATACTTTTAATAATTATAGCTACTGCCTTTATAGGATATGTATTACCCGCGAACCAAATATCTTACTGAGGCGCCTCAGTAATCACAAACTTATTCTCAGAAGTCCCTTATCTCGGCCCAACAATTGTCCAATTTATTTGGGGAGGTGGCTCAGTGGATACACCCACCCTTATACGATTTTTTACTTTCCATTTTTTTCTCCCTTTTATTGTTCTAGCTCTAGTTATAATCCATATTACATTTCTTCACCAAACGGGCTCTAATAACCCTTTAGGACTTTCTTCCACAACTAGCAAGATTAAATTTAACTCATTCTTATCCTTTAAAGACTTATTTGGAGTCGCTCTAACAACTCTCCTATTTTTACTCGTAAACTTTTACTGGCCTTTACTGCTGTCAGACCACGAAAACTTTAACCCAGCTGATCCATCAGTGACCCCTAACCATATCCAACCAGAGTGATATTTTCTGTTTGCCTACGCAATTTTACGCTCTATCCCAAATAAGCTGGGGGGGGTTATCGCCCTACTTTTATCAGTATCAGTACTTTTTGCCTTACCGTTCACCTACTTAGCTAAAATAAAAAGAACTTATTTCTACCCCCTTAACGCTCTGCTATTCTGGGCCTTTATCATCACAGTAGCCTTACTAACTTGAATTGGGGCCCGCCCGGTTGAAGAACCCTATATCTTTACAGGACAAATCCTAACCCTACTTTACTTTAGTTACTTTATCCTGGCACCCTTATTAACAAAATTATGAGACACTCTTACTTCT---------TTGGAGATAGGTGTGATATTAGTAAGGTACTTAATTTTGTTAGTTATAGTTTTAATTAGAGTAGCTTTTGTTACTTTAGTGGAACAAAAGATTTTAGCAAGCACACAAATTCGAGTTGGGCCCAACTATACAGGCTTGTGGGGTTTATTTCAGCCTTTTGCAGATGCTGTAAAGTTATTAAGAAAAGAAGGGAGAAGTACTCGATTTACTAATGTAAAGATTTATTATTTGTCACCGGTAGTTAGGTTAAGACTAGGATTGGTATTATGAGTTGGGTACCTATTTGAAAAAGGGGGTGTTGACTTAATGTACACTGTGTTAGGGTTTATGTGTTTAAGGGGTTTGATGGTTTACCCTATTTTAACTAGTGGCTGATCGTCTAATTGTAAATACTCAATATTAGGTAGATTACGGGCTGTAGCTCAAATAGTCTCTTATGAGGTAAGTATAGCTATAGTATTGTTAAGTTTAGTTTGGTTAAGTTGATCTTTTAGATTTTATGACTTGATTGAGGACCAATATTTACTATGAAATATTTTTCTGTATTTGCCATTAGGGTGAGTGTGGTTTGTTTCAAGACTGGCTGAAACAAACCGCACTCCGTATGATTTTGCAGAAGGGGAGTCTGAGCTAGTCTCGGGGTTTAATACCGAGTACGGGTCTGGAGGGTTTGTACTAATTTTTATGAGGGAGTATAGTAGAATGTTGTTTATGGGGTTTTTATTTAGAGTTTTGTTTTTGAGAAGG---TCTGTTAGAGTGTGGGTCTTATTTAAGAGAATAGCGGTAGTTTTTAGTTTTGTTTGGGTACGCAGCACTTTACCTCGATATCGGTACGATAAGCTAATAGGGTTAGCTTGAAAAAGATTTTTACCTGTGACACTGCTAATATTTAGGTACTACTTAAGAATAAGAGAGAGCAGGTTATTTTATTTGTTAGCCCACCCTACCACCGCCTTATTCTATACTGCCTTGTTTACCTCTGTTGCTATTACAACTTCAACCAACTCATGATTTATTGCCTGAGTCGGCTTAGAGATTAACCTACTGTCATTTATCCCTTTAGTACTAAGTAAAAAAAATAAATACTCTGTAGAGTCAGCCTTAAAGTATTTTCTAACCCAGAGACTAGCCTCAATTTTTATTATTTGGGCCTCAGCTATGGGGCCCCGTTATGACCTATCACTTTTAATTATAATAATG---CTTCTTTGAAAAAGGGGGGTTGCACCTTCACACCAATGGGTACCTGCTGTCGTAGAGGGTTTATCTTGAACACTTTTTACCACCCTTATAACACTACAAAAAATCAATCCCTTAATCTTAACTTTTTTTTTG------TTCAAATCAGACCTTATTTATATCTTTATTATTCTATATATTATAACTTCATGCTTAGTCGGAGCTTTAGGCGGTCTAAGTCAGACTTCCTTACGAAAAATTATTGTGTACTCCTCTATCGCACACTTAGCTTGGATATTGGCGACATTAACTACAAGGTCATCCTTATGGCTAAGATACTTTATTATCTATGCTTTTGTACTAAGGTCTCTAACATTTTTACTAAGTTATACCCAAATAAGCACTTTAAACCATGTAGCTAACATAAATAAATCTTATCTGTCCTTTATTATCTCAATTTCTGTTCTTTCTTTAGGTGGCCTGCCTCCATTTACAGGCTTTCTAGGTAAACTTCTAGCGGTTCAACAGCTAGTACTTACACCAGAGAGCTTCCTACTGGTCCCTTTATTAGCTAGAGCTTACCTCAGTCTTTTTTTTTACGCCCGAGTTCTATTAGCCAGACTATTACTATTATCCTCCTCCTCAAGCACACTGAATAAGACTAAAAAGACTAACTCTACTCTATTAACTATTAACTTAATTGGGTTGTTATTACCTGCCATAAGCATAATTCTTTTA------ATGCCGGTTATCTCAATAATACTATCACTCTCACTACTTATTTCTATTTTACTAGCCAGACTAGCTTTAGTAGCGGGTAAAAAATCAATAGTTGACCGAGAAAAACTTACCTCGTTTGAGTGTGGCTTTGATTCGAATAAAAAGGCTCGAGCGCCTTTTTCTCTACGATTTTTTATAGTCACTATTTTATTTTTAATTTTTGATGTTGAGATTACTCTTCTGCTACCTCTTGGATTTTTAAGCCCTTACTCTGACCCCCTAATAATCACACTAACAGCTAGACTCTTAGCTTTCATCTTAATTTTAGGTCTTGTTCATGAGTGAACCCAAGGCGCTCTTGCTTGAGTTCAC---ATGATATTTTATAGTGAGGGTATAATTAGATTAGGATTAATTGTAGGGAGTCTGAGATTTGTTTTAAATTATGGGCACTTACTAAATAGCCTATTAAGGCTAGAGTTTTTATCGCTGGTAATTTACTGGTGGCTTAGAGTAAGAATAACGTACGCAGGAAAAGATTTTTTTTTTTCTCTTTTTTATTTAGTGATAGTGGCTTGTGAGGGAGTTTTAGGTCTCTCTCTTCTTATTAGTAGAGTGTACAGGCACGGAGTAGACTATATAAAGAGATATAGTAGATTAAGGTGTGTGTTAAGAGGGCTGGTAGGAATTTTTAGTATGGTAGTGGTTAGAGGCGTCTGGGGGGAAAGGTTATTTTTAGTTGTGTTGATAAGTGGGTTAATGGTAATAAGCAGAAGGGATAGACTTGTCTGAAAGGCGGGTCTATCCGGGGAATTAGATTATGTTAGCTGAAGTCTTAGGCTACTAAGGTTTTGGGTAGTTTTTCTTGCTATTTTAGGCAGA------------------AAAGCAGTTAAAAAGGTCAGTAGGTTGCGAGGGGTTTTTGTTGGGTTGTCTATAAGGTTGTTAGGTTTGTTTTTAGCGAGATTTTATGTGTCAGATTTTATATTTTTTTATTTAGGGTTTGAAAGCTGTTTGATTCCTATTTTTTTTTTGGTTCTGGGTTGAGGGTACCAACCCGAACGGTCTGGAGCTGGGGTTTATATGCTGTTCTACACTTTACTGGGATCACTACCTCTTTTTTTTTTAATCTTGAGGTTTTATAGTAAA---AATGGGGGCTATATAGCT------GTAGTAAGCGAGTTTAGTGAAAGGGTTTTTTTTATTTTTTTAGTGGGCGCATTTTTAGTAAAATTTCCTATATATTCAGTACACTTATGATTATTAAAGGCGCACGTAGAAGCTCCTGTAGCAGGCTCTATAATTTTAGCCGGGGTAATGTTGAAATTAGGGGGTTATGGCTTAATCCGATTTTTACCTGTGTGCCCAGTT---AAGCCTGTGTTACTAGCAGAAATTATTATATCCTTAAGAATGTGGGGTGCTGTATTACTAAGGTTAAGTTGTCTGCGCCAGATAGATATAAAATTATTGATTGCTAGTTCATCAGTTGTTCATATAGGGCTATGTATTGTAGGTTTATTAGCCCTGAGAGATTGGGGGTTTAAGGGGGCCTTAGTGGTTATAATCGGGCACGGGCTTTGTTCATCTGGTCTTTTTTATTTAGCTAATGTGGTGTACGAGCGTAGTCATAGCCGAAGTATGGCAGTTAGAAAGGGGTTTCTAGCTTTGATACCCAGGATGTGTTTATGGTGATTTATATTATTAAGGGTAAATATAGCTGCGCCCCCTAGGCTGAATTTATTAGGAGAGATTTTTTTGATTAGGACCTTAATGAGATGAAGAAGCTATATGTTGGGCGTAGTGGGGCTTATGTCTTTTTTTAGGGCAGGCTATAGTTTGTACCTTTTTTCTTTAAGGCAGCATGGGGTTTACTTAAATAGAAAGAGGGGGTTTCACAGGGGTAGTGTGCTAGAGTATCTGATTTGCGCTAGGCACTGGGTCCCGGTAAATGTAATTATTTTATGTGTAGTTTGGCTAGTA---GTGAGAATTGGGTTTAAAGTTTTTAGAGTCATAAGTTCTGGCCTGCTTATGGTAAGTAGGGTAATATTTTTTAGGGGTCTGTGTAGAGTGTTGTATAACTATAGTTTAATTATTGAGTGAGAGATTTTAAGGTTAAGCTCGTCTATAGTAAGTATAAGGTTAGTATTTGATTGAATAAGGCTAATTTTTTTAGGTAGAGTTTGTTTAATTTCAGGTGTTATTATAAAATACTCTGAGTACTATATAGATGGTGAAGTGAACTTTGTGCGGTTTAGGTTTATTCTTAGTATATTTGTAGGCTCTATATGGCTTTTAATTATTAGCCCTAATATAATTAGACTGCTATTGGGTTGGGACGGCTTAGGCCTGACCTCATATGCTTTAGTTATCTATTACCAAAATGAGTTGTCTTGTAACGCAGGTATACTAACTGTTTTAAGAAATCGAGTGGGTGATGTTGCAATTCTTTTAAGAATTGCGTTGTTGTTTAGAGAGGGCGGGCCTGATTTTTACGGTGTATTTTATATTATAGACAGGGGTCTAGTA---TTTTTAGTAATTTTAGCTGGGTTTACAAAGAGAGCCCAAATGCCTTTTTCTGCGTGGCTACCCGCGGCTATAGCTGCCCCTACACCAGTTAGGGCCCTCGTTCACTCTTCTACACTTGTGACTGCTGGGGTTTATTTGTTAATTCGGTTTAACGATATTGTCCAAAAAAGAGATTTAAGGTTGGTTCTTTTAAGAGTATCAACTATGACTATATTTATAGCGGGTCTAGGGGCAGTATTTGAGAGAGATATAAAAAAGGTAGTAGCTTTATCTACTCTTAGGCAGCTGGGGCTTATAATTATAATTTTAAGGGTTGGTATAAAGGAACTAGCTTTTTTCCATTTAATTGCGCATGCAATATTTAAGTCTAGTTTATTTATATGTGTTGGGTTTATAATTCATGGTTCTGGTGGCGCCCAGGATAGGCGCCAAATAAGTAGATTTAGATTAAGTAGGCCTATGCTAGGAGTTATACTAGGCACAACAAATTTAGCCTTATGCGGGTTTCCATTTCTAGCTGGGTTTTACTCAAAAGATGCTGCGTTAGAATATATACATTTAAGGTCCATAAATTTAAGATTTACGGGTCTAATTATAGCAGGCACTGGTTTAACTGTAGCTTATAGCTTCCGAGTGTTATATTTAAGTGCCTCCGGTACTAATGTTATGAGGAGTATTAGCGGGATAAGGGACTTTGATTTTACTGTTGTAAAATCAGTAGCAATCTTATTTTTAGCTAGTTTGTTTAGAGGATTTTTAATATATTGGGTAGTTTTACCTCTTGAGGTAGCGAGTTTC---TTAAGTGGGCCCCAAAAGTACTCTATCGCGCTAGTAAGGCTTATAGGCGGAGCCGGCTTGTATAGAGTTATACAGTTAAAGAGCATAGGAGGCTCTAAAGGGTTTAAGATGCTTGAAGTAGCTGTAAGTACTATATGATTTTTAGGGCAGCTTAGGACTAAGCTTCTTGTACGGAGCTCGGTAGTAACAGGGCTAGTCAGAGTTAAACTAATAGATACAGGGTGGTTTGAGTACTACGGGGGTCAAGGAGGTCGGTCTATTTTGTTAAAGTCAAGAGAGACATTACAGCAGGCTCAGGGCAGGCCTATAGTTAAAAGTTTTATAATTACTGTTTTT---TTAAGATTAATGGTTTTAGTACTGATAGCT------------------------ATGACCCTATTTATCTTCTCCACAACCATTTCTATTTTTTTTTTGTTTTCTAAAACCCCATTAATAATAGCCTTACTCATTGTCACCCAAACAGTAGTAGTAACCTTATCTATTTATATCTTTCTTTCCACTTCTTGGTTGTCTTTTATCCTATTCATAATCCTTGTCAGAGCTATAATAGTTATTTTTGTTTACGTCTCCTCTTTAGCCTCTAATGATTTTCTT---------GCTCTACCTAACGCTATAGGTGTAACTTATGCATCCTTCTTATTACTACTTATATTAAGGGCTTACTTAATACTAACTAAGCAAGATAGTCACGCT---------------AACTCCCAGTCAAATTTATCTGATATAGACCTAGGCCCTATAATCTCGTATAAGCTCTACGCTCCAAATACTAGGCCCCTTACGATATTCCTAATTATTTATCTACTAGTAGCTTTAATTGTAGTTGCTAAAATTTCTATAACCTCTAAAGGGGCCCTACGAGCCCTAAAATCC---
Gmelinoides_fasciatus      ATGATAACTAACCTTTTTTCAGTATTTGACCCCTCAACACCTTATTTGTTATCGTGCAACTGAGTCTCTATTATTGTTTCTTTCTCCTTTTTACCTTTATTGCTGTGGGTGTCACCTTGTCGTGTGAATAAGGGATTTTTAGACTTATACACTTACCTTATTAGAGAATTCAAGCCCTTAGTCAATAAGTTAGTCTATACTCTTATCTTACCTACCACTTTTTTTATAATTATTATAGTAGGCAACACCGTTGGCCTACTTCCTTATGTTTTTACCTACACAAGACAATTGTCAATAGCGGCTTCATTAGCCCTGCCCGTCTGAGTGTCAATAATAATATATGGGTGAATTAATAACACATCCAACCTCCTGGCTCATTTAATTCCGCTAGGTACTCCTTCTATCCTAACCCCTTTTATAGTTTTAATCGAAACAATTAGTAACCTAATCCGGCCTTTAACACTGACTGTGCGACTAACAGCTAATATAGTAGCGGGTCACTTACTAATTGTTCTACTTAGCTCAGCTAAC---CCGGCCCCAATACCTCTAACGCCAATTATTTTCGTCTCTAACTTCACTTTACTAGTTTTAGAGTTAGCTGTAGCTTTTATCCAAGCGTACGTATTTAGAGTGCTAATCACACTCTATATATCAGAATTTAGAAACATCCCGCAAATAGCCCCTTCACTCTGACTACCTATCTTCACTTTAATTATCTTTATTGTCATCTGAGGGCAAGCCGCTATCTATTTTTATAAAACCCAC---------------------TCTAAAACAAATAGAGAACCTTTAAACTTTCATTTAACTACCTGACTATGA---------------ATACGGTGATTGTCTTCAACTAACCATAAAGACATTGGAACTCTTTATTTTATTCTAGGAGCCTGAGCTAGCGTAGCTGGGACTTCTTTAAGAGTTATTATCCGGTCTGAATTGAGGTCCCCAGGTAATCTAATGGGGGATGACCAGCTCTATAATGTTATAGTCACAGCACACGCTTTTATTATGATTTTCTTCATAGTGATACCAATCATAATTGGGGGTTTTGGTAATTGATTAACCCCTTTAATACTCGGAGCTCCTGATATAGCCTTTCCGCGAATAAACAATATAAGATTTTGACTACTGCCCCCCTCACTAGCTCTTCTTGTCTTAAGAGGTGTAGTTGAAAGAGGAGTTGGAACAGGTTGGACTGTGTACCCCCCTCTGGCTAGAAATGTAGCTCATAGGGGGCCAGCAGTTGATTTAGCTATTTTTTCGTTGCATCTAGCTGGAGCCTCTTCTATTTTGGGTGCAATTAATTTTATCTCCACTATCTTTAATATACAAAGCCCCGGTATAAATATAGAACAAATGCCTTTATTTGTGTGGTCTATTTTAGTCACAACAATCCTACTTTTACTTTCTTTACCCGTTCTAGCAGGAGCCTTAACCATGCTTCTCACAGACCGAAACACCAACACATCATTTTTTGACCCTAGCGGGGGAGGAGACCCTATTCTTTACCAACATTTATTCTGATTCTTTGGTCACCCCGAAGTGTACATCCTCATTATTCCTGCCTTTGGGATAATCTCCCATATTGTCGCCCAAGAGTCAGGTAAAAAAGAAACCTTCGGTGTTCTAGGAATAGTATATGCTATGCTAGCTATCGGGTTGCTGGGCTTTATCGTATGAGCCCACCATATATTCACTGTAGGTATAGACGTAGACACCCGAGCCTACTTCACATCCGCCACTATAATCATTGCTGTCCCAACTGGGATCAAAATTTTTAGTTGGCTAGGGACCCTCCAAGGAGGAAAACTATACTTTTCTACGGCATTAATTTGGTCTATGGGGTTTATTTTTTTATTCACTGTTGGGGGTCTAACAGGGGTTGTGTTGGCTAACTCTTCATTAGATATTGTTCTTCACGATACCTACTATGTGGTTGCTCATTTCCACTATGTTCTATCAATAGGCGCAGTTTTTGGTATCTTTGCGGGGTTCCTGCATTGATTTCCTCTATTTACGGGTTTACATTATAACATTGCTTTATCAAAAACCCATTTTTATCTAATATTTACTGGGGTGAACTTAACTTTTTTTCCCCAACATTTTATAGGTCTAACCGGGATACCCCGTCGGTACTCAGATTATACAGACGCTTTCAGAGCTTGAAACTCAGTGTCCTCTATTGGCTCTTATATCTCCGTACTCGCAATAGTTACATTCGTACTTATAATTACAGAAGCTTACTTAGCCAAGCGCCTTATTCTGTTTACGATAAATTTATCAACTCCTTTAGAGTGACAACAATACTACCCCCCAGCAGATCATAGCTACCAAGAGACGCCTATCCATAGCTACCGTTCTAACTATAAGCAGCTGTACACAAAAAATTACCATTTGCCTACTTGACATATAGTGTCTTTCCAAGATAGGGCCTCACCGTCTATAGAGCAGCTAATCTCATTTCATGACTCTACCATATCTATCCTTATTACTGTTATTTTAACTGTGTTAATAACTATAATTTTTATCTCTAGTTGCAAATTAACAGACCGGTTCTTACTGCAACAACAAAATATTGAGCTCATTTGGACAGTGGCCCCGGTACTCGTTATTGTTTTTATCGCTATACCTTCGGTCCAAGTTCTTTATTTACTAGATGACCCGTCTTCACCAAACCTCACTATTAAGACTATCGGGCATCAGTGATACTGGTCCTATCAGTACTCAGACTTTCCTGCGATCCAATTTGACTCTTATATAACTCCTTCTACCCCGTTAACACAGGCTACATTAGCTAGTGCTCGTTTGTTAGAGGCTGATAATAGAATTTCACTACCCACTTTAACACAAATCCGATTAGTAGCCACAGGAGCTGATGTAATTCATGCTTGAAGTATGCCAGCCTTCGGCTTAAAAGCTGACGCCATTCCGGGGCGACTAAACCAACTAATATTCTCTATCACACGGCCTGGTATTTTTTACGGTCAGTGTAGAGAAATTTGTGGGTCTAACCATAGGTTCATGCCAATTAAAGTCGAAGCTATACCCATAAAAAATTTTTTAAACTGAATCGAAGTTTGTGCC---ATGACAACTCAT---AGCCACCCCTACCACCTTGTCGAAAAAAGACCCTGACCTATCACAGCTTCTTTAAGGGCTATGCTCCTCACCACTGGTTTAGTAATATGGTTCCACCAATTATCCTTATCTCTCTTTTTAGTCGGGCTCATAAGAGTATCTTTAGTCAGTTTCCAGTGATGACGAGACATCTATCGAGAAAGTTCTTTAGAAGGTTTACACACAGCAAAAGTTACTACTGGCCTTCGGTTAGGTATACTACTTTTCATTACTTCAGAAATTCTTTTTTTTTTTGCTTTTTTCTGAGCTTTCTTTCACAGGAGGCTAGCACCTACCCAAGAGTTAGGCGCCCTATGACCCCCTTTTACTATCAAACCTTTTAACCCCTTTCAAGTGCCTTTACTCAATACAGCCATCCTGTTGGCTTCAGGCGTTACAGTCACCTGAGCTCATCACTCCATGATAGAAAATATACACACTCAATCTAACCAAGGCCTAGCCGCTACAGTAATTTTGGGTTTATATTTCACCCTTATCCAAGCAATAGAGTATATAGAGGCTCCGTTTACTATCTCTGACTCAGTCTATGGCGCTACTTTTTTCATCGCTACTGGCTTTCACGGGCTTCATGTAGTTATTGGCACTATTTTTTTATCAGTCTGTTTAACCCGGCTTACCACAGCCCATTTCTCAAGACACCACCACACTGGTATAGAGCTCTCTATTTGATACTGACATTTTGTAGACGTAGTGTGACTCTTTCTTTTTACTTCTATTTATTGATGAAGATCT---ATGACAAAATCTATCCCTAAATTAAACCCCTTTATAAAAATTTTTATAAAAACTTTAGTAAGCCTGCCTGCCCCCGCAAATATCTCTACTATGTGAAATTTTGGTTCTCTTCTCTCTGTAATTATAGTGCTTCAGTTAATCTCCGGGTTACTTTTAGCCGTTGTATATTCAGCTAGTATAGACAGATCTTTTCAATTAGTATCCCAAATAATAGAAACTACTGACAAAGGTTGGGTCCTGCGTTACACCCATGCAAACGGGGCCTCCTTGCTATTTATTGCTTTGTACACCCATACCGGTCGTGGTTTATACTACGGCTCCTTTTTATACCCCCATGTTTGATTTATTGGAGTTACCATCTTATTGTTATGCATAGCCACAGCCTTTATAGGATATGTCCTACCTATTAATCAAATATCTTACTGAGGTGCTTCAGTAATCACTAGCTTATTCTCAGAAGTACCTTATATCGGACCCTCCTTACTACAATTCATCTGAGGGAGCTCCTCAGTAAGAGCCCCTACAATTACTCGGTTTTTTACCTTTCATTTCTTATTACCTTTCATAATACTTGCCTTGGTAGTAGCCCATATTACTTTTCTCCACCAAACAGGATCTAGAAACCCTTTAGGCTTATCCTCTAATAATATAAAAATTATATTTAATAGATACTTCTCCACTAAAGACCTAATTGGCCTATTTATAGTTACTCTCTTGTTTATTTTACTTATTTTTTATTACCCTTTATACTTAGGAGACAACGAAAACTTTATTATGGCTAACCCTTCCGTTACCCCCCAGCACATTCAACCTGAATGATACTTCTTATTTGCTTACACTATTCTACGGTCTATCCCAAATAAGCTGGGGGGTGTTCTAGCCTTATTACTATCAGTTCTTATCCTTTATACTTTACCTATAACCTTTGTAGCAAGAATAAAAAGATGTAGATTCTATCCTGTTAACAAATTAATGTTTTGATTACTAGTATTTACTATCCTGCTACTAACCTGAATCGGTATAAAACCTGTAGAAGAGCCTTATTCAGCTTTTGGCCAAATTTTAACTTTTTTATATTTTAGGTACTTCCTTATTAATCCCATGCTAGCTAAAATGACTGACCTAGTAAGCTTG---ATAGTAGTGGAATTTAGAGTAGTTGTTAGAGGCTATTTTATGCTATTAATCATAGTCTTAGTAAGGGTAGCTTTTGTGACTTTGATAGAACAAAAGGTTTTGGCTAAGATACAGCGTCGCGCGGGGCCAGTATTTGTGGGGTATTGAGGGCTTTTACAACCTTTTTCTGACGCAGTCAAGCTTCTTAGTAAAGAGACTTTTACAGGAGGTGGGGTTAAGAGTTTAGTCTATTATAGAGCCCCTGTGGCGGGTCTGACCTTAGCCTTAGTGCTATGGCTGGTAACTCCTTTTTTAGAAGGAGGTTTGGAGTTGGTGTATGGGGTACTTTTTTTTATATGTGTAACAGGGTTGAAGGTGTATCCTATTTTAGGTAGGGGTTGGGTTTCTAATTGTAAGTATTCTATGTTAGGGAGCCTCCGCGCGGTTGCGCAGATAATTTCTTACGAGATTAGTATAGCAGTGGTTATGTTGATTTTAGCTTTTTTTAGAGAGTCATTTAGGTTTCATAAGTTATTGGCTAGGCAGTATTTAATATGGAATTTTTTTTTGTTTAGGCACATCGCACGTATTTGGATATTGTGTATATTTGCCGAAACAAACCGCACACCATATGATTTTTCGGAAGGTGAGTCTGAGTTGGTTTCCGGGTTTAACACTGAATATGGATCGGGAGGGTTTACTCTTATTTTTATAGCGGAGTACGCTAGAATTATACTTATAAGTATAGGTTATTCTATATTATTTTTAAGGAGG---CATTTTGGTATAAATATTATAGTAAAATGCGTGATAGTCACTATTTGGGTAGTATGAATTCGAGGAGCGACACCACGTTTTCGCTATGATAAATTAATAAGACTTGCCTGGAAAAAATTTTTACCTGTAAGTCTTCTTTTATTTGTTTACTATTTAGGGGTAGGTCTGTTTATTAAAGTAATTTTGCTACTACACCCCGCTTACTCCTTATTTTACATATCTTTAATAACCTCCATTTTAATCACTATGTCAGCCAACTCTTGGTTTATAGCTTGATTGGGTTTAGAAATAAATCTAATATCCTTTGTTCCTTTAATTATTAACAAAAAAAATAAATATTCAGTAGAGTCAGCTCTAAAATATTTCCTTGTTCAAGCTGTAGCCTCCACCTTTTTTATCGTATTTTCTTCAATGCAAGCTTACTCTCAATCCTCCTTAACAATCCCTATTGCTGTACTTATAGTAAAAGCAGCCGCTGCACCATGCCATCAGTGACTACCCGCGGTAGTAGACGGTATGTCCTGGCCCCTAACCGCAATTCTAACAACTTTACAAAAAATAAACCCTCTAACTATAATTTTTTTCATC------ATAAAAACAAACCTTATCTTATCTCTACTATACTTCTTTATCTTTATATCTGCCTTAGTAGGAGCTATTGGAGGCCTAACCCAAATCTCGATACGTAAAATTATAGCCTACTCCGCTATTGCCCACTTATCCTGAATATTATCAACCCTCTTGCTAAATTCCTGAGCCTGGCTAGTGTACTTTATTATGTACGCTATTATTTTAGTTTCCTTAATTATACTACTAAATTTGTCTCAACTATTTTACTTAAACCAACTTTTCACTATCAATAAATCCTACCTATCATTTTTAATCTCAGCCTCTATTCTTTCTATAGGAGGCCTGCCTCCTTTTTCAGGGTTTTTACCTAAATTAATAACCATAACCTTGTTATCAAACTCCCCTCATAATTTTGTCTTAATCTTCTTACTATCTTCTTCTTTTATCAGTTTATTTTTCTATATACGATTTATCTTGACTACCTTAATACTAGCGTCTTCATCCTCAAGAGCACCATTTAAGAAACTTAAAATAAACTTTAAATTATTACACATAAACCTAATCATATTACTAGCCCCCTCTTTAAGCTTAGTGTTAATA------ATGCCTATTATTCTTATTTACATATTAATTTCCACTGCACTAACCTGTTTATTGACTATAATTCCCTTAGCTTTTGCTAAAAAATCCTTGACAGACCACGAAAAACTCTCCCCTTTTGAATGCGGATTTGACCCTAACAAAAGAGCCCGAATCCCTTTCTCCCTCCGATTCTTCATAATATCTATTTTATTTCTTATCTTTGATGTAGAGCTAACTCTACTTCTACCTATAGCAATCACGACTAAACATTCTAGCCCTCTTACTTTTATACTATCTGTGGGGTTTTTAGTCTTTATTATCACAGCGGGTCTGCTACACGAGTGAAACCAAGGGGCCCTAGCTTGAAGAAAT---ATGACAAGACACCTAATAATTGCGGTAGTATTTGGTTTGTTTGCAGGACTATTCAGGTTTGTTATAAATTATAGCCATTTTTTAAGAAGTCTTTTAAGACTTGAGTTTTTAGCTTTAATAGTTTACTGGTGGCTGGGGTTAGTATTAACTGGATCAGGGGGAGATCTTTTTTTGAATTTGTTTTATTTATGTGTGAGGGTATGTGAGGGTTCATTAGGACTGTCTTTACTGGTCAAGAGTGTACACAGCCATGGCTCTGACCGTATAAAAAGATATAGATTTATAAGGTGTGTGTTAAGGGTAATTAGGAGATTTTTAGGAGTAGTAGTGGTTAGTAAGGTTTGGGGCGAGGTAGTTTTTTTGGGTTTAGTTATAAGAGGGGTATTATTAGTAGTAAGAGGGGACTCTGACGTGTATAACGGGTCATTAATAGGAGAGATAGACAGCGTTAGGTGAAGGTTAAGATTATTAAGTATTTGAGTTGTCACATTAGCTGTGCTAAGAAGA------------------AAAATAGTTAAAGAAGGTAAATTCATAAAAGATTCATTTTTGAAATTAAATATGGTTTTATTAAGTTTTCTTTTAGTTAGGTTTTATGTATCAGATTTAGTATTTTTTTATTTAGGGTTTGAGAGTTGTCTAATTCCTATTTTTTTATTGATTTTAGGATGAGGGTACCAGCCTGAGCGGGCTCAGGCTGGTACCTATATATTGTTTTATACTTTATTTGGGTCTTTACCTCTTTTTTTTTTAATCATTTACTTAAGGGGGCAG---GGCTTAGGCTATATATATAGGTATAGGTTAAATAGACTTAATAATTGAGTTTTTTGTTTTTTTTTAGTTATGGCTTTTTTAATTAAATTCCCCATATATTCGGTACACTTATGGTTACTAAAGGCCCACGTAGAGGCTCCAGTGGCGGGGTCTATAATTTTAGCGGGAGTCTTACTTAAATTAGGGGGTTACGGTTTAATCCGTATGTTATCTATTTGACCAAGG---GGCGTTAGAATTATCGGTGAAATTTTTATTTGTTTTAGTATTTTTGGGGGATTGGTTGTAAGGGTAGGGTGTATTCGTCAAACAGATATAAAATTGCTAATTGCTTGCTCTTCGGTAGTACACATAAGAATATGCATCAGGGGTCTTTTTATCATAAATGATTGTAGCTATAAAGGGGTAATGTTTGTTATAGTGGGACACGGTCTCTGTTCATCAGGTTTATTCTATTTAGCTAATATAGTGTATGAGCGAAGAGGTAGGCGTAGAATTATAATCAACAAAGGGTTAATTAGGCTAATACCTAGTGTGTGCTTAGGGTGGTTTATTATACTATGCTCTAATATAGCAGCTCCGCCTAGACTAAATTTATTAGGAGAGATTTTATTAATTAGATCTTTAGTTAATTGGAGTTTAATGGTAGTAGTAGTAGTTATAGGTCTTTCTTTTTTTAGAGGGGTGTACAGGGTATATTTGTTTTCAGCAAGACAGCATGGAGTTTACCTAAGGAGTAAGATAGGGTTTAATAGAGGGGTAGTATTAGAGTATTTAATTATTAGGGGTCATTGGGTACCCTTGAACTTAGTAGTTTTAAGGGTAGTTTGAGTTGTA---ATGATAGTAGGGAGTAAAGTTTATAGACTATTGAGAGTTGTTTTGCTAGCAATAAGGGTTGTGTGAGGATTAAGGGGACTAGTAAGGGGACTATGAGGGTGTAGATTTGTTATTGAATGGGAACTTTTAGAACTAAGCTCCGTCATAATTAGGATAAGACTTGTGTTTGATTGGATAAGACTTTTTTTTTTAAGTAGGGTGTGTTTGATTTCAAGGTGTGTTATGAAATATAGTGAGTATTACATAGAGGGGGAAGTAAATTACCTACGGTTCAGTTATCTATTGGTAGTTTTTGTGGGGTCTATGTGATTTTTAATTATTAGCCCTAATATGGTTAGTCTTTTATTAGGTTGGGACGGGCTAGGTTTAACATCTTATGCCCTAGTTATTTTTTATCAAAGTGATATTTCTTGTAATGCAGGCATATTAACTATCCTTAGTAATCGCATCGGGGATGTAGCTATTTTAGTAAGTATTGGTCTAATATATAGATTAGGTCAGTTTGATTTTTTTAAAGTTTGAGGTGGGTTTAACAGAGCACTAGTA---GGTCTATTGCTGCTGGCAGCCTGCACGAAAAGGGCACAAGTACCCTTTTCGTCCTGGCTGCCAGCAGCAATAGCCGCGCCCACCCCGGTCAGGGCCTTAGTACATTCTTCAACACTTGTAACGGCCGGGGTTTATCTACTGATTCGGTTTAATAACGAGCTACAAAGTAGCGGATTAAGTAGGATTATATTAGTGTTAGGTAGCAGGACCATAGTAATAGCAGGTTTAGGTGCTTTAGTAGAGAGGGACCTTAAAAAAGTAATTGCGTTTTCTACGCTAAGACAACTAGGTTTAATAATTATTATCGTAAGGAGCGGCATAAGAGAGTTAGCTTTTTTTCATTTGATTACTCATGCTATATTTAAGTCCAGGTTATTTATATGTGTTGGTTTCATGATTCACAGAGTTAAAGGTTGACAAGATAGTCGTTCTATGAGGGGATTCCAATTAAGTAGACCAGGGCTAGGGCTAGTTTTAGGGGGTAGTAATTTAGCTTTATGTGGCTTCCCTTTTTTAGCAGGGTTTTACTCTAAAGACATAATATTAGAAAGTATATTAAGAATAAATTTAAATTGGTTAACAATGGGCTTAATAGTCATGGGGGTCGGATTGACAGTAGGGTATAGATTTCGTATTTTACGGATTAGGTCAAGTAGGAGTAGGGTTTTAAGGAGGGTTAGTAGAGCGAGGGACTTAAGGAGCCTAGTGATAAAGAGAGTTGTCGTTTTATTTTTAATAAGTGTTATGAGAGGCTTTTTTTTCTTTTGAATCTGCAGGCCCGTCATAGCTATTCCTGTA---TTAACTATAAAAAGTAAATTTAGTGTAGTAATAATTAGTGTGCTAAGAGGTTTAGGCATATTTAAGGGGTTAGATAAAAATCCGGGGTTTAGTAAAAAAGGATTTAAAGTATTGGAGAGGTTCAGATATAATATATGATTTATAGGGTTTTTAAGAACTAAGTTTGTCAGGGCTTGGATTTTGAGTAGGGGTAGCCAAAGGGTAAAGGTGCTGGAGTTAGGTTGGTTTGAGTACTACGGTGGATTAGGGGGTAGTCGAGTATTTATCTGGTTAAGGGGACTAGGTCAAGCTGCTCAAAAAAATAATATAGTAAGGAGCTATCTTGTAATAAGAGTT---TTGGTAGTGGGG------TTTTGTTTTTTTATT---------------------------ATGACCTTAATATCCTCTGCCCTCTCACTTATACTAATTTTTTCTAAAACACCTCTGATAGTGACTTTAGTCATTCTTACGCAAGCTACCCTAATTTCAATTTCTATTTACCTAAATTTATTAACTTCTTGGTTGGCTTATATCCTTTTATTAATCTTTGTGAGTGCGATAATAGTAGTCTATGCTTATGTGTCCTCACTCGCCTCTAACCAGTACATCTATTTTACCACCCCACCTATCATCCCACTTATATTTATCTTACTCTCCGTATTAATTATA---GTGCCTATAAAAAAAATTGGT------TTAACAAGATCTGCTTAC------------------CTCCTTATAAATTCTAATTTAAATATAGGCCAAATGCCTTATAGAAAGATCTACTCCTTTTATACTTTAGCTGCCGTTATATTTTTAATTTTATACTTACTGATAGCCCTTGTGGCCGTGGCAAAAATTATTTCTAATTACGACGGCCCCTTACGAACGTCCCACCCT---
[truncated: 33,779 more chars]
